# Supplementary material for: Tuning the reactivity of carbon surfaces with oxygen-containing functional groups
Source: Nat Commun. 2023 Apr 21;14:2293. doi: 10.1038/s41467-023-37962-3 (PMC10121666; doi:10.1038/s41467-023-37962-3)
Supplement: Supplementary file 3 — Source Data [file 41467_2023_37962_MOESM3_ESM.zip › Dataset for tuning oxygen-containing functional groups and reactivity of carbon surfaces-update/Bayesian Analysis/Bayesian Inference/fit.py]

import pystan
import numpy as np
import pickle
from hashlib import md5
import pandas as pd


seed_num = 60

def StanModel_cache(model_code, model_name, **kwargs):
    '''Function for saving/loading compiled Stan code to avoid recompilation
    
    Parameters
    ----------
        model_code : str
            Stan code written in proper format
        model_name : str, optional
            Name of model, used for saving/loading compilied Stan code
        
    Returns
    -------
        sm : Stan model
            Stan object from pystan function StanModel
    '''
    code_hash = md5(model_code.encode('ascii')).hexdigest()
    if model_name is None:
        cache_fn = 'cached-model-{}.pkl'.format(code_hash)
    else:
        cache_fn = 'cached-{}-{}.pkl'.format(model_name, code_hash)
    try:
        f = open(cache_fn, 'rb')
    except:
        sm = pystan.StanModel(model_code=model_code)
        with open(cache_fn, 'wb') as f:
            pickle.dump(sm, f)
    else:
        sm = pickle.load(f)
        f.close()
        print("Using cached StanModel")
    return sm
    
linear_model_code = '''
data {
  int<lower=0> N;
  vector[N] x_vals;
  vector[N] y_vals;
}
parameters {
  real slope;            // slope
  real<lower=0> sigma;   // standard deviation from linear fit
}
model {
  sigma ~ cauchy(0, 10);
  slope ~ normal(0,10);
  y_vals ~ normal(slope * x_vals, sigma);
}
generated quantities {
  vector[N] log_lik;
  for (i in 1:N) {
    log_lik[i] = normal_lpdf(y_vals[i] | (slope * x_vals), sigma);
    }
}


'''

sm_linear_fit = StanModel_cache(model_code=linear_model_code, model_name='linear_fit')

df = pd.read_excel('./Standardized_rate_G_CHNS.xlsx')

data = {'N': len(df.rate),
        'x_vals': np.array(df.G3),
        'y_vals': np.array(df.rate),
        }

fit_G3 = sm_linear_fit.sampling(data=data, iter=20000, chains=2, n_jobs=1, seed=6,
                  verbose=True, control={'adapt_delta':0.999999999, 'max_treedepth':100})
print(fit_G3)    
 
 
data = {'N': len(df.rate),
        'x_vals': np.array(df.G4),
        'y_vals': np.array(df.rate),
        }

fit_G4 = sm_linear_fit.sampling(data=data, iter=20000, chains=2, n_jobs=1, seed=6,
                  verbose=True, control={'adapt_delta':0.999999999, 'max_treedepth':100})
print(fit_G4)


data = {'N': len(df.rate),
        'x_vals': np.array(df.G10),
        'y_vals': np.array(df.rate),
        }

fit_G10 = sm_linear_fit.sampling(data=data, iter=20000, chains=2, n_jobs=1, seed=6,
                  verbose=True, control={'adapt_delta':0.999999999, 'max_treedepth':100})
print(fit_G10)


vals = fit_G3.extract(permuted=True)
df = pd.DataFrame()
df['slope'] = vals['slope']
df['sigma'] = vals['sigma']
df.to_csv('./G3_BI_Vals.csv'.format(seed_num))

vals = fit_G4.extract(permuted=True)
df = pd.DataFrame()
df['slope'] = vals['slope']
df['sigma'] = vals['sigma']
df.to_csv('./G4_BI_Vals.csv'.format(seed_num))

vals = fit_G10.extract(permuted=True)
df = pd.DataFrame()
df['slope'] = vals['slope']
df['sigma'] = vals['sigma']
df.to_csv('./G10_BI_Vals.csv'.format(seed_num))
