# Supplementary material for: Tuning the reactivity of carbon surfaces with oxygen-containing functional groups
Source: Nat Commun. 2023 Apr 21;14:2293. doi: 10.1038/s41467-023-37962-3 (PMC10121666; doi:10.1038/s41467-023-37962-3)
Supplement: Supplementary file 3 — Source Data [file 41467_2023_37962_MOESM3_ESM.zip › Dataset for tuning oxygen-containing functional groups and reactivity of carbon surfaces-update/Bayesian Analysis/Bayesian Inference/G10_BI_Vals.csv]

	slope	sigma
0	0.2958836302789572	1.060160103048959
1	0.5163402803466599	0.6898884803112334
2	0.7551897656297973	0.8218940011267933
3	0.5197218661997665	0.6880613481761573
4	0.5201855048855961	0.6153392167376144
5	0.5598813093754819	0.7445259460340221
6	0.7392305978866298	0.972959913063447
7	0.8497422891544851	0.9040673015850215
8	1.077472209783412	1.305425781500871
9	0.5722870560146562	1.1428798506935889
10	0.45230132835051284	1.1496332529592443
11	0.8450013834978715	1.1933571700691823
12	0.04255935225581194	0.9761501021817786
13	0.5185056581858717	0.6946396627992427
14	0.8882559617026154	1.2266425787209199
15	0.7585946692516198	0.6900676019256383
16	0.8311522153574645	0.6748607317956214
17	0.6662420155176553	0.840432629310824
18	1.3980204718868496	1.1061235966651497
19	0.4228618546408833	1.1952405993721567
20	0.33658674303960934	0.8993791956586736
21	1.797327756142292	1.5912860500013428
22	0.2816560577064736	1.40002656364449
23	0.5409282348674197	0.8911416393306741
24	0.7843644153508094	0.5073653499174562
25	0.42153148055034506	0.8292436938845925
26	1.0598151277691783	0.8513317280073872
27	0.1148972507403247	0.79933932862353
28	0.07450892208758671	1.43641503736112
29	0.7442113655203489	0.8850241122167768
30	0.4111364147201139	1.4487668294744633
31	0.5801428768218244	0.8567548729934088
32	0.9887575651934188	0.8855976377288344
33	0.3603575835220957	0.8044495545611222
34	1.0446388849137391	1.065754162718969
35	0.500210751593928	1.0253355552956698
36	0.6859016151607382	0.851398348234232
37	0.52921583718796	0.7116278990011152
38	0.2986121649611164	1.018524851031175
39	0.4180327460326318	0.7355992206540936
40	0.5762766844634873	1.2196524746472557
41	1.103210244815856	1.2264975709115662
42	0.8527540721637992	0.9486120586746648
43	0.452334988646188	0.8566037739466514
44	0.621804288214192	1.1919500955277729
45	0.16834214399153458	0.8432332070136002
46	0.7140478986571172	1.0961116676719458
47	0.552642519449459	0.7041284469442822
48	0.8010762507294643	0.8750873917876644
49	0.7140227844715138	0.6449286741894018
50	0.9888748341487659	0.6393977851195967
51	0.8000564711079113	0.7712628673527517
52	0.6284016067888114	0.6525485673535355
53	0.6234330435999536	0.6442445967701622
54	0.5602550550532761	1.240211211410469
55	0.6992587851335742	0.690319696230321
56	0.4460966205231031	1.061020262055045
57	1.2082235136455075	1.1084604508430043
58	0.9203888285286504	0.7091890972882131
59	0.7611700486041098	0.5854613084439209
60	0.7531265764495034	1.1152518492001233
61	0.6402677281211456	0.7806373473359354
62	0.37850587895365356	1.308414300625416
63	0.8463167237124664	1.0625891951305158
64	1.0326251015034635	1.141194448933857
65	0.2903916978510193	0.7883388356337381
66	0.3625962699897601	0.9957227948024622
67	0.6537794418402519	1.7343200795244305
68	0.7970776933676706	0.8757599197500813
69	0.6307613494131915	0.8919608403469266
70	0.7972248330493659	0.8384487776867123
71	0.3193282483905436	2.12571831843733
72	0.7446607827059641	0.7294969107996098
73	1.1660815794409343	1.0740956536735593
74	0.6417764782758428	0.8215169265293442
75	0.8511177181116687	1.0148817428220445
76	0.4031824342324861	0.9525593188076932
77	0.7928639336347698	0.9543784891349673
78	0.6265244208234939	0.879416520175816
79	0.2741778376564301	0.974851036147191
80	1.1715038313920614	1.8950098974532663
81	0.8641379651242892	0.8697947661166381
82	0.5377817031104816	0.6336189783652149
83	0.7411136474908009	0.681814992025629
84	0.8033107805234605	0.8764513707589288
85	0.9656357575792731	0.9577545381721685
86	-0.31103735072051675	1.5009767065055113
87	0.5447036938693028	0.9442190485890604
88	0.27170378188495176	0.8017491593968643
89	0.485851714264866	0.7445741389607996
90	0.6042331923445471	0.8037546182738358
91	0.7056561750950159	0.6561189741908896
92	0.40293328352374114	1.1916323146011447
93	0.48512560032089763	0.8903014739008193
94	0.9903350935328681	0.6898546524736334
95	0.8456706251374093	1.1297628064378298
96	0.23117531172740036	0.8835753632675545
97	1.1095257500578024	1.1679274065118486
98	0.7168418151978366	0.5457610592806766
99	0.8637691405736884	1.0578656322144897
100	0.8129354372078628	0.9253708448046889
101	0.9214263279145954	0.9204853631617168
102	0.4100965235875483	0.8961230431054683
103	0.6662602135131449	0.9196135186848017
104	0.708462199164052	0.766099457291025
105	0.45393455581351116	0.9568788081676158
106	0.5566388200927662	0.9786057682675539
107	0.38396796135696215	1.1376173920983221
108	0.5163373504466677	0.8821345810328705
109	0.3796263861638719	1.1564759723864904
110	0.7332250737501004	1.0669655735139867
111	0.3963979047500647	0.8088337008509371
112	0.5366834974673788	1.0764685467736068
113	0.4037691289556909	1.0617523958085
114	0.7450298112001942	1.0837280826091398
115	0.7471764546185898	1.030506219980757
116	0.8393656678986705	0.8768634666262878
117	0.5379644563846728	0.8922572686326512
118	0.7399798486480185	0.9040961590164427
119	0.12794625232097928	0.7562359243807868
120	0.3170566241845094	0.5160468501465542
121	0.5242388977132598	0.6927329193249729
122	0.7178290938773216	0.7059050632516932
123	0.8225353031647256	0.7999265487270949
124	0.7417035889409733	0.7819995168139297
125	0.8257253302057949	0.8065152968036661
126	0.0001571687259051518	1.2255120981679868
127	0.2954206104662774	0.7811046935712029
128	0.7656613685922495	0.9642024887183647
129	0.7125380600601638	1.0450610074066446
130	0.6804980913053778	0.6807159038659691
131	0.9301935188262191	0.842611252621445
132	0.5785711088390388	1.0715956302662355
133	0.5537881535310188	0.6686274917004257
134	0.3065153824546396	0.8394447593475607
135	0.3835655153058002	1.0203709996815449
136	0.29490037559742943	1.3409816087431008
137	1.2849789801760259	1.1479427978890302
138	0.41726942502665054	0.9186105188653828
139	0.7543966720398131	0.9037398340777782
140	0.8137728984893666	0.7520673630792667
141	0.6396007519477289	0.6259926962818545
142	0.7013150209533753	0.9916112659762065
143	0.23611676099294626	0.9188360398726201
144	1.2210265165220202	1.1207300047569613
145	0.9128262619482291	0.9223830335923852
146	0.3384188727783658	0.9983761762163237
147	0.9309247813493253	1.0260755557174865
148	0.9763297461087443	0.6485188896707956
149	0.24943831794385796	1.1831781382047468
150	0.845166829814141	1.2278536478504662
151	0.7287079856789037	0.7887699708161008
152	0.7208961709339113	0.8170516039535208
153	1.2214739374812797	0.751055159797111
154	1.09906142152763	1.2047416998939298
155	0.44571959682880646	0.7167452775731298
156	0.721330579479659	0.951331989248684
157	0.8881921093336484	0.8996242860988701
158	0.8442768022276741	0.7582434062769609
159	0.456020642812935	1.611204313650072
160	0.8605576170334304	0.6767326340484976
161	0.6147996137377151	1.0993476166663643
162	0.04926508891095075	0.7700567575577676
163	0.45738880753265637	0.7184024145441732
164	0.5050651676934892	0.8228935727371257
165	0.6243165563080778	0.6694376294300926
166	0.9902637722480887	1.2530610113387564
167	0.6510646442605564	0.9946224805803272
168	0.38116167045064486	0.6122612493947153
169	0.7888038539848655	0.7664541603590038
170	0.6789098139778291	1.1029180156742167
171	0.9777239055660252	0.821856842039271
172	1.0608069022640667	0.8291289863563654
173	0.6564483711222391	0.6155331205028681
174	0.569862551520906	1.0764125254979324
175	0.5446188299228244	0.9053513724003833
176	0.35745624571497214	0.8673302117170884
177	0.6193673554295026	0.9487623544826546
178	0.2155699819315858	0.8930901369469544
179	0.7911003553373925	0.6634181020615778
180	0.4520622514811643	1.145706636275386
181	0.5010064396207559	0.4752714910303985
182	0.6826274682171498	0.604582910536735
183	0.6651079792055902	0.7985519904059477
184	0.5807745994121485	0.911136798581576
185	0.33686192907875856	0.6340232880546589
186	0.44089553292491784	1.0843308248350059
187	0.9322546656108235	1.0931865191529122
188	0.5119714218892699	0.8135339500686452
189	0.4796467102462598	0.4532763129779463
190	0.7326368816211791	0.7601818822767578
191	0.5073196291957318	1.2110634669269085
192	0.5334077236361682	0.70694844349508
193	0.654792865929519	0.7556894816026243
194	0.857917671586872	0.9593995226344194
195	0.7048404983689769	0.7802584305071723
196	0.8411286193551782	0.7374675034542607
197	0.4486662163802152	0.8643541266366679
198	1.1658355588491176	2.628921608966657
199	0.7285847218182397	0.6262660294746488
200	0.6643226297986851	0.8386436276772566
201	0.8355513268516518	0.8142223538847543
202	0.8507959085182631	0.9982326951728723
203	0.5010594402794672	0.7103992716738646
204	1.0244616248561171	1.1237951783222084
205	0.9526109201109001	1.029241398320128
206	0.6754062756540592	0.8202122566259533
207	0.6910155553018262	0.8225146131428274
208	0.7018443290682477	0.7935663659047157
209	0.22504905795524607	1.2207937829131055
210	0.346281426496697	1.2148665604197062
211	1.8993930107850048	1.1880878457507
212	0.3608922105873668	0.7168450766343604
213	1.206360369724664	1.0327916419969356
214	0.4695315790798839	0.5402857027827358
215	0.49030035556117607	0.9269615993571237
216	0.37204249426114755	0.8539524642513256
217	0.1553682132437902	0.9385055925993139
218	0.16397029366567256	1.5614926438742578
219	1.1818379278060511	0.8182549392716768
220	0.6956916838177829	0.6137849759389802
221	1.0163185958172238	0.9721892830901017
222	0.6849586779282764	0.7773816930963073
223	0.2999278956049874	1.149115408773996
224	0.33028385363407237	0.6330499885595958
225	0.33605093596023766	1.17340591515592
226	0.799929136524012	0.9943068992231312
227	0.8612324698995963	1.2493048687999664
228	0.8341280631512358	0.6165741292403631
229	0.8444793490737903	0.8341330694517505
230	0.07320295671405815	0.7787695957540733
231	0.4642650401584838	1.5737613100732142
232	0.7934515527352827	1.400866915689383
233	0.2006864929039537	0.8429343883936755
234	0.6372153040432857	0.8754623832257474
235	0.3577622156058381	1.1267344943938524
236	0.5831064475780083	1.0801699662463937
237	0.5574303594831463	0.7562129778442576
238	1.0269223105309533	1.0457213482481031
239	0.7604937735216208	0.9021544726945481
240	0.5506549727521004	0.6980946950130203
241	0.5468046280038145	1.033193265971324
242	0.7988938528674759	0.7355711134493986
243	0.15461268769907927	1.2512778061879064
244	1.030835508482351	0.9403962045675343
245	0.9393260448450159	1.3578072782914852
246	0.904902486778022	0.694684716815555
247	0.5660413622614519	0.9530910172373888
248	1.217748894253525	0.8217904154155486
249	0.895860604543149	1.234071417700318
250	0.4960757141058189	0.8116102004576469
251	0.8088336274131835	0.8699756383365995
252	0.6583453691703062	0.7646874989239442
253	1.1391326501114802	1.0049213367155598
254	0.8921699392750837	0.8846528204441912
255	0.6302234497115136	1.0432183546359344
256	1.1214369164396945	0.7394420729934694
257	0.7188811501481477	0.8667186683548342
258	0.7147034410252381	0.801794740171341
259	0.12356546729255277	1.5939452448486335
260	1.0960997049541616	1.2352354495587847
261	0.8102435905294004	0.8925310964863152
262	1.222261198339402	0.9008502150952465
263	0.3909193332741391	0.8533510424740179
264	0.3706233522337853	0.795091955438771
265	0.4881081838315101	0.5663054901810751
266	0.5766217982832366	1.073425976566997
267	0.8926445487910636	1.2677523200955747
268	0.2653056706014871	0.6358066081265414
269	1.2396147970569682	0.9222860144385756
270	0.5861207124145664	0.8480760952063717
271	0.5588180415579259	0.865515393172966
272	0.7984264368304651	0.9136783475701388
273	0.5735101985775314	1.1217816303955621
274	0.5675764106327632	1.0573893659967117
275	1.1182977618312253	0.8056483243809773
276	0.6141500365132795	0.7994809402457723
277	0.267333671120081	1.1518516401478756
278	0.3297691889586987	0.8456071682407194
279	0.5834579265784002	0.7325847686472973
280	0.8265552805701051	1.0720828336424704
281	1.1164679803021609	0.7839493043950149
282	0.5960739284808461	1.701195111119731
283	0.46252451242310993	0.8605489950084162
284	0.6034330349466718	0.5555426779616666
285	0.6133882101155708	0.861814960835663
286	0.7624950124992645	0.854300792440745
287	0.33557338918216845	1.6134488028218408
288	-0.12198014614959013	1.6098990689953443
289	0.267627742115931	0.8379846105058761
290	0.5242409331734601	1.2703663209331049
291	0.12489556670152141	1.1769781721604238
292	0.9768842801831729	1.264588967838827
293	0.72482204728655	0.7164283680346115
294	0.511762543436646	0.7159661365883281
295	0.6630371299922692	0.5373867079883126
296	0.5206884795329257	0.757979873249619
297	0.6109264225318508	0.6485246043943241
298	0.988610247462293	0.9216037154987208
299	0.38777494180251004	0.7163932292273449
300	0.6641785439033672	0.9372343276715397
301	0.8442812826297865	0.6550116514278902
302	0.7272658804276322	0.5712218200805986
303	0.8081822720522691	1.7184609582413464
304	0.28278450407647887	1.2175025435320417
305	0.21565854754611585	1.1597920795708494
306	0.5000234253854166	0.8598519587862432
307	0.4973970836802399	0.9573394502678161
308	0.5225112658491088	0.77656426859464
309	0.4990234563094331	0.6545311480795711
310	0.6235115534411593	1.6430231825579058
311	0.6127843484100595	0.783203736576171
312	0.9063668454810596	0.690048328968669
313	0.8753880393634459	0.8437397329766493
314	0.7049999093946675	1.3616921402098303
315	0.3904120193780308	1.0156723922336557
316	0.6677881411676263	0.7737515873367374
317	1.071304714979903	0.7162840474895332
318	0.4752221684459408	0.996228073785123
319	0.6766168815592715	0.8144797129901071
320	1.0280639352412793	0.759802798207349
321	0.18242474079265325	0.7944816551332133
322	0.6013648577795301	0.8352701520050076
323	0.23951944581945436	0.974182095491042
324	0.7063023417414146	0.7172938921877304
325	0.49233196397328377	0.8384887659617313
326	0.5767289247380558	0.8004074305503552
327	0.315965582688515	1.3288850476695773
328	0.657301678597838	0.7575365720855527
329	0.6277347451136713	0.785715090978462
330	0.6707298403007186	2.143797710086724
331	0.9211472773081036	1.006884116555885
332	0.6080188641678596	0.7494610398665015
333	0.7632765147608951	1.297764459718025
334	0.6225800185813006	1.001865969457447
335	1.113377700997876	0.8248032329219168
336	0.769412488743874	1.6014042623855538
337	0.5119685255011746	0.9025866114280267
338	0.9690659870836223	0.9536339717598522
339	0.6342008921804314	0.8100050677355549
340	0.3488388588106003	0.7389752074415467
341	1.1748265670162032	1.1823545811082368
342	0.7324189631110405	0.8323544158840849
343	0.5533667248608563	0.6866373311614999
344	0.4789926667857075	0.9180641245509473
345	0.4900654333102098	0.7602204989864064
346	0.9340744102080621	0.7855646949696492
347	1.10728778701277	1.1740078113995056
348	1.20764142395369	0.791372505085856
349	0.6427797656022767	1.3738569135643588
350	0.6499224995865472	0.48646394732787107
351	0.40427739228836984	0.7574563616120837
352	0.6237903171970216	0.7303002134544102
353	0.4111625341853584	0.7336028890862847
354	0.9917853026844506	1.1056635036176625
355	0.6188881335459933	0.9431481187415491
356	1.0950283369168887	0.6924982118418475
357	0.6794254864470204	0.5673168497830086
358	0.6471276472222911	1.0324182794305454
359	0.6785737146500326	0.8544109749310883
360	0.8106793957421696	1.5128046430048148
361	0.7454199939924085	0.9432386741989278
362	0.8317810038587274	0.9727687640498296
363	0.9355753624241694	0.7581124185274976
364	0.5100580221447292	0.6895680378106874
365	0.6639525419924558	1.1162951119045157
366	0.4655906136171971	0.9731273939732996
367	0.635888344365245	0.6769483174689911
368	1.355513860553518	0.9750311412014397
369	0.2785254871377608	0.9774721098248188
370	0.7282241328601768	0.7081785136747341
371	0.635465138730855	0.8992727339231574
372	0.8703947750841575	0.9989195769418492
373	1.022312965886287	0.9971167798118377
374	0.5943212816786229	0.6153683305328884
375	0.6266278428523636	0.7799352554331774
376	0.7766147754659065	1.3875537435963825
377	0.7412269348752472	0.9696500408238083
378	0.9701690456336258	0.9796490451217087
379	0.8080677930048832	0.9345604142484938
380	0.8577453390923349	0.7680628673640444
381	0.5094559287381671	0.9548002416998318
382	0.6763175231492327	0.7629525448007193
383	0.9945073074111499	2.144522338213805
384	1.1266854208404786	0.998541985746439
385	0.3862896126468998	0.9401855759844264
386	0.6526505502088882	0.7277804788410097
387	0.715793784735848	0.7409693278417265
388	0.5916082700369683	0.8740705266821575
389	0.8063314276454897	0.7731431161630806
390	0.34996100629811	1.1091250457921067
391	0.45936013728056646	1.5661159112423777
392	0.2795470236168247	0.7441291518044187
393	0.28730847093714995	1.0993067497598326
394	0.3621511730613397	0.9220958491535497
395	0.5125338915477956	1.1734497049697408
396	0.6722144725620413	1.171422043889747
397	0.5966637713838169	0.8789384019975658
398	0.5597413423336297	0.9590362836380476
399	0.9034469338628826	1.1129287460249355
400	0.3630569268083302	0.6906343494538204
401	0.8099297634241344	0.5620113122272387
402	0.9910679325437182	1.5617770667041773
403	0.3979913972397893	0.6487914330540352
404	0.6159533723620864	0.7681725239974597
405	0.26619993308909445	1.2097037526664198
406	0.9388907681856258	0.850073102401349
407	1.0158921273948618	0.7476581220091021
408	0.6342223409007635	1.2985645319152925
409	0.7104434807675645	0.7473022247270218
410	0.5537186921463713	0.7587159461983023
411	0.3305685212293814	0.9913406562681019
412	0.640149852706995	0.8029024522707126
413	0.825626653908345	1.315776908689627
414	0.7587158350914345	0.9681819625426136
415	1.2235800841302549	1.066227374732282
416	1.067857491252668	0.967255047026452
417	0.8427395503017352	0.901319408176289
418	0.5721080100247208	0.6251317284779662
419	0.3968368292170178	1.3441061384125763
420	0.8950218799897779	0.6650058115391969
421	1.0849698451784924	0.7912888934020825
422	0.884248172463286	0.6670829871368491
423	0.34820033693455643	1.2338272719330323
424	0.6635298234056503	0.8132042113661577
425	0.8288104537048316	0.7262795235831471
426	0.6938615047265411	0.8383707392285988
427	0.499938405518181	0.9211668975691851
428	0.5381936697342233	0.8203432720259626
429	0.4952179429561153	0.7971536829868152
430	0.4226735891366924	1.4151606972815247
431	0.6272372483882299	0.8975596320673025
432	0.6860832947665714	0.9245412460314943
433	0.6177232995135864	1.0420435155321077
434	0.8505979408870477	0.9143842972212416
435	0.6712971455451301	1.0841111703721473
436	0.5197148666377779	0.6943787284668287
437	0.46224234100517286	0.5464264119403329
438	0.6378021731320549	1.0297907801858173
439	0.9819877086785137	1.0371140697197676
440	0.47117898111177003	0.7521383599577236
441	0.44505887229825425	0.8539890157625543
442	0.6079323886711141	0.716586981071922
443	0.6854704362377486	0.7377025441786978
444	0.38349859892856203	1.4474910187439263
445	0.9593365071867469	1.248238794242806
446	1.2897751569225218	1.4720894856562186
447	0.9645884538426758	0.8007867836129766
448	0.638912311160774	0.954429283381661
449	0.6805153899366867	0.7424352500756429
450	0.6342386708784873	1.0037583037841176
451	0.5842601027674104	0.9490410296697684
452	0.5518990350780494	0.8454996217485724
453	0.7529023109101673	0.6037122479773458
454	0.7549917060602501	0.7426612950449486
455	0.6074712558458606	0.7208133482671779
456	1.1322402540350451	1.0000950139090325
457	0.8210561373492491	0.7965907602687653
458	0.8217225037065753	0.8112836224911332
459	0.5867163860821727	0.67438469200487
460	0.7619627994451188	0.9366631061473275
461	0.7672180564419487	0.8149609424995753
462	1.0783275296682473	0.9890406803384757
463	0.8219279730973494	1.0718628042187779
464	0.5409180116023208	0.659241659081091
465	0.7876064076277985	1.0704783792462238
466	1.0753055444265194	1.4800358940040703
467	0.7842606552261494	0.70052420455504
468	0.6630277952002597	0.9197454247899961
469	0.9921333534158995	1.1513348790038385
470	0.7607632928583681	1.0634434428492392
471	1.2307896086058692	1.0030055622276315
472	0.6090227069520049	0.7377261875681169
473	0.8786821288129194	0.69454504005878
474	0.6314881472019175	0.6797241724535601
475	0.32632119634350676	0.882730949325036
476	0.6617658990682234	0.80516985762108
477	0.21221396020344066	1.0508767856651255
478	0.5879232251574216	1.0482685661038063
479	0.33320348446891923	0.7313008443013262
480	0.6868587292918843	1.0740847863636678
481	0.5966430078741618	0.6949310287223709
482	0.8187488462255355	0.8353687495887566
483	0.7879665807524872	0.8648827239892121
484	0.5513687524492796	1.0454258043818347
485	0.6805765306854741	1.53463543591982
486	0.5824579764116341	1.4715403234158517
487	0.7847433420279876	1.0229021885066563
488	0.5096617703853075	0.6977398035953309
489	0.6994705097856934	0.6823063755352122
490	0.13549838756453905	0.7819862423214607
491	1.2837973644456904	0.8954191337724976
492	0.41240005174374683	0.5902385486537233
493	0.7027047662446592	0.8968635325411567
494	0.698522888670674	0.6825707733846592
495	0.584001261725867	0.7658209482775646
496	0.885140485543449	0.6288761300477328
497	0.7168257535209733	0.6367869785197386
498	0.2853105815540039	1.2934865386138092
499	0.4081110195589358	1.1157189685920519
500	1.1789936807494932	1.0537672888584557
501	0.7773377693949459	0.666221594394093
502	0.6645239503385844	0.8262588693373172
503	0.4743570634386446	0.6983434629619593
504	0.8298750034607594	0.8282519468339364
505	0.46013886728438635	1.0758887089909934
506	0.21749702696097956	0.9153736283582323
507	0.9822815305898434	0.9157464931982446
508	0.5687254381345623	1.1122150073898793
509	0.5533255556838128	0.6930008355038593
510	-0.09996012870779257	1.4268358190924104
511	0.13672580635434906	0.8114428364985214
512	0.5132049522915377	0.7890748691729489
513	0.7624389417522771	0.9882692100320104
514	0.6491580836275922	0.6527521918555007
515	0.22311110168429704	1.227056998979805
516	0.20739775709269562	1.750627110460675
517	0.34859371308274795	1.0228329876497586
518	0.05735049770838342	1.2414745494631891
519	0.7796875041387851	1.063871626144932
520	0.6617056494981097	1.0589519405787233
521	0.5100845786401724	1.2534757514525086
522	0.6048568627720673	1.0047804720261722
523	0.5822811816425906	0.9361510844823526
524	0.9770975552261186	0.7706398034463497
525	0.31909167938909305	0.9117836463453194
526	1.1192014374395458	1.0409001709334036
527	0.4888628118212933	1.1105818159324081
528	0.8662693004421251	0.7616156664137328
529	0.8920417988214598	0.9284277306033698
530	1.1014540505666772	0.9805330881828481
531	0.3743599443777243	0.8178248794076562
532	0.5663969389222967	0.683078014210987
533	0.7779521082402365	0.872385182941637
534	0.1480301576999508	1.0506111434878898
535	0.46350267355351843	0.8008809447996643
536	0.977505087855795	0.8963576982179795
537	0.5562376333244111	0.7956694820875249
538	0.4817927705338001	0.995862300513748
539	0.2748884143142769	1.1044784654404052
540	0.4960099583488428	1.3020511756665236
541	1.034587040170976	1.1422725330295291
542	0.556694110658259	0.7442023095310095
543	0.7847802616593683	1.2948800963062548
544	0.7566201893131254	0.6640502825783667
545	1.2842495138220393	1.0632905343560084
546	0.7165310618580555	0.7303883614626514
547	0.3179331686022281	0.7793312327337197
548	0.5020919196706651	0.756037140370345
549	0.6495886312918233	0.8898511376162977
550	0.7307393749336818	0.6935469624521481
551	1.317649881498179	1.5601421982848211
552	0.5697527189676937	0.9322423878414355
553	0.5630395385899938	0.6205902312420989
554	0.7188587200072719	0.8856271679829477
555	0.9637232529255608	0.7288293568186417
556	0.5017248961144669	1.1566524197966914
557	0.2976987048191204	0.5909931528027182
558	0.6601887060868462	0.9398580267739745
559	0.5636960368205943	1.0928413679904678
560	0.9332143628665999	1.0011306513886582
561	0.5063540966310156	0.8669748574638599
562	0.21459604520322623	0.6661226876174846
563	0.4878531010836322	0.8126331927936931
564	0.5127889438336158	0.8937683910691697
565	0.41198526209035075	0.9541705936923418
566	0.6412544435748035	0.865155745569402
567	1.0877835268271359	0.8054394896061063
568	0.3665032776324862	0.9317639216915233
569	0.9299937310184176	0.8435663535205347
570	0.6684649907662557	0.9198061472482333
571	0.3012042203810208	0.8254741040110423
572	0.32702879813276065	0.7177737473372665
573	0.5662099113467647	0.6754167679361265
574	0.742086354985344	0.9736547645819081
575	0.39230664954638994	0.7600263193638099
576	0.8628363023254171	0.6559269723917523
577	0.572691084617729	1.0923238093535779
578	1.2893537409046327	1.0578506826101268
579	0.809144728125969	0.9180011339316733
580	0.9740074144523971	0.8202181011372311
581	0.6179301379033552	0.6705909340681583
582	0.7926686557861099	1.2523720801008877
583	0.7738244015558824	0.4912561813811346
584	0.3634605575218747	1.1728893914511935
585	0.5883954735919426	0.6616113698852162
586	0.655271824201839	0.9165634823599573
587	1.0962272422863397	0.841627171476025
588	0.2734058131387702	0.8517615137410331
589	0.73903227573978	0.7239306659170356
590	0.5512700712412523	0.7885875001235985
591	0.5616239630000447	0.9215963153014789
592	0.8395305472047799	0.8239304954202051
593	0.7062360792807452	0.8201192466366636
594	0.6707337977629058	0.9713224631694419
595	0.6968820010148132	1.0989899910755052
596	0.8008799862499857	0.9651651034804133
597	0.6753213755861228	1.0745604478988782
598	0.20464846253052527	1.163515013710492
599	0.8925287383264244	0.5826234362933251
600	1.4353930681516662	1.2088871333996605
601	0.7367560191023798	0.9042862627276371
602	0.35924009229326337	0.9182575902902382
603	0.8042261296622863	0.9890396490793162
604	0.8401255730471451	1.2489992967434411
605	0.37128074280427154	0.4665058047374726
606	0.3961090471452302	0.9267479307165846
607	0.5961258370568412	0.49978868892555806
608	0.14531707651334738	0.9354981465209301
609	0.2973136901379402	0.7393269989607767
610	0.6420470996543156	0.6485278534862917
611	0.7854361606221056	0.9247930370714956
612	0.9301893531467819	0.5938616010529466
613	0.7716442155546355	0.7276442069946221
614	0.7066531025815757	0.7428939403793784
615	0.27399640655695123	0.8693446433087189
616	0.3133061489127732	0.8797930635376922
617	0.5978140678577294	0.7336476778992113
618	0.6736694369104242	0.759085616998741
619	0.38962747428883887	0.7801091356587182
620	0.5560146132936507	0.6473927716071839
621	0.5786011039828146	0.665926003434258
622	0.7875121617723663	1.1847063720818962
623	0.6138314552360036	1.0226794000571056
624	1.1476611808061528	1.3594837968733344
625	0.663996697891541	0.9573390769497325
626	0.5510962272388475	0.7441679470644701
627	0.9282659361167725	0.96904437200754
628	0.3890671299023642	1.2399074645608148
629	0.8789358528250117	0.6180448371705773
630	0.6865540161542114	1.222400048635779
631	0.4948153519444812	0.644969070528562
632	0.6681763989966215	0.9661695569877309
633	0.9346162592978872	0.707342724371678
634	0.5494656970448927	1.4176670924335542
635	0.11570148365240987	1.2394851299100513
636	0.8312531971927651	0.6411609018416282
637	0.4699109523606678	0.678862359898394
638	0.6547886480830759	1.1436881321860464
639	0.9684787071302396	1.3031041102682026
640	0.5271240645923356	0.7418478311607213
641	0.8769814463715621	0.7729647948755546
642	1.188226296754513	0.8352203113834855
643	0.34966270097004837	0.7400110585144436
644	0.3856857099010403	0.8085384709800184
645	0.4728686157914935	1.3522201388364932
646	0.5362938336653111	0.9702100461664163
647	0.6264845754334815	0.625206574604535
648	0.8553982959008578	0.9888640679093321
649	1.0742255409709451	0.8675885363889105
650	0.9144255194632747	0.7763273271142075
651	0.525565459417746	0.8618988864290243
652	0.7318967338403252	0.872260276415221
653	0.4236929751042912	1.0885401319690806
654	0.5764568567942243	0.5482007906800085
655	0.7523200732257692	0.7953311986781667
656	0.5337074076249468	0.8848538375398963
657	0.24694647428069239	0.9793876089173038
658	1.137926561237488	0.8228324370812187
659	0.9293201083437086	0.7319977197119863
660	0.35591480269831743	1.0596782451278275
661	0.5369674803884359	0.8811202808053676
662	0.07089362874562385	0.9155711165274565
663	0.6045544356282129	0.611754030526664
664	0.7546696433971112	0.8577295232158323
665	0.5633573625210055	1.1601369474584802
666	0.7071772377813079	0.6225626501994258
667	0.2805791952749958	0.7940757079352505
668	0.6565229520920947	0.6498816948061341
669	0.48715124800582077	1.1236410630350344
670	1.0512708542101692	1.0995073355320364
671	0.6434812424140574	0.7116521619357741
672	1.3067565168283197	1.3547554318216493
673	0.7196784833554761	0.6915214834134432
674	0.7588232483026577	1.4085291518021574
675	0.8018649041317886	0.892206692997141
676	0.9050294494820601	1.1375487106603965
677	0.33309071999316026	1.203779169846627
678	0.29103627543338084	1.311311722555595
679	0.6815041397514545	0.8972163921923367
680	0.8239056425415161	0.8989404426543471
681	0.7799567318553111	0.6875281870140457
682	0.7135698761496874	1.2065500739811026
683	0.6050796158357371	0.5796127178601521
684	0.5353292688671821	1.0575028245585674
685	0.6551447330502937	0.6864379597413515
686	0.9200451839338464	0.8204653998108465
687	0.3211760937175648	0.7895361095219673
688	0.4394432120972689	0.7216545376323463
689	0.9140677556686049	1.0343901350733602
690	0.3387435000049446	0.9180280577697559
691	0.8118134672337614	1.092563405679331
692	0.7100301105207969	0.8495438251612383
693	0.3772318377326842	1.2132117534103706
694	0.6482234236602202	0.8497859892603293
695	0.6424108005815714	0.8267995431542873
696	0.41435992306668684	0.7656628141235855
697	0.541357466963332	0.7819404744895104
698	0.5712721046376746	0.9235078936952346
699	0.9322166074035392	0.8468374183960685
700	0.6129768128933656	0.5867489944683622
701	0.06568339813560262	0.8323941695391374
702	1.8129371692786016	1.1761585112590143
703	0.5135915061423806	1.1169346599351633
704	0.4082419408377876	1.3685519612834647
705	0.4217722135549427	0.9081354063036375
706	0.29788068079695734	1.0315734299710735
707	0.6566394965981134	0.5783855068685201
708	0.5309491894090511	1.1022370478226509
709	0.6314354323787459	0.7892987508799789
710	0.5523873509104101	0.762769190485826
711	0.45088332528138486	0.5530252876568984
712	0.7284707466734509	0.6444350398171769
713	0.8479368172287114	0.496842183251901
714	0.9984531108815357	0.708256836537796
715	0.8850550951086936	0.8116869809130857
716	0.9244476263504364	0.9546094626304299
717	0.5440010118164252	0.6917596381443232
718	0.7219168856165921	0.8699551662213537
719	0.6223809156754155	1.0716162814851453
720	0.45853968428763725	0.6537221278930392
721	0.6423202852140558	0.7601762291599133
722	0.6701203963079996	0.8234903733097354
723	0.890007570102897	0.8447186264617652
724	0.2902397561402167	0.9744329865837321
725	-0.04940692631320712	1.901645207915495
726	0.6112734728694699	0.6374074409987975
727	0.7256402319151635	0.8897152000701506
728	0.6609476872496612	0.5393767873705304
729	0.5902708485157767	0.9041654155085723
730	0.9781794142891181	0.933381456747316
731	0.05073741122995425	1.2602638269050723
732	-0.0883816077261689	0.9896664792489392
733	1.1162690283199657	0.8189447142335697
734	0.6478125964276821	0.612780103667961
735	0.05752659050202928	1.0862240675492565
736	0.7988339661694337	0.8098405593361651
737	0.3658104236650911	0.7494026069645062
738	-0.0725206830203079	0.8665944202031519
739	0.712246857536915	0.796279794601005
740	1.0766866862344722	1.0942975216762123
741	0.11035979625527026	1.2246354685698986
742	1.0129984423787257	0.7462811089928618
743	0.7687493849030499	0.8261997397709071
744	1.15674220544529	1.5250050981227914
745	0.5883194405262812	1.076668444116627
746	1.6055563991735324	1.2247267051260315
747	0.5764267354773346	0.8136212136981072
748	0.6108265680174253	0.8842585225783636
749	0.5762851345405541	0.7806219029560243
750	0.90227786052638	0.6850532798227499
751	1.057820041182431	1.0089380866116293
752	0.7224993090420643	1.0847408839568131
753	0.6879124024934948	0.7920869191293014
754	0.8144565419903963	0.7402186815299495
755	0.5803524602328396	0.690841765312782
756	0.4303385131951868	0.5951682543606062
757	0.44044500340263015	0.9260123078967646
758	0.6793371215028805	0.7410473921770822
759	0.47791556884102815	0.724327789262611
760	0.4903353296710308	0.6970023509379193
761	0.1616844933656475	0.7751308240361321
762	0.871281308887133	0.9653004959027881
763	0.8593674238199442	0.730356134149455
764	0.49497079253392534	0.8313351946637193
765	0.7905031008614076	0.654996279399561
766	0.22931379366972482	0.8680361890437706
767	0.6778124434285031	0.8106231575788156
768	0.704706314644138	0.9552468640421594
769	0.563604041221958	0.6883401484718985
770	0.686407955572103	0.6009358078744911
771	1.1867298367293393	1.0984710931911938
772	0.32262544345642236	1.0033634858736666
773	0.7744194412141322	0.8603538246927946
774	0.7250607656833289	0.7057350522374384
775	0.6424602215551549	0.8193786914149623
776	0.4750377581840355	0.6053224010328551
777	0.9216796570578596	0.7048653941104879
778	0.28523995222015275	1.0774887746523023
779	0.6767406786818341	0.6936286113668304
780	0.5957089405750152	1.4203701203804897
781	0.5338767651801687	0.7228446355450605
782	0.5824640537311568	1.0129635912394728
783	0.12682120109823083	1.5306426069752659
784	0.1522411469900886	1.0982309800779384
785	0.8003570506201895	0.7871947167166178
786	0.36791609717024737	0.5526839111809561
787	0.442455181055892	0.8724891930335489
788	0.6118505556950996	0.5253342238932107
789	0.7113826588110058	0.7926624190452045
790	0.7657533261784514	0.8656962849833002
791	1.1272033643903996	0.9694734332085048
792	0.6403821932395897	0.6434860431377752
793	0.6166496850922839	0.8623172186011754
794	0.4860998421762214	0.8186955772447649
795	0.714350932392855	0.8480195569822568
796	0.8938532360039567	0.8331444587171687
797	-0.4420019597270173	1.1441166447130477
798	0.5218070212976792	0.7485357244895002
799	0.5994386476651157	0.794016440519392
800	0.9339385250727743	0.7481536690939842
801	0.46406001813367553	1.0938614987251944
802	0.43483945158017434	0.9893063463601577
803	0.22962853673612643	0.675323317881165
804	0.7126002479056389	0.6597221713742623
805	1.216784705015007	1.0284528837582452
806	0.26177287917850456	0.9524327101345211
807	0.4978055695584609	0.627243335024633
808	0.26977442870131446	0.8467371276972749
809	0.5368227714423023	0.605774021991314
810	0.55584582068174	0.9792841914884316
811	1.8109980285003597	1.0692319657375364
812	0.4922040371002965	1.1219557156100777
813	0.9704567139967147	1.007066109954913
814	0.844083794433266	0.7878992844131106
815	0.3929780781588227	0.7966208805870438
816	0.7309571199687649	1.6014494857166628
817	0.4404422367159022	0.8185277795948313
818	0.5281111962920865	0.9197915102632814
819	0.48380232535453416	0.7691461651267398
820	0.49948573934331875	0.6541060464730486
821	0.7169425194101032	0.9236350733775567
822	0.8439219919466642	0.6123511053082259
823	1.0590240745481188	1.1366721992002078
824	0.9843416140180082	1.1940906122144481
825	0.2663351504968006	1.53579265587704
826	0.6857377631380123	0.7277458137132564
827	0.536060655604042	1.0823152977491035
828	0.9352590869467363	0.9859120955978448
829	0.6260175985056899	0.8001624798466643
830	0.8724762994801074	0.788994216331307
831	0.7251533397770761	1.2859888748847623
832	0.80848920560964	0.8082847816190459
833	0.4472800679036162	0.6824183864351826
834	0.4487273328609127	0.6441404087265613
835	1.0751766640925076	1.0471562827313916
836	0.3370537148156159	0.6579201957186369
837	0.695695819766461	0.8401876325016133
838	0.7920137485593219	0.7687426982738701
839	0.6871889587189456	0.8132542999080337
840	0.9114421863005895	1.0698020779035446
841	0.5570078809081522	0.8468294911205436
842	0.2794440521059907	0.9414968525249717
843	0.625208177869458	0.8275901863460066
844	-0.2663902947875655	1.466081719957896
845	0.665904880029942	1.1329078616474364
846	0.5860639202835245	0.6779361488904952
847	0.690018181954624	1.0130432577019473
848	0.39416199392361156	0.7736823886326384
849	0.7583944148717731	0.5296081265797477
850	0.37161852747779234	0.9425924065260094
851	0.5687090794975723	1.1241833026009846
852	1.2220011851454649	1.0023768263533268
853	0.14079299362624342	1.0332679449867737
854	0.7665114993384756	0.768956753262158
855	0.4419733832120997	0.7484609725335418
856	0.44082008642141973	0.6792898168729459
857	0.8581928811530726	0.6855173562662006
858	0.4322822312002724	0.6492112976007198
859	0.7384339519955583	0.9568614179697748
860	0.30349863946122085	0.7670363649987053
861	1.112924675587683	0.9767788623642716
862	0.6199893279002889	0.6893206949604119
863	0.7656891269334847	1.0440899902382925
864	0.9157234208809296	0.8217467025387235
865	0.9207998688623978	0.7866686859494512
866	1.2354667858211807	0.907674309002601
867	0.13988039508457017	1.562140715645602
868	0.4399097714199845	0.696466713470965
869	0.7794117515848011	0.6743832167952365
870	0.5526790666265496	0.6149636611037747
871	0.8382524789232546	1.1884576388290182
872	0.9334854918150669	0.8193133346783459
873	1.1633982185926082	0.8742216511647423
874	0.9435256711774355	0.9268999176734398
875	0.30328406710934996	0.9172627863307831
876	1.1219429981868791	1.748920273801945
877	0.30029365177082623	0.7885981878576451
878	1.1182788919435038	1.0400329603036256
879	1.1887014446782471	1.153840697005037
880	0.9940487942005072	0.877972043192779
881	-0.10626651022680202	1.2120802267406399
882	0.6517260807192925	0.6669381941639294
883	0.5172246458764035	0.8935026290660004
884	0.6348647428526466	0.8160338440416209
885	0.6514570064344031	0.7664368108012599
886	0.5906395387449987	0.9000697444448987
887	0.04336203881251066	1.1909917210001886
888	0.6507565301616094	0.6663772076147265
889	0.4518869703827262	1.0161795087080758
890	0.44007720444068577	0.9175189014044921
891	0.2811316305877479	0.9576971763830172
892	1.1630242228866956	1.0023249539037697
893	0.6185528192835936	1.0417205366840259
894	0.6706809509537986	0.5828724177192552
895	0.8959667428126242	1.4194065455691027
896	0.5959505426548385	1.001235098045288
897	0.23133066724936185	0.6297207040735306
898	0.2309344804764764	1.11257619291491
899	0.7158938388265366	0.6008179029575396
900	0.7735542310245969	0.6038485809504043
901	0.5104114296607262	0.7250485273843131
902	0.3861273272544688	1.0484156791616863
903	0.8270800088113879	1.5519310635526684
904	0.3712898541954197	0.5787226668619403
905	0.47028412250354384	0.6373488588040873
906	0.6962341619764734	1.0324966011844086
907	0.7625814297120936	1.0971231059065238
908	1.219816146557373	1.077756225304767
909	0.6784607015377884	0.7081429002980719
910	0.4290882979466686	1.2715593530252578
911	0.38393108446781077	0.6704877260658801
912	0.8699424450666636	1.0930562723198163
913	0.5967333243545168	0.640744608114498
914	1.0839435705022735	1.006572108884611
915	0.10579941976233315	0.9425068764217923
916	0.7424768635801885	1.5350241747436302
917	-0.11944699552279298	1.3029069302964118
918	1.1708624303463335	1.0624852923363872
919	0.49013081193941316	0.8610397606577781
920	1.0569192046713272	2.1108121153023336
921	0.3898795295813805	0.8329727056874985
922	0.22054497026232833	0.7590549932390539
923	0.5886479822963109	1.6731016652339417
924	0.5042842592281758	0.8931382131415786
925	0.6019509100601708	0.6013477590555006
926	0.9089160664186566	0.7798417379163213
927	0.5791085132458604	0.6845378449073315
928	0.3539486529909632	1.3806931331988679
929	0.7489619748297455	0.8368055957404217
930	0.22233522492782581	0.7217924390649287
931	0.7531185924297503	0.9290422415107352
932	0.18641296156191078	1.159964800343677
933	0.5491545144786625	0.9456070462624748
934	0.2520324152331154	0.6358280439181562
935	0.6749705078069281	0.9379025955066385
936	0.645331779241891	0.8168875376094983
937	0.6069180147903468	1.1644924505202652
938	0.01912410645986727	1.0553449216863213
939	1.031681012949888	1.1442562919379788
940	0.5977180230256173	0.866234466838937
941	0.770970150827949	1.0871015907421204
942	0.2658168565928454	0.7830835583401753
943	1.078809566005031	1.0030585771826117
944	0.3006436434036044	0.8728522989309976
945	0.8687168008830564	0.7486441207513468
946	0.7028236348730117	0.9937148546478675
947	0.7205048384629622	0.6149337355756408
948	0.6188923286070549	1.3096864516699525
949	0.9216267291366701	0.8849665654267591
950	0.6217910767659169	0.8719300575194195
951	0.2780908465797798	1.1917216475132493
952	0.031389054454890486	0.6605647943573948
953	0.6696192900091057	0.7483525425901127
954	-0.20166490943194684	0.8177953732067124
955	1.0926401736136786	1.0036244093029572
956	0.8033560734814588	0.5973934790171076
957	0.5399436270076943	0.788730822391197
958	0.4767902521025757	0.6800168358385257
959	0.4053285978518911	1.151102024427829
960	0.8959691173043924	1.4314584907116488
961	1.3799271068349983	1.4438719172474779
962	0.6464459278543342	1.0223910107148364
963	0.5502350866169224	0.9825205542839375
964	0.9361845126852665	0.7729008815197983
965	0.36593402300998995	0.8057334068633701
966	0.5897446312495838	0.6251241987594841
967	0.29976629612610806	1.1687468333056397
968	0.6500293835186204	0.8059869663858873
969	0.6022660892310452	0.8363427191217263
970	0.9147802310052316	0.9955971822087897
971	0.5583541285215294	0.5451162353996034
972	0.6882796074430465	0.6823228744557663
973	0.5581548655385417	1.1051823385349646
974	0.6847026673746273	0.949340017779733
975	0.4091659893807459	1.0425809576243847
976	0.2681746506794801	0.7046306464390637
977	0.7332155867681989	0.7034224122028616
978	0.9721586370981186	0.9044313028772449
979	0.8456262699212003	0.8078221749464536
980	0.781534404328132	0.950547795706586
981	0.6695809154909109	0.783650547713876
982	0.37502522310851943	1.28061304138515
983	0.4700698753669383	1.0236760641689024
984	1.1117038718910397	0.9488679691160744
985	0.47336671514286766	0.8632554915901344
986	0.6972346172698346	1.0692430937883908
987	0.9744871480141811	0.7294981326102056
988	0.3684259489478379	0.9554874464695593
989	0.45432964348242727	1.218548440907208
990	0.7410566986583346	0.8773649120908752
991	0.9026505890865707	0.9800890724958912
992	0.8807913900700948	0.7009335497448377
993	0.8493941142946808	0.6895527686022473
994	0.8794243316863881	1.065149166272555
995	0.5610015800185248	0.6532411351820453
996	0.12036056658098425	0.9123310778506009
997	0.8532923349569015	0.6873065014107648
998	-0.0009934210989747255	1.1642173822131798
999	0.4675680974817343	0.7268111312448015
1000	0.30201730221883344	0.6070722153156866
1001	0.0166141919426468	2.3542031970469095
1002	0.6369039732380105	1.0703790652791172
1003	0.9712561932189013	0.9617303782234355
1004	0.8086681940247656	0.6455998244112994
1005	0.7582178213046917	0.8431306364731518
1006	0.6877070722645322	1.44228857316386
1007	0.827323892822636	1.0338180678590152
1008	1.3751406459306255	0.9952387447229435
1009	0.6832628014916653	0.7992268532319428
1010	0.5079319176884025	0.7646884282054779
1011	0.727252808636596	0.8253253144406816
1012	0.6605834656479467	0.9179829635212838
1013	0.9846542230210227	0.9696925955465013
1014	0.6817316922628284	1.7006902931271852
1015	0.8559155305870257	0.6481989205814753
1016	0.6270734388491456	1.05131819872471
1017	1.003309220916995	0.802240706340144
1018	0.34185093391078597	0.8379862977350642
1019	0.8289053860254931	1.1388213575283808
1020	0.8520761790276725	1.0472279028241729
1021	0.38187708483533483	1.136104309194337
1022	0.5680656538185574	0.6106880326514925
1023	1.195850081632224	1.486533512411767
1024	0.5212300126668062	0.7641484030833077
1025	0.7997594452104667	0.8225708765217626
1026	0.4034442791335752	1.0326571201107928
1027	0.7412079556530905	0.957807743622424
1028	0.8148491821772185	0.7433995617871137
1029	0.683518776098318	0.9277897457870611
1030	1.07369076144708	1.4915262011681027
1031	0.718517620066643	0.635392568326428
1032	0.3901319759235191	0.5838065073700854
1033	0.9330299772400809	0.8341363403917011
1034	1.0558139070714843	1.2246207704156435
1035	0.8443623240689959	0.9367074228163129
1036	1.3876025451696947	1.081554965392697
1037	0.7279640059108403	0.7245833544758304
1038	0.7269938110434164	0.790969489209121
1039	0.31847630343188266	0.8289725540825569
1040	0.7665287096608414	0.8528397385936964
1041	0.8099446784512833	0.795599601884561
1042	0.8758909590854189	0.6876003412877055
1043	0.9671251322216874	0.8260159107165719
1044	1.1251368329062574	0.9780784235273249
1045	1.6478745942215742	1.249584693387414
1046	0.4569634189798661	0.6176662142295685
1047	0.870611370614713	0.6888554050877462
1048	0.8614908885056951	0.9231880465161809
1049	1.021579047619981	0.8396724842793937
1050	0.5777161275361582	0.6811860932642508
1051	0.4918595369710862	0.8047728251158897
1052	0.5268738953930984	0.942478988398223
1053	0.38060641654076866	0.938393424714174
1054	0.9885447844429182	0.9165549829023779
1055	0.40161265819950875	0.9865723417704637
1056	0.20369515620871054	1.0337773798008947
1057	0.5494639509867049	0.711319173086076
1058	0.7638222593363339	0.8457276100988415
1059	0.7234744985498571	1.0006072612316563
1060	0.4675174895013629	0.7929942923703028
1061	0.5751503755413632	0.6910457684449149
1062	0.8806171140517024	0.899112077017068
1063	0.5358868035416244	0.6344296658363302
1064	0.81786656962214	0.9740770335066704
1065	1.0576419920223852	0.7985346467752141
1066	0.22791672708350913	1.8676992143020725
1067	0.5881321168878527	1.098784256799734
1068	0.529530251437147	0.6200318172954435
1069	0.3767747230352859	1.0876409233305389
1070	0.9696427315528369	1.3048972986957899
1071	0.5919469288927929	0.6527748275693758
1072	0.618298483722214	0.553446551720758
1073	1.2914651485723188	1.1483625858637216
1074	0.595011304980563	0.8817608658227559
1075	0.1037126243847956	1.2476809320092792
1076	0.818201810123792	0.9129529990209987
1077	1.028370022396279	0.8791843636999933
1078	0.8414486414793513	0.9751272323425845
1079	0.5118893825771798	0.9546232761254031
1080	0.5094895330500234	1.1200373995943507
1081	0.2967916366052748	0.8062779955503929
1082	0.3795474388159872	0.7593095239376636
1083	0.47071612070771573	1.1992924965124736
1084	0.5881838648030612	1.3362421040297217
1085	0.1722852345928422	1.0438245883392714
1086	0.8687461571336692	1.1358553461186196
1087	0.6814000200127975	0.7078536590135237
1088	0.6234872062531711	1.0727837557715874
1089	0.9364743589183901	0.9221666397792848
1090	0.4689564619952738	0.832900390543861
1091	0.32944079278899435	1.0401619813869616
1092	1.0112439489906802	0.9176021582537869
1093	0.050574355880440944	1.3664363150659082
1094	0.4530516249635583	0.7511769374154446
1095	0.35968522533416447	1.2107426860398591
1096	0.876897366862541	0.7896303892741441
1097	1.3907676115108534	1.392905540510926
1098	0.6957093829275764	0.9300197937544386
1099	1.2467162299162182	0.9671781405928009
1100	0.9796319502418281	1.2537148244390444
1101	0.4158990337575788	1.0153561593071503
1102	0.8212194831261256	0.9436069756811989
1103	0.43368084157847914	0.8820386541746328
1104	0.733973162527839	0.6475305277637602
1105	0.6546262973825958	0.566925643785098
1106	0.3091920223510621	0.6891452183069934
1107	0.6469390473628457	0.9157547713048042
1108	0.9885138914351926	0.965313552843491
1109	0.540889095103944	1.0790605565784264
1110	0.278032483169776	1.0074935548949318
1111	0.21519123256511397	0.9383295279315301
1112	0.7464401973139314	0.6255862580953444
1113	1.1073189765281704	1.7638721292841288
1114	0.5515763239117485	0.8505763425833679
1115	0.7299562471681807	0.9633518340795795
1116	0.5287030396733811	1.075525603746842
1117	0.36670959180951285	0.6278902699000745
1118	1.0630935165014208	0.915778191129533
1119	0.8409124372970099	0.8089888445018097
1120	0.9427326044740647	1.0578015924832345
1121	0.8520792759019699	0.9490708842817916
1122	0.6652578975256914	0.7496674515584829
1123	1.0863206127721916	1.1227188952095914
1124	0.626921994883566	0.6583555792541297
1125	1.0151750588309723	0.5941886502468824
1126	0.7404894680624869	0.6612585607830267
1127	0.8144482024235242	0.6832479099449399
1128	0.3655569016667667	0.5599371562120342
1129	0.7013111194863417	0.7029532728829877
1130	-0.11020199647195317	1.572523294126116
1131	0.8510602899988112	0.8715428848638767
1132	1.1560946229862703	0.8707901427073678
1133	0.7185498305048109	0.6678422799254833
1134	0.6710320204260726	1.0450877343537321
1135	0.6281446548560845	0.889478065031554
1136	1.055235180422484	0.759496485724781
1137	0.6114537486385248	0.7197323017759819
1138	1.111531672282652	1.1838133929082622
1139	0.7345998057582864	0.6801726149829346
1140	0.9789259124799173	1.0108364922706583
1141	0.4391421785647382	0.675401696909252
1142	0.5936017477317949	0.6494817090524835
1143	0.7576783927979847	0.7474712355637003
1144	0.7255758086668671	0.6742993431551207
1145	0.3613787096748239	1.336164455889117
1146	0.5117868955785743	1.074275601085658
1147	0.8014764287624527	0.9228058186469627
1148	0.7222661262603701	0.6675572418184204
1149	0.7922997980126326	1.0558964468693075
1150	0.6404497650227533	0.7491302347687303
1151	0.5597101624093747	1.2766076105676987
1152	0.8898334995943443	0.8104764018450588
1153	0.43386623352869846	1.0326307817482676
1154	0.6639508739020668	0.5644910868884155
1155	0.6958652882596433	0.8347917072520645
1156	0.5920816417597797	1.0880466968309344
1157	0.4850101026527365	0.7536310848604816
1158	0.3403312564173365	0.6871778703440278
1159	0.6477385537651283	1.1606254317498328
1160	0.7288429074310412	0.9361260312487056
1161	0.6436005241506194	1.033565039787605
1162	0.9662263470929736	0.5785040303043932
1163	0.8197106343272863	0.9723448274367874
1164	0.8096083927915144	0.8469832174588042
1165	0.8075303753695247	0.9132991070495168
1166	0.6689846869434821	1.0575316524439187
1167	0.19484227492191478	1.0118981003157317
1168	0.552644834544598	0.7833762632055035
1169	0.9189828726905315	2.1169308502119484
1170	1.0141117394281662	0.8053675321960316
1171	1.2317920035854661	0.9925002374392484
1172	0.605744352608913	0.7502092050363245
1173	0.5795625120389125	0.7051090575842038
1174	0.6510370055626878	0.7615914564305627
1175	0.5875871201022945	1.0916673605483669
1176	0.7973271248292264	1.4944630121417168
1177	0.8739200993922354	0.8136958942238968
1178	0.7546529597728521	0.8219736364122177
1179	0.9390475199518524	0.7160641202057796
1180	0.8290204802936157	1.0769020671477492
1181	0.8683272496278441	0.7983726067911242
1182	0.6518962918598291	0.7960837638985865
1183	0.579739700357414	0.7256335600503845
1184	0.34438038232661267	1.2847226790610844
1185	0.6116598301076002	0.8307652163196525
1186	0.5755906692393468	0.6524205243791589
1187	0.9029083300362242	0.9485660208531289
1188	0.5149630594873144	0.9616240559485393
1189	0.2983484457202743	0.7585370100876055
1190	1.098483204673209	0.7734867296657235
1191	0.4082285094523939	0.6992857551913663
1192	0.7988755995366	0.8914565708706199
1193	1.268313683418838	1.1513770767637412
1194	1.0727432975516649	0.621031749850883
1195	0.1774996137665884	1.4136167342141268
1196	0.8228829260757338	1.2227157376570355
1197	0.2454624546186832	0.48076214618240265
1198	0.7014852583094721	0.6561841972113424
1199	0.5044590898774981	0.825245001699692
1200	0.9562039247387559	0.9364640110061931
1201	0.5735955071867151	1.299853171189538
1202	0.8155175638043078	1.2123672245420418
1203	1.0967824050377368	0.8275721744153917
1204	0.3434077015115786	1.1975347212694918
1205	0.7150969308278343	1.2663497833225146
1206	0.1454940227892409	0.8624891107108477
1207	0.9356241907027131	0.8792216923563352
1208	0.23633362749060455	0.7538174443788059
1209	0.8965727041427209	0.8078764780130975
1210	0.7921470726237955	0.8052840001222784
1211	0.4243549981883357	1.4335237888467522
1212	0.7390824718087755	0.5107200953529367
1213	0.8337760412031301	0.7836239712541627
1214	0.7437843318223349	0.5916622047377885
1215	0.6825156008361055	0.6557524260737274
1216	0.6232662017459815	0.541252304484797
1217	0.9336474467081967	0.9541329434130783
1218	0.36145653064810485	0.8785859866311435
1219	0.6905738486324664	0.7914795530769031
1220	0.8622388254378375	1.6516958639356842
1221	1.0368256914115874	0.9516083735179178
1222	0.2142610711689117	0.8720583912533201
1223	0.5612210845603044	0.769412989812337
1224	0.6815819627517775	0.8760910170995525
1225	0.4780722653957686	0.8481621761402431
1226	0.3285789985440576	1.0789961974720614
1227	0.4731014194261101	0.7336595421113246
1228	0.5229704415281933	0.9674137725937461
1229	0.6243287094600537	1.236228864119391
1230	0.7109192091554069	0.5926813809107688
1231	0.33489904227024864	0.6706012886480426
1232	0.7411570071171076	1.098698908971635
1233	1.011168981707364	1.0184758639843858
1234	0.3066874742519273	1.1466561153380443
1235	0.5699049613998385	0.7614315549349784
1236	0.9701629683362941	0.9007040938177128
1237	0.33029668041956767	1.1630576479152066
1238	0.6690797866634686	0.6909590963910721
1239	0.9131452287451591	1.0943476149265488
1240	0.853988549838881	0.6884910167464859
1241	0.5698624841976366	0.8697935552884936
1242	0.6017560334215493	0.6935530983563969
1243	0.5086284048742151	0.7125095796692842
1244	0.7885482955691575	0.9201699554145574
1245	0.8071909096259337	0.5468410859782992
1246	0.32937071375039906	1.2476706373270379
1247	0.7623713202893144	0.5470825002597011
1248	0.8384212402939628	0.6935490726400692
1249	0.9886519446220886	0.6069142205985663
1250	0.6192257412653558	0.880269003021993
1251	0.5862188752849491	0.8893039060308058
1252	0.6823185970408121	0.8596752853786336
1253	0.42056524054061534	1.0699224512230552
1254	0.9327262943520017	0.6576081307447894
1255	0.45054917183857474	0.6613283412645987
1256	0.6579093262474914	0.6586795430765591
1257	0.5196710018260082	0.48206155958636565
1258	1.0924730585003941	0.6334911927689912
1259	0.9296992045862766	0.7277188641477483
1260	0.7770715241412425	0.9891749140578018
1261	0.7901488289402407	0.6019102486053352
1262	1.2370408801092159	1.0084070938213354
1263	0.5160779967561581	0.7052038547327844
1264	1.022163647441988	0.7350155493768676
1265	1.1889522743650474	0.8953530860449865
1266	0.7009337367876737	0.5839817626224372
1267	0.8483833835612995	1.1614183983806603
1268	0.6997323269148096	0.8985240447501545
1269	0.9373140088918189	0.8198919700002615
1270	0.33673336243248675	0.8921611175007871
1271	0.8525945725801447	0.6876148319571773
1272	0.38369783153392706	1.1048611223275389
1273	0.1278409526946034	0.9307385058835312
1274	0.7347178609202718	0.8490836392783129
1275	0.4199847486639967	1.0269359485560172
1276	0.8876636735677248	0.8515824151239695
1277	0.22502864766273722	1.6631048486061673
1278	0.5243106605804108	0.6273985360148572
1279	0.5845040113296271	0.8528632873878881
1280	0.8320513157659795	0.6424816194858444
1281	0.7657932154655347	1.0908456007648821
1282	0.6372725385317938	1.0394548138632658
1283	0.6189205284779989	1.0260069347955403
1284	0.4926353517457729	0.8379168418930877
1285	0.6911821817341569	1.0348734855071902
1286	0.6448527555418369	0.6395738090945251
1287	0.8711602657259433	1.2290595648701073
1288	-0.16897798356508278	1.232128549007818
1289	0.6890781208563016	0.6366787913697938
1290	0.7929777933978877	0.8262525607142402
1291	0.5126147016654234	0.9366019925365547
1292	0.18984293252133114	0.8094714573921651
1293	0.9797088134419953	1.0526146645677419
1294	0.6387623854112158	0.9162621736047677
1295	0.5544151354847229	0.9120977964609266
1296	0.9705556051473364	0.920705828047434
1297	0.737639180499335	0.9300612325199926
1298	0.3260370009121686	1.0952107319704918
1299	0.4608280214707634	0.6971588371679565
1300	0.7632532753049055	0.7867158132376583
1301	1.0580065303665989	0.9678542731021652
1302	0.9692858089670648	0.9004504578819541
1303	0.5012569112169929	0.7013807843518692
1304	0.9267147523948862	0.8517372815711589
1305	0.5617008131035479	0.8980538654113382
1306	0.5513985620418775	0.6942584830986269
1307	0.5253331255865648	0.6865057291578517
1308	0.35713266704819957	0.7261616732412357
1309	0.47920076921497534	1.0359998333272846
1310	0.6668481025295625	0.8192440734002968
1311	1.2941735279253697	0.7930078386452627
1312	0.2843109445293846	0.8546779993786444
1313	0.5155564061468444	0.868719040376346
1314	0.493515368147139	0.9475470648050671
1315	0.6311145110433103	0.914593963160961
1316	0.6605614428501778	0.7647055060172678
1317	0.49722175514664446	0.8106071592406696
1318	1.0770977285248151	1.335486840494978
1319	0.8676473312426397	0.6139075949407578
1320	1.1934869657938163	0.8439778905415225
1321	0.7428985888230727	0.822876788149788
1322	0.6036980766664837	1.3003816274204576
1323	0.7681451837892289	0.8510468618358757
1324	0.7579753416910839	0.9707923941589074
1325	0.4873159907485938	0.9078062943205332
1326	0.38169038906194513	0.7106774226581227
1327	1.1002226148009977	0.7702629769127137
1328	0.7467723485100102	0.6159611528040351
1329	1.0908240775823554	0.8243471602133563
1330	0.25838181074478445	0.6667178551525224
1331	0.7849155557677213	0.7690310674056073
1332	0.569332794033731	0.9492027837713092
1333	0.8479343699878696	0.6262194071151964
1334	0.8862743112914361	1.1143869417363397
1335	0.5433289729688876	0.8542631803298416
1336	0.8878620012966553	0.6070666475832183
1337	0.25550887419157176	0.9274424913397231
1338	0.728582063340636	0.999976703865541
1339	0.8062629890691916	1.06659068768016
1340	0.9241454360702248	1.0966907012042821
1341	0.37151800055223205	0.8126601085400664
1342	0.27875351556738154	0.8489080365171972
1343	0.3568866989115888	1.2029334012359056
1344	0.425987607017604	1.05995863422281
1345	0.7941613971843766	0.7770934387466905
1346	0.5313465038689245	0.7214745126500941
1347	0.45432472134256174	0.7914082608496709
1348	0.4488105572016779	0.7128484999300562
1349	0.505449881482797	0.8015312266702593
1350	0.5489126976097218	0.731696238280689
1351	0.07385581030996147	0.8214093020435481
1352	0.2183673555573407	1.1752858875993013
1353	-0.09628935142632039	1.0533128460360608
1354	0.626386542252592	0.6661724648806894
1355	1.097755222909324	1.0271247403910473
1356	0.35420631462644137	0.7376236269110285
1357	0.8637287840012953	0.9739106436444603
1358	0.43237873813539895	0.7258612620657328
1359	0.7059541576222489	0.8337581080144633
1360	0.6020481845051511	0.7438227874009564
1361	0.32137873911702697	0.9589278576740067
1362	0.7522044549275714	1.316161552887719
1363	0.18409958459314243	1.0965681343524534
1364	0.8168997597428594	1.0078702052601345
1365	0.8554822910136867	0.6891443545000508
1366	1.207172820282755	0.9473126563526753
1367	0.7585715667457646	1.093766870474514
1368	0.7012135915567211	0.7842661129139349
1369	0.9007422526680288	0.8612885613149958
1370	0.45046078871894796	0.749354852803188
1371	0.5886051646996165	0.7343559107911206
1372	0.6725015540720177	0.971156561841309
1373	0.5228756807342542	1.1470302085604014
1374	0.9382002213714028	1.0869130441376933
1375	0.8844098831970523	0.8889686559468635
1376	0.694376366272254	0.7875785639132793
1377	0.5835533505076317	0.7277225637778305
1378	0.37774500534220845	1.0361521861510665
1379	1.073451710198474	0.8648564244306327
1380	0.6953610915934075	0.9376710493193132
1381	0.8753389091093087	0.8788038756862363
1382	0.7445980535541954	0.7003978873924318
1383	0.6972307074693246	0.7182960916450223
1384	0.9237832416536729	0.8717211298025598
1385	0.48401724230440607	0.7870750573370277
1386	0.49215620725019465	0.9532902244159099
1387	1.250488994128392	0.7922345255900335
1388	0.7665666290200744	0.6422382960442947
1389	0.5673275722707266	0.6858913415094068
1390	0.5346401992261415	0.6973090033096409
1391	0.1566069406203846	1.3247238032547732
1392	1.206293781513381	1.1373654626868985
1393	0.596764871153104	0.5755616966507634
1394	0.4834251942443068	1.3120476197673805
1395	0.4626226359891544	1.2130819032931957
1396	0.3203843460453187	0.7615344775110311
1397	0.47576501062402726	0.5315133083905558
1398	1.0772879335598269	0.90189113403274
1399	0.23341777292060384	0.76725464797477
1400	0.7954942828766302	0.7808945484336914
1401	0.7944975802862211	0.954873730674686
1402	0.37655959436429953	0.7287732196335249
1403	0.6538637426512747	0.7264859374114002
1404	0.29651686126356075	1.127345673531155
1405	0.727778496746295	0.798402641026689
1406	0.4495361233872607	0.8590328246811596
1407	0.5422755336693509	0.6279379192654909
1408	0.45154781594353066	0.9236751451523937
1409	0.3214759738755327	0.9274466598461656
1410	0.21419321004574174	0.9725871954781068
1411	0.9232343755473131	0.5359164471268009
1412	0.4535712314426547	0.9223345158438853
1413	1.621033717113871	1.2894286946063613
1414	0.48616319420585596	0.7276642758728736
1415	0.9747121875770308	0.752876824974498
1416	0.03925412312195392	1.4059915751464755
1417	0.48542222162780113	1.0317242453280646
1418	0.7541562479733671	0.5467206883160743
1419	0.7185248767076874	0.9416488278468248
1420	0.7684717290451838	0.8198692185121305
1421	1.061969404445168	1.0619736382926124
1422	0.9863430969556248	0.8331332292749056
1423	1.347233504338791	0.9604325349670512
1424	0.4555038976773752	0.9106502825542699
1425	0.5087907200641192	0.5573436263800917
1426	0.3194387470264199	0.9710954160762663
1427	0.43365143151669605	0.5457824088289055
1428	0.9339306605447021	1.1263569409715322
1429	1.0342504037212608	0.7957192272101552
1430	0.29994409709621866	0.8975799223677128
1431	0.7127315848069186	0.7606585812582506
1432	0.7386993392420137	0.7687464978768195
1433	0.5090431689646346	0.5867654133902748
1434	0.4634732041355504	0.6032565131247363
1435	1.0257395545118972	0.9508793612480481
1436	1.0444680656757617	1.1117601763337028
1437	0.609082513676389	0.6162948073340596
1438	0.7718412960557718	0.6392591076268525
1439	0.250275877923924	0.7286417811019761
1440	0.37855644789759374	0.7530779083351243
1441	0.8082840921113795	0.6714728089903328
1442	0.2697382282078801	1.364696292023358
1443	1.2177314593003692	1.0391644039106795
1444	0.7513671525624132	0.9122929525402484
1445	0.6096370468302288	1.1082716565505428
1446	0.6610087982121515	1.3126360419567835
1447	0.4881710641462412	0.7910750201867751
1448	0.6438266786019591	0.6749289439555086
1449	0.7473000239863671	0.49910644259208536
1450	1.1392357907887183	1.1170866346135169
1451	0.8564381190044649	1.0326607255684674
1452	0.8989892009014818	0.9556205073369629
1453	1.0281200334304577	0.7784286340154398
1454	0.9061926743965633	0.708796100487396
1455	0.5951994405666855	0.9607198040413375
1456	0.8824080469828166	0.6568974881352233
1457	0.5503075815707262	0.6377723854871471
1458	0.5584948961337827	0.9928530128604618
1459	0.568225624854487	0.7412125253342474
1460	0.08234492963825883	0.7970498558677827
1461	0.3865520686215452	0.755946762087778
1462	0.11783805463621812	1.3400759573434955
1463	0.45959517586545523	1.2185450212683118
1464	0.8442040573683187	1.1011098346768529
1465	0.4424284498891171	0.5606429787640854
1466	0.8799151693448585	0.8667913233069451
1467	0.7510041534398357	0.750702407406323
1468	0.8195493816442551	0.7969566054486643
1469	0.4469592963904616	0.667696173202781
1470	0.4674024026757067	0.7489048508409926
1471	1.1298206826965815	0.8740272338036654
1472	0.6380943985641475	0.591527916455345
1473	0.7437672298734254	0.5647580828464794
1474	0.47021936637992845	0.9399350718550777
1475	0.6311885218498426	0.9528691769590351
1476	0.5234563367939096	0.8545557624789225
1477	1.3366343917085322	1.840602320372594
1478	0.08833126077447293	0.8430398486344325
1479	0.6664048629688735	0.9592044187071367
1480	0.803067528156035	1.06838176532378
1481	0.610348959397145	0.8865714472631427
1482	0.33623225311819105	0.6630801941650434
1483	1.2559720592806174	1.2439220287380257
1484	0.8821042034193638	0.5480488795285189
1485	0.35609436605059513	0.9017496932744519
1486	0.46338121295257295	0.9128139914444121
1487	1.002159534390196	0.9682452320691649
1488	1.0528286071204862	0.7647288429162236
1489	0.6364970850829478	1.1115836841670124
1490	0.5655440460746842	1.0857215211407978
1491	0.5320891792901032	0.86265590939013
1492	0.5712745982201873	0.6673343157147671
1493	0.3262799269710911	0.7617125943056845
1494	0.7089933755932436	0.6652210248543409
1495	0.7185035234516423	0.7301978687530877
1496	0.8590682972854612	0.8100783014543994
1497	0.38025147447659874	0.9359068433063371
1498	0.5364000122341368	0.7299882951597108
1499	-0.0685562294663081	1.0841249906566084
1500	0.6326358663481993	0.6597274275606635
1501	0.4236057587943906	1.630536642106117
1502	0.514597542004926	0.8326875723150977
1503	0.47784296119909175	0.6683075789027021
1504	0.1854846758500123	0.830927281202209
1505	0.8528956112177956	0.6578754356245281
1506	0.25569520078822566	1.2172902292905539
1507	0.3096757785198014	0.6512366890144095
1508	0.8906835395261147	0.96072595571011
1509	0.8411827446986345	0.7645286022835903
1510	0.550435718645886	0.6764903901397112
1511	1.2089659516381392	1.076971848777775
1512	0.5012108663358225	0.8319351584388129
1513	0.38726399986725957	0.9430932784538903
1514	0.8042667154729813	0.8819838696423478
1515	0.6148663433283065	0.8695916789695884
1516	0.7485391091183943	0.5998530350796994
1517	1.0900026472319995	1.0158625267434003
1518	0.4768258345766195	1.0861820811031795
1519	0.18713622391623735	1.176570091389971
1520	0.7288193599396162	0.739173963077423
1521	0.3963308108850133	0.9119341406580352
1522	1.2369894123291507	1.0018010818032217
1523	0.6214835436464815	0.736306805004482
1524	0.5058563564647981	1.033337730130096
1525	0.4838370664519921	0.5283890211228925
1526	0.6159315246879319	0.7575381151014176
1527	0.010163213980301592	0.9685933190785735
1528	1.2842526251482522	1.0565184882541732
1529	0.32994681628162903	0.9628203736854399
1530	0.3556893539862156	0.9358717590102199
1531	0.39324977508394776	0.8839936528902906
1532	1.0230195340478594	1.1080762025807191
1533	0.5313662730963603	1.020294378583524
1534	0.5618571022808038	0.8459210669237277
1535	0.05817166822553041	1.3424502246798302
1536	0.8386481915274444	0.6321990954063459
1537	0.6406413210599065	0.8702062621449214
1538	1.4546394776641192	1.2223793565284211
1539	0.8531829711557254	0.84866705584013
1540	0.5819847894169078	0.7310022176931655
1541	0.4785751364939704	1.1069994602707371
1542	0.7145171292437663	0.81489994455609
1543	1.2934471718141514	0.9044375906261602
1544	0.3731185381059027	0.7979708648934664
1545	1.1491948776138627	1.7511581443086137
1546	0.2539477255114729	0.8297072982470334
1547	0.42283053880876836	1.0799643471031848
1548	0.6291612447716558	1.1343984324061682
1549	0.5801748071104591	1.5968503835773682
1550	0.3651890542167493	0.7995304413074988
1551	0.7217671016624836	0.9879413489758734
1552	1.063964812463103	0.9322078144706184
1553	0.8369515731905345	0.9841642964170658
1554	0.45092578507188297	1.2541390449169636
1555	0.6436204935186457	0.6562232937118937
1556	0.8809525618559286	0.6700145182696983
1557	1.0378981804516259	1.1417791486994802
1558	0.4978531529863878	1.0790125983255079
1559	0.14254181243772807	1.4195266191596492
1560	0.8121688789564891	0.8637720639261477
1561	0.669204695986018	0.8453003928438041
1562	0.6115577128607074	0.9557205686146213
1563	0.7655864853155049	1.0133840619646066
1564	0.5072813782837269	0.6784910101140039
1565	1.6816359602064066	1.3733123135309993
1566	0.8655848323465574	0.6210806429325083
1567	0.6467025873122676	0.7758282417092683
1568	0.5990124890292281	0.8041103355648976
1569	0.7088899969277429	0.5603624677682129
1570	0.6412843969775786	0.941213145959725
1571	0.7547859094728862	0.8683249825193481
1572	0.32748137953603795	0.6686058418304096
1573	0.8852053527625819	1.0326188749081595
1574	0.8455203757044821	0.7780510613222518
1575	0.4429506461763032	1.1056203322722857
1576	0.5319803010651819	0.7731602143225101
1577	0.4821525282746687	1.068255209647492
1578	0.40619546539537843	0.9405552869236703
1579	1.145154743184011	0.8128878546504416
1580	0.7561582386640998	0.9687787676865581
1581	1.0273641605105652	1.1199225916015993
1582	0.9534750397553561	0.8953451429558235
1583	0.9394653169461474	0.6151925989740068
1584	0.5958668343382861	0.7800794214264094
1585	0.07300169223843157	0.902663668759769
1586	0.354320966497328	1.3403068096336566
1587	-0.21886991650668852	1.3000879571864352
1588	0.7913587958688444	0.8253126942269786
1589	0.802729675565511	0.7112175937127754
1590	0.4563382590006462	1.2899939778961655
1591	0.24025302481707211	0.9661431060484619
1592	0.48749836083677694	0.8409706938259688
1593	0.49065226830493935	0.9508217509428961
1594	0.09218209714296363	0.8443987375921447
1595	0.48223398476259804	1.0695021913862226
1596	0.4249651555227048	0.8784242325042798
1597	0.6284743164461583	0.6803566998719195
1598	0.8072046469554078	0.8963562776851616
1599	1.062618485592171	0.8127999534075574
1600	1.0777822701767794	1.0034128278867374
1601	0.8059357040454986	0.7364540318434328
1602	0.9156935227286901	0.8398318205012416
1603	0.6074809134641809	0.7820950701755318
1604	0.84750927228315	0.5814345662391779
1605	0.4578306248231373	0.7304687285446896
1606	0.6710293222457174	1.6857732051438645
1607	0.5717270462888716	1.172423473576701
1608	0.6025610362448333	0.8963054629348944
1609	0.6658913802392896	0.49202301569190876
1610	1.3807338095575468	1.2399635675715424
1611	0.48680904208498343	1.0722242469198229
1612	0.7294773667629316	1.7251433846213104
1613	0.5049506541728793	1.2567554571230977
1614	0.9495423546220964	0.9916856064793462
1615	0.16705880887050045	0.8753176464164428
1616	0.37389690678648013	1.3137198074917809
1617	0.8633264896159467	0.6808530200010825
1618	0.8378299246107486	0.9107845701319289
1619	0.6919215797740286	0.9154822570575669
1620	0.7427073386872454	1.0067642857869583
1621	0.4490455164689614	0.6896313133115272
1622	0.37578288037930585	0.9567774686298494
1623	0.7311448999195695	0.5951982653970982
1624	0.6416827773872438	0.7156202855576345
1625	0.5084992319234687	1.0225108266550809
1626	0.45069119712796457	1.1738878178439764
1627	0.33912595220266367	0.905833737959148
1628	0.7847186211773988	0.7561264657633974
1629	1.0266677599992808	0.6159854042674479
1630	0.8759005778763663	1.125526027446337
1631	0.8804987734081532	1.0200301902527542
1632	0.13745944437304183	0.9624137216087685
1633	0.7940169586125903	1.0474572706208043
1634	0.4850923994096716	1.5236952682767189
1635	0.3961529999972338	0.6689223337406123
1636	0.6787953988840704	1.0290042354396773
1637	0.6015427226003497	0.7448319543189778
1638	1.119314856976593	0.9584188857495375
1639	0.6212803200985529	0.7977721006738726
1640	0.5953465126986687	0.6137657039355022
1641	0.8067167433650143	0.7819296226456359
1642	0.703419965729435	0.6763104662969643
1643	0.5519651999401771	0.9348646956370509
1644	1.0593223422282145	0.7188708158277821
1645	0.2425372965438439	0.9005316079929782
1646	0.6826879186181053	0.968014758248364
1647	0.8424931865667438	0.8319964458878012
1648	1.2386270252987543	1.470889889919952
1649	0.545913486941255	0.8624498521982643
1650	0.6688626148699756	0.7868970718148629
1651	0.9256478203654396	0.9786402578117631
1652	1.3800253715062445	1.1736886613642494
1653	0.8730823630882922	0.7136383921294236
1654	0.3621264746179592	0.9121609729863712
1655	0.6631991317805038	1.1792622681949037
1656	0.7377954090442596	0.8283064781486053
1657	0.3177637914520643	1.3667760093843395
1658	0.7021892992482227	0.6693437831407134
1659	0.8235045252915789	0.729404653128927
1660	-0.0514135788765766	1.1143298199532388
1661	0.656406876669545	0.8315413244373564
1662	0.21710282897516292	0.811227511611674
1663	0.7211331722438573	1.0776749534090053
1664	0.657498897691491	0.7950209117218577
1665	0.6028032039172573	1.1788964863797542
1666	1.0775894929680263	0.8449361774577964
1667	0.8663334008944635	1.6672301653517998
1668	0.5024918207845162	1.191692481263389
1669	0.6222082730690967	1.2739077051882914
1670	0.45484988287304584	0.7814623289595721
1671	0.4868641297470533	0.8734691684509414
1672	0.674082025378153	0.9923448917817117
1673	0.41038953989498633	0.7460667709855537
1674	0.5696516041445887	0.6773865629255412
1675	0.802879770300559	0.8388214180522906
1676	0.8438075295914722	0.8378080708364575
1677	0.9885350660367939	1.4813356050941913
1678	0.7007348612462654	0.7446323096102111
1679	0.8508744682223607	0.5944555868048156
1680	0.8497069331967011	0.6983207937727927
1681	0.6983953485257958	0.8752536896851997
1682	0.7646541238745206	0.7910248785324019
1683	0.8245789353485139	0.7283648166308042
1684	0.23620598002747464	0.8938761120288268
1685	0.48172547827882856	0.8406065661915313
1686	0.8989417337326779	0.67027429768409
1687	0.5068756921270381	0.8046645920300433
1688	0.8125262344885471	1.4095918942190955
1689	0.8997082400908181	0.9832260043878387
1690	0.6857714027539814	0.7853511324233102
1691	0.1368479292937232	1.0214083873168767
1692	0.1704080200386914	0.918751437833407
1693	0.7423490432331872	0.546120048008243
1694	0.7134025927387756	0.960530795164101
1695	0.8382162295345182	1.2305915569819568
1696	0.35592889308233233	0.6579500617385432
1697	0.6516235767278995	1.0560315773471785
1698	0.4735339383712511	0.6995578034152085
1699	1.3878556675737619	1.0774806534525825
1700	0.5873745357271928	0.883337062086407
1701	0.505133653169946	0.6910295554085215
1702	0.5141398907345603	0.690664329916958
1703	0.2248226201505117	1.0840241260385333
1704	1.0611788306232812	0.9193553577350713
1705	0.7853764584354408	0.8227122970898831
1706	0.7522491120883751	1.0810211837393253
1707	0.7944885404050968	0.865170753837852
1708	0.49603931232115905	1.017306579719561
1709	0.32429537939242087	0.8912602895253333
1710	0.43700244039644287	0.8825751297307598
1711	0.5978999611910943	1.0415595497306933
1712	0.5531134571832331	1.0761715683139286
1713	1.2667609747163544	0.9219728985668486
1714	0.545172941699392	0.7280919178394883
1715	0.9453033412320127	1.2284767381445167
1716	0.4009189018417916	1.3228778232933223
1717	0.8012691682203625	0.7439742182414201
1718	0.41746031624580204	1.4808785687487955
1719	0.5998344087631323	1.0458413271847065
1720	0.7810949430713569	0.7989986556137123
1721	0.15945795882738878	1.103389717103929
1722	0.973607562766037	0.8382418716261948
1723	0.6860536333696399	1.1216103493056664
1724	0.5260237674006604	1.1644110364819942
1725	0.9106757702977579	0.8596674609097135
1726	0.6421936269794749	0.7267352114742665
1727	0.5824999101305801	1.629352809350869
1728	0.7979700582289936	0.7988748164304225
1729	0.914205305211553	0.6677054506271954
1730	0.5782408931558867	0.9184441226575474
1731	0.38238942846188917	1.0198074812069542
1732	0.4852095778866434	1.0510500648230323
1733	0.7229721049995892	0.5389605170504282
1734	1.3201101707185576	1.024441277651613
1735	0.3543447600856333	0.8979040610134117
1736	0.704879937190269	0.5257451077321352
1737	0.1653919966705757	1.332905549815262
1738	0.8404374467077365	0.6469640729811724
1739	0.6107808275804547	0.8315372868352877
1740	0.9083338621786009	0.741288237564683
1741	0.46837560933784045	0.9872256208802808
1742	0.7969074396215283	1.608801182141535
1743	0.4472989179452824	0.8264187087865854
1744	1.020154527891634	1.0415022857370975
1745	0.2853915908626521	0.9072646455061224
1746	0.3067107719929291	0.7487662321863928
1747	0.7343403642935784	0.6232257147709159
1748	0.3343361696004919	0.8918213318284817
1749	0.8110835534672527	0.8682578359740358
1750	1.3456404863349458	1.56406273879885
1751	0.5466402896844516	0.7689822530753456
1752	0.7901980931697016	0.8918669912600534
1753	0.5489703447642921	0.7225097912426256
1754	1.188408975632435	1.0260288644334723
1755	0.7346306536689757	1.0294808909512643
1756	0.6065207641091757	0.6855004192651947
1757	0.48479365653161544	0.9996212776791306
1758	0.2545931198272396	0.9649678436393709
1759	0.46925316889198615	0.6789229938884617
1760	1.2086549325504277	1.427477317991574
1761	0.8107459025732461	1.0995754535267241
1762	0.8112665840662517	1.2097764120103915
1763	0.23854018824277298	0.9168642842449254
1764	0.8783957216709588	0.7105280274668597
1765	0.3415716772136271	1.212325183351818
1766	0.4908829979335748	0.6910337469260968
1767	0.6695907539915459	0.8517074455719841
1768	0.4796004915262843	1.2060052055592327
1769	0.35516997394166283	1.027546181459265
1770	1.0126870232775316	1.0135484664929837
1771	0.9171386749453202	0.8896856782078816
1772	-0.11018661364210655	1.2823553779613481
1773	0.37369339182343353	0.9860860013671139
1774	0.4956236079353369	0.7327477490399009
1775	0.5151837662675288	1.0260783684531285
1776	0.5569661222310738	0.761871762440109
1777	0.9622949419773941	0.8611440927690421
1778	0.8593039064746564	1.0213819037226963
1779	0.781538368887495	0.6472191661807812
1780	0.676819397882351	0.5567351190593307
1781	0.7184110261877164	0.6416824195856673
1782	0.9929183641612847	1.0011623679095525
1783	0.7475915522301712	1.316060615355232
1784	0.4733939098691007	0.5652363318378856
1785	0.3695051921911786	0.9529319107016806
1786	0.6198028947886439	0.7767162767385175
1787	0.8637511266102893	0.8410325587307103
1788	0.42796737393516127	1.0031671428873044
1789	0.7147568804469162	0.7988493111162778
1790	0.2845301366962049	1.0949935255373173
1791	0.08346375481184257	0.8795228561246272
1792	0.72708037555768	1.01023853238288
1793	0.8067956137752665	0.6705572526227863
1794	0.7312430972692383	0.7642170549978581
1795	0.44852597691646834	0.6877197016966916
1796	0.7453938755192502	1.6121248043640808
1797	0.7775669859006069	0.7346302254794418
1798	0.7435215591520159	0.8533298718791713
1799	1.0892703342982422	0.972733626122913
1800	0.825094751502636	0.6870261855466732
1801	0.8878456024950295	0.7849602267048893
1802	0.6702520855851891	0.9273667848771114
1803	0.8683955902565819	0.8222533222639443
1804	0.6733158781192645	0.8310787222985934
1805	0.42509774796703376	0.926959531255502
1806	0.7240966828435182	0.5923025488052551
1807	0.9986117205639307	0.9604364579924072
1808	0.4923871287242029	0.7942289797269678
1809	0.7093114179567275	1.2693042431351096
1810	0.7657777862914477	0.6597065684291454
1811	0.31048916003888455	0.6407080904760679
1812	0.864560950536883	0.7178343975439485
1813	-0.021229274859173714	1.9317043307170325
1814	0.609240319538757	0.7855826496290894
1815	0.9368364532650905	0.9912023733338151
1816	0.3894300078505196	0.8616690404223963
1817	0.700532721062785	0.6161020952714821
1818	0.28086934057283086	1.1312429038357465
1819	0.3025809829768876	0.8274086299879393
1820	1.0007564634589237	0.7860148479192297
1821	0.7399233746465338	1.0196327962807752
1822	0.8084637454375523	0.8204897855283083
1823	0.8835813369762573	0.7083213123198068
1824	1.0045036299275267	1.2369399298911476
1825	0.584893198322555	0.6511794994941813
1826	0.37021187894561663	0.9310808891072673
1827	1.0085220304360167	0.8900249640585454
1828	0.5465229236604264	0.8617521854783338
1829	0.7403444942137246	1.0384019675790808
1830	0.6322321995267906	0.9260198421112741
1831	0.5328347693777254	0.6211547065070716
1832	0.9370232900253419	1.116339608537708
1833	0.5830827787434063	0.8502001470722553
1834	0.66683567770078	0.9026285382324326
1835	0.9910356177516642	1.3640443360980439
1836	0.6644321342002527	0.7685227222393415
1837	0.4683431403754532	0.682836110539804
1838	1.0187066219717258	0.7203477083463071
1839	0.2675020962879949	1.2041293545167924
1840	0.8496888191933047	0.7543407724302983
1841	0.03231518684158906	0.760488027415428
1842	0.45906784324519	0.7094596032930705
1843	0.5833586225289332	0.5704583756221913
1844	-0.18825568667321085	1.290221553273527
1845	0.859878371199005	1.267947042988274
1846	0.6434914415867252	1.2861700357412515
1847	0.6543691731392612	0.6270801228044847
1848	0.6416601834487201	0.8449128652074208
1849	1.1081224019122802	1.3679789642719609
1850	0.5900918192019026	0.6176991618285955
1851	0.6160476670733639	0.7545526634674793
1852	0.7070023151321329	1.264226207030156
1853	0.7808277784589608	0.9157443742632202
1854	0.3279912491013721	0.9398561649556821
1855	0.3864950420400573	0.8808541146495654
1856	0.37806006748410925	0.6557511829098683
1857	0.08132741915418365	1.5929514993476976
1858	0.6895773703757745	0.8375554986926402
1859	0.6569665267339996	0.907817166787348
1860	0.38619098872416974	0.7336378845638287
1861	0.2571020644854975	1.0026666506900985
1862	0.47964487166733966	0.5925399129062183
1863	0.6239813106259602	0.7718104586320957
1864	0.6143757128785311	0.7352243440468459
1865	0.7135950686984155	0.754438189548305
1866	1.0408471516596403	1.1922312541557338
1867	0.8453175940455995	0.740065979742978
1868	0.3720112866325471	1.3249734650352905
1869	0.7409413328156261	0.7673811003705907
1870	0.5692580766778441	0.8886907828595002
1871	0.8570338036733021	0.7635521841025031
1872	0.7911969426662566	0.7799234408501016
1873	0.5570405543022595	0.9731593932108296
1874	1.386214554008808	1.3693930558604457
1875	0.706508769641523	0.7867910598118648
1876	0.26422270904143685	0.9586757304553223
1877	0.7500071845553145	0.713908308366341
1878	0.6741566903764199	0.8211138506324844
1879	0.7183215719784746	0.8039626602601171
1880	0.40719907918441933	1.1707960972358913
1881	0.7232754915314722	0.7884245367725794
1882	0.43832342477690317	1.7792326868534376
1883	0.8717702534478114	0.6157414621220906
1884	0.5776809596949338	0.6803035109920409
1885	0.6281117118004519	0.9191384878645518
1886	0.2840146962756464	0.8149859333214994
1887	0.4193792798427285	0.763202549289321
1888	0.9475109571603896	1.2490267190852926
1889	0.9600398309158197	1.240457171189748
1890	0.8423232820857982	0.8768286605170867
1891	0.4828036918749038	1.086637585484079
1892	0.6151385754053591	0.6670992570080385
1893	-0.04848870953443309	0.9476960778227311
1894	0.7765397667827789	0.9246240463830261
1895	0.7377177195628687	0.9404594429591095
1896	0.615229030773898	0.5753801095797922
1897	0.5704044013681728	0.9756640801968366
1898	0.573717010913842	1.2021095774576707
1899	0.6457302103914757	0.7741615375703387
1900	1.2377360859114013	1.0945770414294582
1901	0.6272638292981448	0.7690367783876945
1902	0.7823709384040705	0.9023698805928048
1903	0.4920599151840123	1.113764208394511
1904	0.52502241347651	0.6001299090516248
1905	0.4170467320721891	0.7031116884603911
1906	0.4926567213929768	1.0682410328592842
1907	0.3198327967695321	1.016431927804364
1908	0.21075580557972956	1.01685214815795
1909	1.6075167735357647	1.2225844098002532
1910	0.16295923056924896	1.2611919819907234
1911	0.5996805720880658	0.6302091150130786
1912	0.7600065312927662	0.7068491779936922
1913	0.415216996662709	0.8077511857214058
1914	0.5988929443531075	0.8086702753998386
1915	0.6918571289013523	0.8082181086055419
1916	0.009641994573346854	0.894551772511284
1917	1.0060238349718775	1.2441500979285147
1918	-0.11088659654322625	0.8821868716491479
1919	0.7250217785489044	0.6976523646175193
1920	0.25871766145737674	1.1865486403069323
1921	0.3852120057126593	1.1762676293745093
1922	0.5926641701168	0.5855491322262041
1923	0.16698577598213477	1.1646040014237447
1924	0.7515928305684139	0.721681797437258
1925	0.7666336915784471	1.0212453243168071
1926	0.4212478401630787	0.9914635155851512
1927	0.7096281513576197	0.8297537249131332
1928	0.7350087412211009	1.2075074292642347
1929	1.1134274489440712	1.5037732767231213
1930	0.5169111571602416	0.5462273393825776
1931	0.4863016129545447	0.6184238003184755
1932	0.14691268384039113	1.0950377854897029
1933	0.14912729998697452	1.0399115159880374
1934	0.2844652272336981	0.9275291364492962
1935	0.042369901238620736	0.8429808351900865
1936	0.6861963578468716	1.2267231600727857
1937	1.0955710365711697	1.2091185478055497
1938	0.49717653565082637	0.7472382242856181
1939	0.9165403777686122	1.5629914049319857
1940	0.7535998573385387	0.8990280864507774
1941	0.37944391126703286	1.0470583197083603
1942	0.7301538766477388	1.0462663967717882
1943	0.9893197052019437	0.794677620713695
1944	0.712336501742995	1.1028547799201336
1945	0.39322302540257487	0.9832504917641043
1946	0.708599111008493	1.1542009422886796
1947	0.3944706383159924	1.3415248472948833
1948	0.4966467993917401	0.740371370497343
1949	1.0808226745965916	0.6900922831727893
1950	0.5918442188993717	1.0186646849566163
1951	0.5756257075859823	0.7838326364661772
1952	1.171837741134677	1.2993929172655332
1953	0.24132836386622453	0.9785157385573321
1954	1.360370719893843	1.315357108368143
1955	1.0822960886768787	1.1110703999980054
1956	0.692177526022083	0.9340845181295925
1957	0.9582683630014647	1.598242143494192
1958	0.6154581935081881	0.6820216073317087
1959	0.5210665710754352	1.2716615427401927
1960	0.7417379950968059	0.9978441863178154
1961	0.2917286321870012	0.8071242208209781
1962	0.6058836249711009	0.8172990187611016
1963	0.4732863041430554	0.7100555076321279
1964	0.49260979767593177	1.0013412367335717
1965	0.779322727543999	0.7655503430385965
1966	0.29481647429540375	0.7695822677929687
1967	0.9337923456718518	0.6796318750259217
1968	0.6938367437459394	0.7926880992000098
1969	0.6607973532547696	0.7300719755014996
1970	0.5451407264897931	0.9044850190822625
1971	0.5530818406338804	0.7014139133662656
1972	0.8374515449945624	1.050368278541435
1973	0.3676680048346859	0.9180787955003141
1974	0.7898554507387565	0.99440327885595
1975	0.7194180370284842	0.6507938208385745
1976	0.9866036893089266	1.1454256889025949
1977	0.6365432339700701	0.6380500685727609
1978	0.8398049154002749	0.8999601179190256
1979	0.42853314567538514	0.7564276366931982
1980	0.8463198753597367	0.884779228343923
1981	0.7898414266162075	0.8108359455805969
1982	0.671236944929753	0.6913941420105101
1983	0.3732579834208039	0.6420629238381423
1984	0.8210156379724195	0.9755977683259731
1985	0.7560695592664917	1.1129496482180592
1986	0.8589447070636955	0.6721405850284109
1987	0.9688387194680739	1.017832695736778
1988	0.4626740425395779	1.0187178026063952
1989	0.9458806122403116	1.1215703120520373
1990	0.7074583902021624	0.8181979998639265
1991	-0.31473556366173566	1.1985413474053304
1992	0.6460055086769685	0.8678645241456308
1993	0.722144890618375	0.7840993499213746
1994	0.4099118555997051	0.987186315890055
1995	0.6991891642844167	0.8614669980570475
1996	0.3203564471144237	0.8226974698319985
1997	0.4320255194518868	1.082605949483385
1998	0.5563203697594608	0.8176103698852714
[truncated: 18,001 more rows]
