# Supplementary material for: Tuning the reactivity of carbon surfaces with oxygen-containing functional groups
Source: Nat Commun. 2023 Apr 21;14:2293. doi: 10.1038/s41467-023-37962-3 (PMC10121666; doi:10.1038/s41467-023-37962-3)
Supplement: Supplementary file 3 — Source Data [file 41467_2023_37962_MOESM3_ESM.zip › Dataset for tuning oxygen-containing functional groups and reactivity of carbon surfaces-update/Bayesian Analysis/Bayesian Inference/G3_BI_Vals.csv]

	slope	sigma
0	0.8882687588306455	0.5062536067120498
1	1.0011745165125512	0.34806644688946686
2	0.9385139175888212	0.29509871668223747
3	0.8486920236918496	0.42139758919509296
4	0.6477834809352313	0.8120367692842747
5	0.6889589987203565	0.5366227802760781
6	0.9513878247191259	0.42795227559087956
7	0.948284441712258	0.3584971176212484
8	1.105832887651925	0.6351979214277289
9	1.1098036266515665	0.43717077646953256
10	0.9668100871100379	0.39626432978073745
11	0.8853328455231432	0.39347769430933904
12	0.9484499385392003	0.387366187079727
13	0.9428440286100223	0.3860490560650273
14	0.9252229742926615	0.3210396666325018
15	0.8762990848155954	0.44590239962264877
16	0.8231701804125485	0.39820497358839135
17	1.1040436998638754	0.6993332238120334
18	0.7081102776274203	0.4610873059842314
19	0.9628988521737075	0.4204020098181156
20	0.7258506300692786	0.39671603688052975
21	0.971987988552214	0.4480877303108623
22	0.8161589712639663	0.553304150894843
23	0.9549833839342798	0.3771356158942785
24	0.796052627147984	0.403884281292724
25	0.894854660493114	0.39787518083985157
26	1.2074194588595164	0.8128281961557562
27	1.2433288822981625	0.4309881202744725
28	0.8879953383766064	0.3841416767877622
29	0.8804108353379982	0.3031432388918488
30	0.6603696747554476	0.7724250216112385
31	0.9745489054697146	0.3355839316896911
32	0.8119091437657024	0.6669977409168137
33	0.9052486657046028	0.3816961836002559
34	0.7911593433681535	0.7192644794480997
35	0.8827352678132033	0.2630502404205373
36	0.9229605519119709	0.4291346850913075
37	0.9533123831156745	0.6357733268859584
38	0.9947395547267777	0.2697092150136747
39	0.9507334983105109	0.3951872104104953
40	0.9833675915756842	0.3265961976875258
41	1.1995079970715246	0.5212611721229601
42	0.8289690084944654	0.32148844542220234
43	0.7138048231467362	0.3669340650964927
44	0.9225932283952404	0.29854632669770925
45	0.9981582645323698	0.3788430978548276
46	1.0417697228329812	0.45325872856711497
47	0.790955796896198	0.3479806769788171
48	0.8333348963083135	0.272599163794596
49	0.8282894048544618	0.43490515629969306
50	0.8796218865685699	0.48363633527372296
51	0.8111790395335987	0.46878015609784135
52	0.9814320464545523	0.35055322594812693
53	0.9747455417224542	0.37456571488040763
54	1.0255330586626883	0.4009116374160276
55	0.8502135166741631	0.6783305234481514
56	0.9231595936839437	0.583156785205831
57	1.0743127418518488	0.49989192793922393
58	0.9648507818900219	0.5398640919596092
59	0.8010938797359397	0.49139199853459814
60	0.8702840517087039	0.3656289094114072
61	0.8765503301908162	0.6589451371550076
62	1.050323177352812	0.32573331563988084
63	0.7334751005784792	0.4987644248901237
64	1.032713935045483	0.5094237219221255
65	0.8010071396913486	0.3968687009530977
66	0.6777309558064493	0.5222287221146841
67	1.067178761370731	0.401712093531301
68	1.0076175787984474	0.4296492282138609
69	1.0944599159381398	0.316155154954451
70	1.183253804535572	0.6118513613143227
71	0.8471181787271475	0.49606524360325077
72	0.8903133428638709	0.39079001774795097
73	0.8601188960377778	0.5693713892756573
74	0.911413638115086	0.43504740970097433
75	0.8249013544084876	0.3760708820013338
76	1.04154480301529	0.40722955439132613
77	0.9447725934900358	0.30630194314062076
78	0.9409026435132491	0.2816871067930837
79	0.9374395193292205	0.35575330055463616
80	0.8867860542017957	0.302004069265218
81	0.9410592743833612	0.4804642417085412
82	0.6529328284371003	0.4574740456405765
83	0.7268104656799016	0.432142020847028
84	0.8602499150939505	0.4831687244666335
85	0.8589533609334924	0.43710282351467067
86	0.8316145495967802	0.2887293537589797
87	0.8447652274458661	0.5419632467647881
88	0.8423092739495545	0.41281356112830003
89	1.0285535015738094	0.36081014815986706
90	0.820552532726867	0.30366177513565024
91	0.7821418284456109	0.475618184948579
92	0.8314020555433582	0.3835309796298488
93	0.9922047665435145	0.6015868338983571
94	0.7738632777805619	0.5529772101735988
95	0.9681975122659683	0.4521437762254414
96	1.152816568875648	0.45714747145641177
97	0.844009942126093	0.5124655686622448
98	1.0775092966044442	0.31471548969059465
99	1.1531239510339026	0.6139162462455893
100	0.9685198405237385	0.3474844297134823
101	0.869554474190334	0.2987988259594124
102	1.0423290279488664	0.3311289630845811
103	0.9989457109737822	0.42122344914024257
104	1.1883713701943337	0.38886047320802886
105	0.8483026674293028	0.4482149951126017
106	0.6619763425802694	0.3576734915966779
107	0.9531751363261397	0.3190743956460917
108	1.106854071267811	0.5313154717202822
109	0.9065523783772936	0.41760230070617305
110	0.5141090277697029	0.6282957059436902
111	0.8988647618428001	0.27530929936274146
112	0.6230325329588691	0.5475208168704311
113	0.5897417350327508	0.707687619282833
114	0.9210339383302298	0.34094914064009524
115	0.9914370201888673	0.3075127650904786
116	1.2497355233146337	0.764225359757786
117	0.8647670663520949	0.5278988085362172
118	0.9839937823258529	0.3427183780659917
119	0.8865127194431569	0.3786095893755962
120	0.6769509443463105	0.4286066197712846
121	0.8620869315983134	0.33519940453033203
122	0.8787794360326021	0.4548550855590419
123	0.8812542871811565	0.5927724129594686
124	0.8868629193293648	0.3299748196003259
125	0.8785402176678876	0.38069598972263424
126	0.9661060935361141	0.26330752947404673
127	0.9573674502507795	0.4909965272630183
128	0.9235185896063902	0.42347785622417405
129	0.8424517168727366	0.6177830831099097
130	0.9060966567505815	0.5257582197545712
131	0.831680825112312	0.3965866419638157
132	1.0350534431884848	0.49117128513989444
133	1.0099231200536323	0.5146157395256423
134	0.8571621020290882	0.39678344238041335
135	0.8824934208174358	0.3598265022516773
136	1.0532171893793192	0.5149162746692364
137	0.9545636236418583	0.45408173269837104
138	1.1051653558754198	0.30276266517209566
139	1.1045319751144738	0.5615070943509698
140	0.9493808320685754	0.36436323491073425
141	1.0134252660513232	0.3614012514612437
142	0.9527552622726706	0.3872923855652419
143	1.0611964104286893	0.3933243325997368
144	0.9434132980843584	0.3506565493756203
145	0.8945608288381548	0.2533293508491838
146	0.9510548710936818	0.4060555026603238
147	0.9593972024977828	0.34875871877065934
148	0.9861261814473594	0.49652740899658937
149	1.0288298750697442	0.32923591677939623
150	0.8739953705460017	0.35611656134647873
151	0.9398521904664402	0.3763140452153312
152	0.9608301760835983	0.38725886021106787
153	0.8104299105069946	0.5446496200281814
154	1.114494883902395	0.4787632352157999
155	0.7946470342652705	0.356015783802541
156	1.0231379836007883	0.36837825953738124
157	0.962859910712079	0.3895122535907595
158	1.004630566367804	0.3405195101081176
159	0.9910364836556398	0.497038519931092
160	0.7960253259588025	0.33990745684405954
161	1.2538923755733364	0.6950855707623554
162	0.9603955108767631	0.31205703821277603
163	0.7920020970560517	0.4221677324767753
164	0.9777445192667761	0.3546870157743121
165	0.9491425626357008	0.30699804680670506
166	1.2231643698848864	1.0400859721968545
167	1.0504484101591316	0.5687711202623135
168	0.9694461579578454	0.545033884781781
169	1.2042567070158379	0.3751860986769404
170	1.0663831568327973	0.4659704253970108
171	0.792218365543618	0.4454760099236998
172	0.9082093388683514	0.5925002222787864
173	1.1793572003182098	0.3815599051643645
174	0.967891275375729	0.3663216323174819
175	0.8247522892947227	0.46841874829014424
176	0.9259464206217737	0.3640810345634163
177	0.8943356197583751	0.45255762487028217
178	0.831591374414164	0.3776453475314227
179	1.055225163329054	0.40023948559044775
180	0.690101195934842	0.4338863151717331
181	1.0037231894081717	0.46828770074067566
182	0.7725931554005379	0.723255224051756
183	0.7470504737912657	0.5223851995496691
184	1.1582799364607868	0.5310037781021721
185	0.8119141975313093	0.3863557893223091
186	0.9061207468372433	0.560894430643171
187	0.8251555346939272	0.29355724829946195
188	1.0601789717529588	0.46111796359268986
189	1.0114888211778235	0.47109814052793947
190	0.8142127418556349	0.42338894975267805
191	0.8766903463766874	0.49708465119602124
192	0.9881243384318841	0.4154034456839474
193	0.932178916985957	0.34722634914985256
194	0.9458611205116857	0.42527038343926077
195	0.8812548506281651	0.4661961285710869
196	0.8487938496250054	0.5739732510983258
197	0.8023382513487056	0.40887496909974314
198	0.8828758712672935	0.330304384268129
199	1.1430652436914799	0.6778201414421126
200	0.8901785345047698	0.32352051066275256
201	0.8168260280950732	0.41864092885146936
202	0.9119339316414703	0.38141209438996215
203	0.8251808155359227	0.3552122956604336
204	1.0295902469629519	0.38009450934750316
205	0.9065708083807607	0.3840274104926803
206	0.9207351725780234	0.39450705171156125
207	0.997597531957049	0.4044635278852695
208	0.9388087575592509	0.5890082357299956
209	0.8878033240053366	0.5685512033808721
210	0.6981859438981399	0.7808419766933684
211	1.005700540812203	0.27035568208203176
212	0.883931560701625	0.3229994658403014
213	1.1160615138948657	0.39749699387787224
214	0.9455661365124786	0.2884711725159299
215	1.0185699263743444	0.24361758630622427
216	0.818501891856176	0.4883937475761781
217	0.6684765407253742	0.5206688482783368
218	0.7951022997665453	0.3042241668509445
219	0.9767124697373857	0.44104736747120965
220	0.6829250288211988	0.5483132833802704
221	0.8286206846586641	0.3945726813098092
222	0.9041904129555788	0.38663982666422814
223	0.940235558616881	0.2942308286363212
224	1.0172169820231773	0.32403094220975104
225	0.7985070805028517	0.35665811633501054
226	1.041179754958031	0.35368703611092345
227	1.233153738692386	0.6873573193835787
228	0.8046425892944632	0.34033169280775144
229	1.085799451535927	0.4251316062095871
230	1.0809566744426473	0.588499439198227
231	1.0095807045250176	0.335267720535444
232	1.0079461451222491	0.3129176548675638
233	1.2262389384047663	0.4080117952014925
234	0.42812193417801114	0.4541506384522693
235	0.5631937743303376	0.6596507978803547
236	0.7966142898134704	0.4051145441322695
237	0.9188011584657448	0.3108732865336549
238	0.8466126431994491	0.47718135798026706
239	0.7849525819546569	0.2912548144634763
240	1.03008416616893	0.5829709382852671
241	0.9300556726113576	0.40621025788517784
242	0.9781051118718624	0.4432480383975998
243	0.9303334059266186	0.583164429752309
244	0.7360406319805591	0.6594415464077255
245	0.7809935900516116	0.47645537801108745
246	0.9590012167752264	0.5207525218924575
247	0.8590610689140403	0.5046380873022169
248	0.9068595563136211	0.47217432213973665
249	0.9736103309108888	0.284561420142527
250	0.9867510261327944	0.2970790517385013
251	0.8779693757918009	0.4044720620515504
252	0.9510627767703211	0.4155933249034911
253	1.0126395538546653	0.4675225034760814
254	0.7508484599654821	0.36503736544912496
255	1.0680695250784351	0.39649752679540734
256	0.9752663862374608	0.4276696078906498
257	0.8275347643702952	0.45037201151303036
258	0.9157807521392352	0.42839580416182954
259	0.922158730489338	0.34021321834680046
260	0.30722104268667433	0.5887192304215463
261	1.1849204869965104	0.47626055352196983
262	0.9646071869089609	0.3002382700008695
263	0.9578734157277202	0.3328622200010263
264	0.948617598497468	0.34099123653771607
265	0.889757593837179	0.5219422764251691
266	0.9503090685579366	0.5161442491841786
267	0.950813513194369	0.4223650501424185
268	0.8943279560971907	0.33004815300195545
269	1.2131209872539621	0.48344874100718305
270	1.0293836445892801	0.3603922053810625
271	0.8881242212328625	0.657422873052087
272	0.8598550751679963	0.4120914867953532
273	1.0870337550133167	0.30106883106434507
274	0.9009103744414492	0.46863774858938617
275	0.8935717905638143	0.4007912199243429
276	1.0379917294794492	0.35749129713634464
277	0.9264068601112018	0.3788901119863375
278	0.8395015708648613	0.3209394913576073
279	0.8197294304412277	0.4181706347735377
280	1.1379634429604706	0.5763110744355868
281	1.0450034404209767	0.5615563325116859
282	1.1928023510166852	0.5211177152325589
283	0.9065018070034868	0.5627119933682289
284	1.0405711596055032	0.3424354079165653
285	0.9246431628549491	0.28733238192735083
286	0.6950532274731953	0.5524073246816108
287	1.005036490940176	0.5308795493785737
288	0.8406530916679041	0.35559551104134746
289	0.8643778289629085	0.4191424954982454
290	1.05750161508633	0.29137957924342867
291	0.9538960251293779	0.25040843763531034
292	0.9024184101265431	0.40203262982811555
293	0.9045267809870512	0.37918203387868327
294	1.1102538312608699	0.3921205908333829
295	0.6732362164676653	0.41075792708951725
296	0.8865491312960787	0.554581703665013
297	1.006168456093798	0.290129919347548
298	0.9321352565109402	0.3870604085193042
299	1.2535912639203215	0.5300759598614214
300	1.0476858488395187	0.36948781969880845
301	1.0227898350752014	0.46556712161370517
302	0.8465481834742015	0.48057463691187396
303	0.8604828100557729	0.4092112094151641
304	0.8874024612579005	0.33603769784851073
305	0.8922254513191331	0.39757581148681614
306	0.6616310747122047	0.44298491687467184
307	1.0487822456749334	0.386463280207803
308	0.9501891852602756	0.3152299399108624
309	1.1510085460643376	0.39558440594861377
310	0.8599325685023307	0.3111268256051414
311	0.9398896285543638	0.3801034510630796
312	0.8397040552701268	0.37783200242709414
313	1.2399477034727708	0.5526412071978889
314	1.0482229663789036	0.45135186876309
315	1.0950722783644615	0.3384020344594696
316	0.984333561554108	0.2870028544082691
317	0.7666491632624379	0.40999301967107504
318	0.6710935897063789	0.4353986035262589
319	1.031402797966388	0.3124035647454876
320	0.9946181182616031	0.404563820972718
321	0.8948667339455858	0.47761192344237574
322	0.6951625397274512	0.37005987699220994
323	1.0174119230536265	0.38420546205450545
324	1.0704426404994665	0.5756506110487494
325	1.0267568707665415	0.3881755308852554
326	0.9126638653369646	0.4998645664971514
327	0.850777674185418	0.5311869984891955
328	0.8777598467993066	0.33930657648883694
329	1.0879692730313417	0.25760452333704165
330	0.8255870751806962	0.4199668000008685
331	0.9636939145878616	0.36279918538400313
332	1.0312379925406294	0.3293107214202757
333	0.9876205255382993	0.4141393553003115
334	0.6827086485371935	0.5585424477510194
335	0.8896963382720652	0.3839961170823063
336	0.9358824074782869	0.466640839305954
337	0.662160631039661	0.8274587001136482
338	0.7529052112467592	0.3303817939010418
339	0.7151360008699545	0.517171350728031
340	0.8967418174888505	0.42864080734724225
341	0.6020988860386554	0.6058925670546778
342	1.0074173995205211	0.3473537852985175
343	0.7884168397769786	0.5788295365657231
344	0.9581582452429356	0.4284894684016285
345	1.0142003518886415	0.5050046302411478
346	1.03861395327161	0.5014729734086741
347	1.0385648573877078	0.3114965334592588
348	0.9885987616224646	0.3825274394104948
349	0.5268949158403181	0.6544643866688473
350	0.6968499754712393	1.129998459608485
351	0.9409824319835294	0.3686380939933841
352	0.9419665415546161	0.42796543762291883
353	1.0623303635372927	0.6550845108201816
354	0.7574902243911633	0.7026007924960149
355	1.0741041625489378	0.48527470332798406
356	0.9848716576965583	0.4069802413278988
357	0.9569611922585478	0.2650189594403039
358	1.0393220006574686	0.33197180132060333
359	0.8942019558359529	0.29881606566946434
360	0.9173967741394307	0.4057776987958754
361	0.8552297894336207	0.32059655777729246
362	0.7875237345661259	0.5093849744294999
363	0.9676543053668238	0.5663587379324614
364	0.9633067375715568	0.504994141493696
365	0.9051941324238986	0.31050798046398104
366	0.6999124952439196	0.510549043463431
367	0.8550096830688052	0.3967569674361786
368	1.0345087369363362	0.43408087967554615
369	1.0416439154686872	0.29708496200234613
370	0.7967695609141553	0.4559312778694467
371	1.0932650058380924	0.5039325484171306
372	0.8315344575803727	0.5871491393071
373	1.029066821513986	0.3618371967623112
374	1.1474220448677959	0.3622890925520441
375	0.9088959850869882	0.5405003285721357
376	0.9454372930393097	0.46129115151974703
377	1.1098171527282084	0.520671484067525
378	1.0164801528611231	0.48177924177719256
379	0.9369050432098968	0.40641984784310825
380	1.0440141598528356	0.3283671613840581
381	0.8935695866072235	0.33180043018610805
382	0.8395056437512834	0.38968233154236886
383	1.3812460488549332	0.4918721484080218
384	0.9816931035513341	0.3788128058184144
385	0.9012451297794294	0.38174109845197707
386	0.8940426522097501	0.6570524309626442
387	1.024083594434382	0.36429676070206946
388	0.8118137040163376	0.2876253258092623
389	0.715283825058751	0.6590122541634214
390	0.821646459156103	0.3850780062601399
391	1.0194334368033242	0.32086568210099575
392	1.0952872990564664	0.8929939225406947
393	1.0082085403381136	0.5325614086227022
394	0.9101653919148226	0.3445196334567707
395	0.9295912425669809	0.48683318809520837
396	0.8466965705485441	0.42680978369883893
397	0.9147030180297855	0.5980951588461952
398	0.874542227490238	0.3850703632539058
399	0.8260823559369137	0.38078755741157083
400	1.031511484889448	0.42196259736797787
401	0.9375246416696703	0.5453386486097289
402	0.6821137988186278	0.6074481470789365
403	0.9064024790666899	0.37673534949931414
404	1.1218163351437094	0.3857298123313622
405	0.9229202491247313	0.4751210098499842
406	0.9496238959318897	0.4355264671414237
407	0.7137585114254341	0.4764138898318722
408	0.9426205632323996	0.3612334724809344
409	0.9726224641027109	0.4333829480614113
410	0.7551048090041251	0.4923907356633706
411	0.9394513136464152	0.8606739813571406
412	0.8876179601420735	0.5203858212002521
413	1.0121518135282823	0.3806992833973347
414	0.9509052926767353	0.28763908048073505
415	0.8525487560661902	0.33478887383791367
416	1.0559706028062505	0.4179755947558924
417	0.7024840615026255	0.3776414298437209
418	0.6121983389515867	0.3756696288964769
419	0.8742542600421471	0.3906520355765906
420	0.9263235720576364	0.3621537431389124
421	0.9458537393050308	0.2829680759155333
422	1.0114656954562955	0.3388472882194476
423	0.9331985858566806	0.42854126899246237
424	1.0862032240707413	0.3438102268216493
425	0.8793903527193487	1.1108909705231447
426	0.92668149853232	0.9328258020464503
427	0.9919187095675668	0.45153220931169824
428	0.885537757092894	0.40379822006038385
429	0.8596888397544132	0.2601080142483188
430	1.0261130893609465	0.3170908529200681
431	0.8356378172496226	0.32487982222470846
432	0.9223368181653142	0.41763868104292806
433	0.9170815812803319	0.2994974721665886
434	0.8058340211781243	0.5209319576554198
435	0.8552493876494686	0.39929324941961947
436	0.975190529101326	0.3768596176432864
437	0.9757693838012128	0.2608841437926164
438	0.8866797784922296	0.2811557262473326
439	0.9047521464805869	0.3490984320270999
440	0.9386959829950918	0.5351904674593873
441	0.9287231901271364	0.43003773632722553
442	0.9359468254471064	0.45392941052450325
443	1.016721049212398	0.45665981163291125
444	0.8637082554427689	0.4948818126046253
445	0.9735659195521501	0.3693596674873748
446	0.9108562009241722	0.33257214535476926
447	0.8544052564976724	0.40358046554180427
448	0.9226022909552372	0.30986585888365403
449	0.7695759401041159	0.5810394777318565
450	0.9212964885527396	0.4024301939734351
451	1.011414335267579	0.37677706156952573
452	0.7657318783309254	0.36332623100823247
453	0.8967161551706484	0.39638783274671274
454	0.9150089331384267	0.31741444756773335
455	0.8944870062847219	0.3021368079192407
456	0.9169873348975677	0.3621642570193795
457	0.7693317916672284	0.4813635098341569
458	1.024125099319434	0.479580970863282
459	0.9004022159446021	0.4613166679673863
460	0.8258626476236204	0.3508342278799305
461	0.5489281402299938	0.6552613703231771
462	0.9069469447549794	0.30411596956511455
463	0.8179441564083699	0.3259064517476467
464	1.1938683107460524	0.4540637049764248
465	0.786801835778768	0.3969590279254308
466	0.7990671651540799	0.4417375647565855
467	1.1498665620821849	0.4493362523641526
468	1.0944486151874677	0.3833584802666603
469	0.776692568357547	0.3983378938696938
470	0.910108756747302	0.5303661263114391
471	0.8676894893813886	0.47315934442159097
472	0.9570837093087255	0.5119282401768486
473	1.0675734335935565	0.4658220808538819
474	1.0289953425150724	0.30972730328828246
475	0.8601405635200594	0.4533858085165062
476	0.8350258069393278	0.2707418969932838
477	1.1249954643303388	0.49230622666523033
478	1.029953566199307	0.3007266154184533
479	1.046127219750657	0.6036670354803018
480	0.9888223736400686	0.41635986811412207
481	0.9136907064378881	0.5632469763871845
482	0.9426606499803849	0.3300689694665364
483	0.7495223150343662	0.29335995011417093
484	0.9344575458822986	0.43506922209456683
485	0.971986151424768	0.35535814433602914
486	1.027006259336689	0.4624376320115912
487	1.03353206927545	0.4181253222272073
488	0.8876387386844234	0.3017327298523321
489	1.1941267861885694	0.6152695274642956
490	0.4958365639910172	0.6829309163619703
491	0.8659746239408213	0.45745844210408076
492	0.9622153263981791	0.37732689944611275
493	1.007892984115482	0.313199118516937
494	0.6344557863780165	0.5034550765979323
495	0.9886936861278784	0.37357148910330085
496	0.7796006328979573	0.4592886064190167
497	0.9752896953220666	0.4409996787136956
498	0.8896361687127011	0.4140607551303034
499	0.9677750892502842	0.31138172081692655
500	1.093364625407893	0.26999008942396574
501	0.665470246263234	0.5349537988804818
502	0.7465375911651219	0.7701369829847251
503	0.8306725146433048	0.37365590403031973
504	0.9067421080551654	0.4765393138373401
505	0.9497889449540383	0.5791499452568147
506	1.0506142703943129	0.5598010046552554
507	1.1708364386831474	0.6308561097783114
508	0.8898312292776195	0.5272705963707246
509	0.888171404202973	0.3046508407153725
510	1.0346874934142538	0.3768457403861027
511	0.8097904261386067	0.48238427332858547
512	0.9415095740541515	0.340684829998644
513	1.0375362202982112	0.37744152630254774
514	0.9270415084534566	0.37970216759004805
515	0.8759301103548488	0.5436719255734064
516	0.9373867076733042	0.48956782059582526
517	0.7526923354812796	0.4116484698669369
518	0.7629263668258016	0.3478571176762913
519	1.1643901765088067	0.48584668776127704
520	0.9506358288781731	0.4370620523409986
521	0.8946576763979911	0.4192916966154821
522	0.9854436212895626	0.5841310996278392
523	1.1475709451173335	0.6332352637565086
524	0.9429461740658986	0.5338146714504741
525	0.6688229636541034	0.3766471136953596
526	0.8206065407202742	0.3382899679650536
527	0.8631075783357864	0.4044408509008742
528	0.9575617612757671	0.28651586816528923
529	0.9779695136470845	0.3940241166069784
530	1.0765620537607712	0.4600259741545527
531	1.0542546630973557	0.4033271651891034
532	1.2144575473447514	0.5125388817213945
533	1.575682822576675	0.5806247810015329
534	0.6494976427311895	0.4870915139761645
535	0.7708239924844987	0.48014215124915816
536	1.0959279035595477	0.27109372513589225
537	1.0604913714419686	0.42310982281156784
538	1.1707443340230577	0.555932591163247
539	1.0842156639813672	0.3961318850918694
540	0.8729332209043473	0.3256668015247881
541	0.9502165279959699	0.3968706335531243
542	1.0219414736054375	0.37359907536463266
543	0.9839291426091886	0.32769348056600095
544	0.8339139599880185	0.33165694540848883
545	0.926435761981173	0.38015051169212954
546	0.8382062148322734	0.4344723160854652
547	1.002152837551415	0.5177333661184971
548	0.8471379177867796	0.4107483851992001
549	1.0828608613311934	0.48981675428027804
550	1.0105242296864267	0.2853884052110878
551	0.9680420439230114	0.565211947279629
552	0.9162936510274095	0.4451311333689817
553	0.7884898199134863	0.7588585731848733
554	1.2108541940094535	0.6946765908771745
555	0.8928044780108014	0.6401495382721422
556	0.9802445499266473	0.3695272661818899
557	0.9663517474694733	0.27480159538118293
558	0.9680777351604206	0.5155038322155253
559	0.8640006161073243	0.4361888639471821
560	0.886937046845719	0.28666315979246854
561	0.9388498601152819	0.3671101755844724
562	1.0509153426293802	0.4501350371956162
563	0.8967525858253599	0.9491961280440986
564	1.06273931226214	0.43142331273304857
565	0.6622820880913379	0.45358324747868045
566	0.7582231194788273	0.3511816156727735
567	0.9913769619419318	0.4014087786507866
568	1.0712455252879578	0.5712465274814048
569	0.9650181754472844	0.4135601225492205
570	0.9810415338142422	0.39931104201370143
571	0.987435802198601	0.5840048068637308
572	1.050226570800337	0.4440446798830001
573	1.0437569913303715	0.5191705567281393
574	0.9372755474255599	0.4920596527107696
575	0.955910370742548	0.36722965190737494
576	1.033316155579903	0.3361340243951172
577	1.0251087072315557	0.4911060271343551
578	1.0406186151112458	0.40895613380235235
579	1.102873813854934	0.29543729364726534
580	1.0142884090966773	0.5062791721355845
581	0.9835540403182421	0.3721283906875849
582	0.9699838757294824	0.4015818494679336
583	0.9364011429299324	0.3837545230215538
584	1.1324838965486248	0.4509970451572077
585	1.0235322146946626	0.34922916141014365
586	0.7610996158742843	0.5634649377922151
587	0.8802538663133113	0.35941733328565323
588	1.1714876412936317	0.4401986591356073
589	0.9542695728738161	0.4794511047214048
590	0.7347283581643167	0.43343676218155336
591	0.8322683593622219	0.5255665928488596
592	0.9947275421646503	0.35380879314205915
593	0.8368286542760586	0.30263444836561654
594	0.9948653955977261	0.3185767985810023
595	1.092426350534222	0.4226570987497171
596	1.0873877485601302	0.3037861573358587
597	1.0750499961672837	0.3991460472730754
598	0.9808907145240482	0.3187390821316176
599	0.917574528577452	0.30118060533311525
600	0.9683505651705709	0.5829645265766668
601	0.9213908259906307	0.3937913345618631
602	0.6947788318084145	0.5258885366936351
603	1.0528548273037053	0.33224306628265005
604	0.9324987969685009	0.3494948120323448
605	1.211406682944218	0.8138710535791058
606	0.8802742346065534	0.4907334973830335
607	0.8666868440608783	0.39880146083812185
608	0.9489461824209985	0.3386641595286638
609	0.9288987787832286	0.5042346359902407
610	0.8623997872474057	0.5764501341569063
611	0.9346708259957137	0.299626272067155
612	0.7992504093242527	0.515281839501286
613	0.9763035008830351	0.3986945634111304
614	1.095239501271758	0.6160779788581207
615	0.9280627847925272	0.4193850990404964
616	0.8024151732670027	0.36562025743220017
617	0.6379077983397594	0.8423414166662917
618	1.1153888372906098	0.4157488030846897
619	0.7516325809647548	0.42366358026748596
620	0.9127428698121052	0.38895191088938114
621	0.9517595604934924	0.4627720545089434
622	0.8811126863597263	0.5053963842676863
623	0.7221300527912083	0.46556440037795954
624	0.9580259444573979	0.49127317734728454
625	0.8543555932479642	0.52471085366959
626	1.0185935704750637	0.284537087236075
627	1.0144783782839895	0.2877250418106012
628	1.1008158653989457	0.5835283359070835
629	1.105365626087597	0.5586314182614682
630	1.0556532052725545	0.3869767294977358
631	0.8445809497425972	0.3692692533113263
632	1.0146394328045774	0.369226084349371
633	1.0312839861898264	0.4470684611560796
634	0.8761857200555626	0.6879868698390711
635	1.112574243560168	0.6302168035022122
636	0.9875486755142024	0.46376319791546333
637	1.0591667524278932	0.586034307095921
638	0.915387157393427	0.37161473189720895
639	0.8837214066874866	0.6179301854439713
640	1.0937672829658107	0.3784519589355199
641	0.8396285997838044	0.509568075357621
642	0.9328979033486943	0.3856264715870214
643	0.8300170401270675	0.36993712112967864
644	1.0343156529759805	0.2605676204764288
645	0.995262351675379	0.2886562409807362
646	0.8071067222618911	0.35475228984167523
647	0.9343508376137344	0.3140617083353149
648	1.0062721269837689	0.4957462881948282
649	0.9882347345958997	0.34239741344012836
650	0.946206257814999	0.2952149137232848
651	0.7849238329941293	0.3082824571687105
652	0.7231597867147527	0.5120230595843662
653	0.6988079699135571	0.41337139357019964
654	1.0978455433388634	0.3942348212459705
655	0.9463797008470727	0.3268897785389723
656	0.8381938138268799	0.4598544605636546
657	0.9073390986387474	0.3252683177218797
658	0.9334626293912188	0.36641244243526133
659	1.1053313189610745	0.4943757038581584
660	0.717335675250864	0.442355350761941
661	0.9730632738020458	0.37648647191103624
662	0.8880772636057706	0.3748131799105676
663	0.7643462552115343	0.5358891804423968
664	1.0353172449792278	0.34815106361272924
665	0.7271628617234042	0.3773529006503499
666	1.4095612658667238	1.099764097859568
667	0.8044748030532751	0.440997064249803
668	0.7417272207517316	0.618957241519199
669	0.9682402182227475	0.4161748685672633
670	0.7336929979849195	0.28435670842765576
671	0.9011748334663939	0.3099234950363301
672	0.9212496523425466	0.3991460633373021
673	0.7734606270108078	0.4517784657399225
674	1.1777409786739197	0.5143067253878941
675	0.8740255828900918	0.383401793777054
676	1.0532021478948004	0.3667732720323488
677	0.9370161159664557	0.42584575031535854
678	0.9201122649038705	0.6272243765899334
679	1.100906623008968	0.353888882385446
680	0.7534687625248706	0.3477373136666284
681	0.8613446966350294	0.4792244540548938
682	0.9518483573161998	0.558426854681377
683	0.8563005516902857	0.38742583667919495
684	1.095841663498619	0.4727309928910696
685	0.8339777532341907	0.45811089611927447
686	0.7393573826911711	0.6317927133408617
687	1.090331627347027	0.5581779475236538
688	0.6315648575168836	0.5824318429483814
689	0.7000495398883667	0.4787347058110796
690	0.6911738255422158	0.4701506231048047
691	1.0856812641067992	0.4691968640372416
692	0.9795394921020953	0.6906874372870877
693	1.0674312028775437	0.2738309960854816
694	0.8995727737670396	0.6365956878494059
695	1.0054070914061595	0.39671675351075464
696	0.7761603221813268	0.5233529481056246
697	0.9379138550390543	0.5388590129689235
698	0.8261507440459068	0.3947392538275394
699	0.882515460039401	0.3324155127631016
700	0.9800634578697452	0.30562326207348406
701	1.01432295344227	0.35862758387875565
702	1.1211470272963813	0.5087486483275426
703	0.8210698457075203	0.38691869140876245
704	0.8389177810254524	0.23762478536654635
705	1.019561811561689	0.33308880356854276
706	1.0766229448016595	0.4589959027122251
707	1.1757281118849747	0.5774660020903406
708	0.9809515757901873	0.4162196581914247
709	0.6845614434011972	0.4759390294369603
710	1.1482074722655258	0.3362804900643554
711	0.8921503006815863	0.8109046828404654
712	0.8859814748455376	0.31484136887417385
713	0.992186357079882	0.4356040266705462
714	0.8215508368985263	0.37242331335539286
715	0.9646716332805692	0.4120420711469443
716	0.9446966233361522	0.2789372716589811
717	0.9790599402947954	0.3431235350663693
718	0.9977396658939077	0.4314228782345282
719	1.05765775699872	0.48281399983548445
720	1.1570296832354754	0.36924066126078114
721	0.7596376754898249	0.5009660417913555
722	0.7563340629835843	0.45147435480503434
723	0.8262092458984637	0.43735966785704494
724	0.993590984614918	0.4579236616815054
725	1.0078973763444736	0.3390363205009116
726	0.8602330003316796	0.291671306220562
727	1.0030635127456935	0.36414408430896994
728	0.8103622509957435	0.5288127875846647
729	0.9266920756289371	0.29348257061006117
730	0.9149642795402032	0.5437804899170438
731	1.1044981866536678	0.3901691395093057
732	0.9421284386001775	0.5580816971353755
733	0.6519251616011645	0.5808278083609777
734	0.9759531357723946	0.32138142775510625
735	1.0475678138486044	0.37538367926841165
736	1.0058599095281062	0.39984225735373646
737	0.9821179810981175	0.5450542653357525
738	0.9301346534702593	0.36528874366607644
739	0.8594451795964423	0.2664445123776732
740	0.8463224171141412	0.35221460665044285
741	0.9560048120928546	0.38508980921878766
742	0.882916699387548	0.41406950845434887
743	0.5088478063904708	0.6974303914018377
744	0.8366807980695457	0.7666524819125607
745	1.0160538537939876	0.47649517435425537
746	1.0827583289558695	0.3705942867907541
747	1.2942869339836613	0.5270033414319069
748	0.9541883335324999	0.2770122124562201
749	1.0174340636921038	0.4785493579289354
750	0.9353157849758834	0.3969323508086471
751	1.0644535389214387	0.4183396543024917
752	0.8285672163778136	0.5643591859419007
753	0.9485506775430839	0.43176228127241395
754	0.9052773865667598	0.25126385268834817
755	0.7476279736185214	0.4612692780353831
756	0.9509368854164553	0.4429796330733297
757	0.6711445601464411	0.44868607456696147
758	0.8357893922569006	0.29632721123786443
759	0.9432255077401112	0.3937058002898347
760	0.9231484621085994	0.3498621761044271
761	0.9280012255664118	0.342749830691355
762	0.9740525936297102	0.3813341708592459
763	0.9453178002216007	0.3086296658550104
764	1.0108082596938057	0.6630505179096686
765	0.8497415669827939	0.3492156449647789
766	1.141560255731179	0.2935839654583238
767	1.1318348191893575	0.5961311331224415
768	0.5013179952608234	0.43541404905911973
769	1.1235076891349203	0.3933396745678355
770	0.7702605949749832	0.2880238970327694
771	0.9449636579777781	0.3920077792072904
772	0.9141282828345585	0.36455880030549426
773	0.81216341363866	0.4595280583450577
774	0.8140485108949845	0.4936291639064913
775	1.0944133917769536	0.3349944474129738
776	1.0223243524525056	0.25677744874277686
777	1.2701082469721092	1.0434608655696829
778	0.9760139472405566	0.6619272420617905
779	0.9886322478855201	0.43500741731392134
780	0.9010615773807507	0.33909572705774593
781	0.8331708315432198	0.381509998228382
782	1.170445648389325	0.5095474066308916
783	1.0946437708780774	0.4891772168093835
784	0.969590461577408	0.33982281970471534
785	0.9068035782446221	0.2752145336281526
786	0.880671748442001	0.2977926550525172
787	0.9900830279828823	0.350414031238066
788	1.133403883434896	0.5551551626619545
789	1.1175318270196648	0.4729585692297348
790	0.9675063539737998	0.3628273452618494
791	1.0997247742351617	0.4886437411677388
792	1.0932720984278828	0.3689708364309239
793	0.8886242022424965	0.4132426687300483
794	0.7875217415972844	0.39036946811583934
795	1.0282353658217513	0.43787076661293933
796	0.990893547670442	0.3304012580387106
797	0.8468935715065709	0.3770605845922778
798	0.8690832704694569	0.557703275318139
799	0.7979210900835388	0.29861284825474976
800	1.011227265150871	0.3047839497363992
801	0.7472170781633903	0.49730558017100274
802	0.7906783707581696	0.37120065536772
803	1.061099684010252	0.4955674098785785
804	0.8362618843394651	0.2636259137592131
805	0.9607598326916545	0.3063327413924911
806	1.2780473622620738	0.7261193233256723
807	1.1921978610936523	0.44312334286029814
808	0.8410692487019897	0.3791587318315912
809	0.7411813748566568	0.4721951790121486
810	1.0349960933808364	0.482081516547449
811	0.948713675177169	0.48331497035651044
812	0.9590795265160243	0.4789881694283597
813	0.9766545210109802	0.4684579992790202
814	0.862470241692944	0.529460132103214
815	0.8187429987841432	0.3996753026986504
816	0.8442905040202207	0.45168437848781035
817	0.7781248349508706	0.35589618791618244
818	0.8510587957021426	0.32924599204117294
819	0.87318427831584	0.5991540782954696
820	0.9818017982327224	0.41928832744729055
821	1.0532462613427755	0.47609543812976374
822	0.8398673078332971	0.4753259127060935
823	1.0574110528256098	0.45322863040805383
824	0.928819559778386	0.3849290479832144
825	1.0157658708322608	0.3480350354876131
826	0.7519034969640082	0.41219094814859564
827	0.9825727887142486	0.43818083853203826
828	1.0793495325034173	0.7749019059066695
829	0.8513769558537277	0.5721034385071044
830	0.9125728915434915	0.4167621934307867
831	0.8295588219566221	0.4140770813932706
832	0.923969361135935	0.3582637091149887
833	0.7548914029744549	0.7253966285857771
834	1.031050378022931	0.5575056669188718
835	0.7637052256517711	0.45642186191040635
836	0.9545321239229837	0.34332842456635854
837	1.097853736265266	0.31727122936209295
838	0.9219502714366701	0.4128116198921604
839	0.9253649066236614	0.4404095161635202
840	1.218102927593061	0.6989822304414625
841	1.0984373571984343	0.6900620908037145
842	0.8937986459766968	0.3827566221931916
843	1.1894272116998492	0.4521404987809476
844	0.8478002910251631	0.4785502928033886
845	0.8623180620109536	0.4847865235597808
846	0.8093645416048652	0.3150859887669131
847	0.903122467779513	0.4116096291530092
848	0.9608164624617936	0.5277012469809219
849	0.8810790782919922	0.31227859090419824
850	0.83658233547489	0.3647906624572926
851	0.9345977035234028	0.33727149727064465
852	1.0695786399288296	0.34022743050085524
853	0.8583859647463112	0.3673358576293363
854	0.7851395767375782	0.6507671191790304
855	0.8331210473281502	0.419327625959311
856	0.8247387687316565	0.4576272670464413
857	1.1332930984519678	0.5340510599724949
858	1.0115936130329863	0.3618626532360502
859	0.9457311103817653	0.7506790499291259
860	1.099283209626984	0.37522498053422776
861	0.8920045579239839	0.3758549224078267
862	0.8265834319741318	0.42479914158436527
863	0.7282853655450139	0.6776991457367628
864	0.9848837335608418	0.2902731784378344
865	0.9927410504939992	0.537405933009423
866	0.598028791261651	0.45626314403177143
867	0.9366932510296642	0.294140850109723
868	1.0306416134333538	0.36647094599465335
869	0.8568023095464724	0.29543177484510147
870	0.9288861970738314	0.33083551255615967
871	0.7374480184142816	0.5140271379528604
872	0.7872663262414952	0.41763332354385857
873	1.078890882614495	0.41208653468037904
874	0.8910244062189819	0.34312437964522063
875	0.8457990262694453	0.35692128541183893
876	0.694502963133183	0.36266893753340046
877	1.0538135008062137	0.4624922759174754
878	0.8428151042967079	0.3785318039254341
879	1.1475895493981974	0.4673972995376653
880	0.9425957996185365	0.3712551252283169
881	0.8170958022657676	0.3888100656161142
882	0.9721064587181585	0.2974058402802244
883	0.9743225354781797	0.28967881569500514
884	0.6985054250587426	0.6115958591971323
885	0.934841596090693	0.2860739879808955
886	0.8694391456302957	0.44713418123610854
887	0.9019566525132298	0.509455997154705
888	1.0567512202083351	0.39789608349917116
889	0.8965208627341337	0.35416117440022366
890	0.9813811954280762	0.41201636294372046
891	0.9701365259709951	0.36880429888958544
892	0.9907832681065054	0.510936943883293
893	0.9789545698464832	0.3259273246112812
894	0.9128153910069622	0.3771102975985632
895	0.7184186711406528	0.5498280675357786
896	0.9724285193713784	0.351449131031203
897	1.0173982623957685	0.43916961723119574
898	0.9240591598705854	0.410180742626864
899	0.9855234499760628	0.35986691881610133
900	0.9976712609677961	0.3978686509119444
901	0.8789924464710861	0.5684305942892685
902	0.9095524320197371	0.3927763572327164
903	1.0426456045459442	0.3865397515511487
904	0.8121733831783389	0.5610023561950711
905	1.2465822222523701	0.4534566173033919
906	0.9717944676747826	0.6030567492393326
907	0.9769803577837511	0.2820493497661496
908	1.0644009184745213	0.4727962750648775
909	0.9003214690449202	0.3348446653458619
910	0.5279008592910722	0.44623267057157934
911	0.9908582332141564	0.3094211663276677
912	0.8652244841354675	0.289516776484848
913	0.7772794590934022	0.5996436879158039
914	1.0730433820546565	0.27999691329324483
915	0.9913172537767985	0.841147660179598
916	0.8764490453067668	0.29274715004778934
917	0.8936269846235877	0.3735927416060069
918	0.818919969234781	0.3255932065361378
919	0.9934787997201793	0.3532687621222205
920	0.7188500014553547	0.31315853840586133
921	0.6017652925035277	0.5892890955640052
922	1.2085240578213723	0.6505871668192493
923	0.9506635790294905	0.4149817793028077
924	0.9924701709387647	0.6537336798179649
925	0.8869869687094367	0.3757558858363477
926	0.8474141940994374	0.4387956967041283
927	0.8077364605090628	0.4480566460935779
928	0.9568859024114835	0.3874036684774327
929	0.8578469540468088	0.37216983821624605
930	1.0061286147760213	0.27086946802037243
931	0.7826381978941865	0.3204087546026064
932	0.8434083080892502	0.41444682507351077
933	1.0223543604046457	0.5113343085571702
934	0.9219490309865198	0.3409006871980542
935	0.9823038410096411	0.3456928330151129
936	1.1156478083137844	0.3817337435016526
937	1.1940783519614357	0.5697469309391464
938	0.923121776126095	0.3750870260659297
939	0.9428967940198463	0.3923069405573642
940	0.9360294512938702	0.32682146058986444
941	0.8923320632280972	0.4059930246687868
942	1.0484711703796423	0.3078835983464011
943	0.8756610410092084	0.28940715737056844
944	1.4301042436809939	0.580388139305787
945	0.8684618704067308	0.44438888641247126
946	0.8235460093725021	0.2630996176750841
947	0.9830130825422452	0.3959286723138484
948	1.0071279927444734	0.4318687974971169
949	0.8941500275516255	0.4323045836868408
950	0.9272142400548774	0.38487342955765996
951	0.8057554177578944	0.5467381376407551
952	0.7045267985587241	0.7320347150194997
953	0.8511949956558889	0.4887296095891652
954	1.011322108040506	0.4728585705896804
955	1.045262003013623	0.5865644614864052
956	1.0340998282107738	0.44659466171574846
957	0.9628869827051711	0.32427010039714577
958	1.165169477514347	0.433451147098214
959	0.915106107266507	0.3078147972480819
960	1.1170730121643435	0.35084457880708236
961	1.0680404259412055	0.39057629255400844
962	0.9061766122170287	0.3410991908893031
963	0.9596897955411753	0.47981378778001926
964	0.8763263564188866	0.36725200859146734
965	0.8899602535438195	0.3242278093729809
966	0.7508273302965206	0.5140436605781229
967	0.914021808993224	0.4003386289485492
968	0.8232214171856325	0.4285416613719834
969	1.401805357951155	0.6512699443611585
970	0.7952422608847128	0.4768515294650646
971	1.1881497665502723	0.6179362282394283
972	0.9396739836225334	0.2887245234178157
973	1.0664033727479023	0.46764143443824435
974	0.943039417160425	0.7839208018776874
975	0.8411277642601145	0.45418998367346686
976	0.9102172199959224	0.5386025788652475
977	1.087983742173159	0.3990174934309334
978	0.9072413797135984	0.2601685316651366
979	0.736004711759777	0.3765017779553191
980	1.2205860563168465	0.5145563773558529
981	1.1897942790906038	0.5814860737386223
982	1.1577668199269728	0.3687939961467973
983	0.9074893189115028	0.5652649681232951
984	0.8358302177809737	0.47570651648967377
985	1.0372087295601675	0.3049494253810908
986	1.0530903421792628	0.42271805553631586
987	0.7937566218536198	0.4148711018601354
988	0.8695275631508897	0.3386507660173395
989	0.9372128469005125	0.3589234620511991
990	1.1018053628610796	0.38451851613383803
991	0.9903017539292491	0.32663652960540485
992	0.9568716116681637	0.5683379392692743
993	0.9937606533507112	0.44492894024564034
994	0.9067111085310059	0.37277384430486127
995	0.9954059754910651	0.34848768320929735
996	0.8539353599254196	0.4718400521046336
997	0.7775571080960278	0.4702279004939312
998	0.8319552473213894	0.2923727447118965
999	0.8903977533285501	0.3355033251912022
1000	0.9133923668822006	0.8007591873885357
1001	0.9989426050924533	0.5843111765764969
1002	0.7574629096649089	0.36288546846758524
1003	1.0837913075599197	0.43283137201001737
1004	0.9752158674310586	0.4748972991690553
1005	1.013194638925638	0.38035182068819756
1006	0.9156842126905587	0.27273841007784017
1007	1.0057683508698714	0.451162622599064
1008	0.8711917156760496	0.46539662681647614
1009	0.9533744629031855	0.4437317338100571
1010	0.5881682217491836	0.6693780177573683
1011	0.8956647169736193	0.6247700105483
1012	0.7929793519785227	0.40051785936766227
1013	1.0826610084053643	0.46965388477001424
1014	0.8257476825309605	0.26690685730287883
1015	0.812622346187259	0.3876393984871486
1016	0.9786335340294688	0.34805737212385074
1017	0.6659448893516995	0.5252387868015864
1018	1.1027837249374302	0.3695913400421657
1019	1.0583547043440422	0.7259281736316718
1020	0.9781216267847169	0.6447894859549013
1021	0.9870501490615565	0.5389763663232119
1022	0.860314410534614	0.2995593365834394
1023	0.9174362912123798	0.3196011413454951
1024	0.8529174889639283	0.38034344186014607
1025	0.813000021019124	0.4016349112767266
1026	1.0840547543922219	0.3554265145107592
1027	0.7178644573419777	0.47324333317876127
1028	0.8239082407466312	0.35809201583245026
1029	0.8364851055052852	0.2736955756974509
1030	0.9417213671925023	0.5310443756910584
1031	1.047804270382054	0.3411349776838713
1032	1.0801380751098761	0.5453887579919474
1033	0.6101130518994384	0.649676251551184
1034	0.8256545443572606	0.35901149618697586
1035	0.9601235553969	0.3679969879579733
1036	1.071564746604432	0.461359722058314
1037	1.1134627153802321	0.28598833485431985
1038	1.1639106845479668	0.5542080291440331
1039	0.8108048026951026	0.3435982356329268
1040	0.969601276883241	0.5489065180272433
1041	1.1206751626190299	0.32202984913992316
1042	0.8808594794331535	0.2907924473341432
1043	0.9214242239932168	0.4452862514783119
1044	0.9072556063927973	0.35279073876896505
1045	0.973388240300551	0.2964937650573393
1046	0.9360740753565199	0.3373319708012121
1047	1.0899257836014846	0.5386684943276097
1048	0.961014218900917	0.4590901979207337
1049	0.8125212460918995	0.3445351397971159
1050	0.9774603552440179	0.46327228073256704
1051	0.8520411920778872	0.3538604670517478
1052	0.9626513218497649	0.5859713481913705
1053	0.957801528258423	0.29670459308658687
1054	1.0177894015146312	0.5348034174102284
1055	0.7476275429888882	0.37227330261747316
1056	0.9229294470589704	0.2937980269930786
1057	0.8526296093482657	0.3315851069185751
1058	0.8809014906042745	0.4950711045846087
1059	0.8998371124893801	0.3514476582185552
1060	0.9381029747963713	0.41490920631693323
1061	1.018388707742647	0.4953116985767098
1062	0.9260860167549472	0.40234541471755586
1063	1.0597839931685862	0.34597210965245734
1064	1.1424628841028084	0.4273860404691668
1065	1.1817346609542463	0.6144233424745396
1066	1.1034323173310914	0.22413373646676968
1067	0.8888460322499542	0.41383897131223185
1068	0.9333284451054114	0.3762121451092488
1069	0.9286022855088768	0.7304208290628431
1070	1.2231077474932968	0.5894081802022184
1071	0.9722828789573628	0.4388242165316279
1072	0.8148122051413076	0.4368126850390809
1073	0.8561009855802673	0.3400254352627391
1074	0.9267153909981884	0.36567206041809963
1075	1.0556917283225415	0.3145114269431824
1076	0.7853871619104287	0.538062852651984
1077	0.8916697849463951	0.3056742457482123
1078	0.5287228773798188	0.7789491970169343
1079	0.9804787745816207	0.48529244592152865
1080	0.9241665787185538	0.4643124159724824
1081	0.9053042596941685	0.5425256447933978
1082	0.9286637122354815	0.4375221569209602
1083	1.16870933690808	0.40467507504235384
1084	0.9365199170403706	0.4614627949683714
1085	0.6361491173667108	0.5998530509160956
1086	0.8181826793544752	0.6435080645633272
1087	0.8389252661621426	0.3198584162516755
1088	1.055045700509681	0.4825471587047128
1089	0.9384177436311337	0.3072962990649716
1090	0.5367246211980393	0.5430177501175952
1091	1.081301258639588	0.3627838023944727
1092	1.0720246172534271	0.49899880614189235
1093	0.8849987263429566	0.3731923617174233
1094	0.8708858570623974	0.41174533443380135
1095	0.8551740483634817	0.5417140282068866
1096	0.7196073948823413	0.3301683993143351
1097	1.091324932301174	0.4853197117880273
1098	0.8651938016884072	0.4106057296932779
1099	0.9863389064660062	0.47593324909975415
1100	0.9622360495587039	0.32885333828894975
1101	0.7432462139088065	0.4535277813623266
1102	1.0144684568082212	0.33953755045191863
1103	0.8283004299095642	0.2785783320065214
1104	1.1148962744557225	0.6149822275020443
1105	0.9958872938701299	0.5940842123397484
1106	1.0000394705220614	0.3835732367661608
1107	0.9052909120730572	0.5878423461069908
1108	0.8152321306168742	0.34138934178993796
1109	0.8708013203937125	0.43451655490803287
1110	0.7079917157533819	0.6214540303534181
1111	0.776241895290851	0.3822798161077881
1112	0.9829853974381012	0.5772633907762403
1113	0.9331381297979807	0.3475231155453263
1114	0.9313468355027712	0.4985055817380216
1115	0.9746685224233455	0.35281686718274824
1116	1.0732321608893562	0.39304032241547643
1117	0.9384311285180907	0.35563974447027324
1118	0.8397135713027883	0.4437809773738202
1119	0.9219404968894673	0.35733698614081844
1120	0.8869286716272033	0.40976679108073305
1121	0.7722675168479709	0.4070719726461077
1122	1.1550347639797103	0.37885071081485794
1123	0.5425181387003456	0.4979672397518301
1124	0.9670572840454785	0.5173549089566704
1125	0.8942584819069493	0.5320013254174175
1126	1.0371681218632303	0.4073353183686907
1127	0.9355982768554176	0.34547376201721397
1128	1.0041234622885846	0.4219074156545596
1129	0.8148037544400925	0.34538792781907823
1130	0.7870499700815767	0.33541095457491704
1131	0.797632644664191	0.3617821850156958
1132	0.6912639905984812	0.5079001659262404
1133	1.0929642104227177	0.649037629706369
1134	0.8608579562354433	0.4008078556753533
1135	1.0967341506579955	0.560570075634828
1136	0.8888789108291192	0.4389892675979517
1137	0.7836769517831833	0.3961199495744722
1138	0.884768169683983	0.30555332453514816
1139	0.8284498850806585	0.40336858432596534
1140	0.9365150227047545	0.3723136705458553
1141	0.7503504357222321	0.4609727811434745
1142	1.0322680277568639	0.4287902660886139
1143	1.0554742005670807	0.42639230174267234
1144	0.9723987686921193	0.34003019437943016
1145	1.0304563182444595	0.5826246868357357
1146	0.9823598527852592	0.33472214314506754
1147	0.9667095748201007	0.2590405825196675
1148	0.9132068726514325	0.33228833507548533
1149	0.8356813151566003	0.4499868827405633
1150	0.922751496419612	0.5985422956832409
1151	0.9741891606903041	0.3601049250043652
1152	1.1142771463703631	0.29110221163822925
1153	1.1219150132170954	0.3380614685707427
1154	1.0938011855833703	0.4331932683360091
1155	0.8119846517805512	0.3972428631463641
1156	0.7975922375576769	0.4225743802127949
1157	0.8416674027747897	0.46501813666249137
1158	1.1980421084967359	0.6872408773686163
1159	0.9897867260625159	0.4676762540748675
1160	0.9232977599291471	0.4032887440869108
1161	0.9262325373964838	0.4527829577366869
1162	0.9068006450249108	0.39564350739464277
1163	1.0555666637330454	0.48403090723093295
1164	1.151793486785658	0.4292527844904203
1165	0.9916557368256121	0.3784073617347256
1166	1.1270211779443877	0.657358070114537
1167	0.7700172442519065	0.48157492463084217
1168	1.0611347823680817	0.4288288934412189
1169	0.9309109964552275	0.5511538496070787
1170	0.9200792269566992	0.3971284111175347
1171	0.8879886453118419	0.5629237366571371
1172	1.0041861951432836	0.43471170434430567
1173	0.9824283825926168	0.49572436975420087
1174	0.8892058193602488	0.28362510369441307
1175	1.0159147416906364	0.5472367004322509
1176	0.9060634484534428	0.49824384164015356
1177	0.9889356313192397	0.39457998783474857
1178	0.6792209300190198	0.5331929261540905
1179	1.1616105800835315	0.5009501018454313
1180	0.9365653354566735	0.4183430801672116
1181	0.9074008041833723	0.32496084478570414
1182	0.9552777003354407	0.5684254003559119
1183	0.8928314907559872	0.3558008648078741
1184	0.7841840931018985	0.6647070919414614
1185	1.0092535272080927	0.47259610926713846
1186	0.9458403109507787	0.3444251301405901
1187	1.1306271895789954	0.47073247540401886
1188	1.0053301445120486	0.36781078423013397
1189	0.6411835125995561	0.5062722630687774
1190	0.887065935408727	0.37715373814894615
1191	0.9086427996727255	0.4481560750676162
1192	0.9951176656731835	0.2763653963611822
1193	0.9907222064219279	0.2542798640144149
1194	0.9368592986660086	0.3303512579546783
1195	0.9594585877307324	0.5710330682961099
1196	0.7391260750527203	0.38056592175958304
1197	0.9511438957509634	0.5499120395411933
1198	1.0265985887737292	0.4396450137151971
1199	0.9837677811182427	0.31992963538454755
1200	1.0425999515336906	0.272043207532772
1201	1.0450506057444309	0.6336854160148304
1202	0.738716434103384	0.3437815758899716
1203	1.008716626633492	0.4810238051075083
1204	0.9818981491461434	0.3400663437649808
1205	1.0032512404869316	0.29824029506761657
1206	0.7125241633385669	0.5806022621198126
1207	0.9066395699459561	0.5755825993829351
1208	0.9744387340955464	0.31498655874844705
1209	1.2529701426197861	0.498994278473318
1210	0.7829165720564204	0.42476120475176415
1211	0.9790002541910459	0.676297101162908
1212	0.815749923677638	0.5472018880108523
1213	0.8972650472378287	0.3163886959399286
1214	0.9250430359514388	0.34750753153671093
1215	0.9034708305243359	0.4133935959904002
1216	1.1205397395706922	0.4415814965246369
1217	0.898737338258582	0.46927466424412956
1218	0.7557439945228553	0.3472606505350062
1219	1.0909769456728782	0.41567944709587473
1220	1.0058038956735373	0.5303299704229127
1221	0.9795626897570737	0.44996427292383745
1222	0.6867271413856676	0.44952937823956807
1223	1.0218280369585442	0.3818143235867826
1224	0.8809681312957434	0.3684282826318245
1225	0.9859651214795575	0.44654157921894283
1226	0.9842219013539981	0.43884267849287395
1227	1.0581649337631256	0.3841775473988111
1228	1.0029078061579106	0.36402808419163846
1229	1.1158584746289786	0.5227599277188104
1230	0.9440581109227802	0.35291656347403877
1231	1.0808346969766416	0.3679452461482112
1232	0.8907478418222661	0.3530203967733784
1233	0.8609249863142399	0.2670438246840738
1234	0.8230147659882807	0.4898383998974989
1235	1.0476432003746048	0.47375627189110325
1236	0.8437056353331588	0.3599182465117123
1237	0.9549910114462388	0.3436544137310769
1238	0.8134385166943898	0.3650792064410665
1239	0.9611574818935258	0.33921043911790216
1240	0.9476720240039301	0.39549310017423844
1241	0.9592664209631472	0.4851656188240053
1242	0.803406604259449	0.3727966749789479
1243	1.0074496295858184	0.360080042278863
1244	1.4166328163294135	1.125917715647629
1245	1.0526989993543499	0.3364301350045821
1246	0.9594704787842606	0.3686004160152521
1247	0.8367290578271395	0.6393124449681503
1248	0.8662850317254447	0.2846114005579255
1249	1.1478820688968563	0.31811164940933717
1250	0.9271061855331677	0.2631478717091772
1251	0.8874869833460074	0.45541274694499895
1252	0.7663953272152582	0.5524724137050239
1253	0.8098216214448725	0.48423720316980184
1254	0.9867403101148404	0.3104712048716111
1255	0.7839477997992262	0.4565501185317067
1256	0.775802321054835	0.42621524788587417
1257	1.1120415130202033	0.703212896815927
1258	1.0330005636705673	0.4329472523762584
1259	1.137623958512111	0.6555105620906304
1260	0.9954263469348611	0.4315431672654668
1261	0.925418084580203	0.3035124248470004
1262	1.1541378503138604	0.46647928716092707
1263	1.1247649287249233	0.4357726348178598
1264	0.9145608203802725	0.39733924464509407
1265	1.122792727603995	0.26744752900515717
1266	0.8458918850916716	0.3916393162456268
1267	1.0950974880695825	0.8030963944705305
1268	0.6403543753568267	0.3708002621582159
1269	1.0854337442112498	0.4174087045474612
1270	0.7318876854473277	0.48541714352828363
1271	1.0042068549765415	0.3131201960511883
1272	0.924886120893388	0.3223314386693853
1273	0.9141604533466211	0.40532656136710865
1274	0.4527002172996695	0.5368196991519041
1275	1.0690159466892122	0.4062018750452225
1276	1.1179146454002828	0.40395983134041796
1277	0.9522677494553997	0.3648822944824169
1278	0.898670381973831	0.4109764922051915
1279	0.9214696945528363	0.29531246839736724
1280	1.0197729640643671	0.4266285732888394
1281	0.795072389392842	0.466001621961105
1282	1.129115061136418	0.4608194706216007
1283	0.9744481299272529	0.37552818127320226
1284	0.6970323210694855	0.46500375264391214
1285	0.9090958145805426	0.39206164732706505
1286	0.8477947985831059	0.48222623145082505
1287	0.9537036979820674	0.26679369765521765
1288	1.0506999115897389	0.37612653557221015
1289	0.9726897400168765	0.5200785358849199
1290	0.89778870963397	0.507326502954873
1291	1.224191745896603	0.5755556133309833
1292	0.8543080097633754	0.5025132451407877
1293	0.8677126572453535	0.5080115901003347
1294	1.0536749591595906	0.4247420823644907
1295	0.9485684394214857	0.45961755807730265
1296	0.7595714020018745	0.5119898613738799
1297	0.9623775610444576	0.3574273713427569
1298	0.8652769399557418	0.3546642882438484
1299	1.0156697043286562	0.30792033364632193
1300	1.0167279686682866	0.43321921646213196
1301	1.0927612335830175	0.472806274897379
1302	0.8563271859497732	0.5124191659673946
1303	0.7899997677562721	0.5604609298398856
1304	0.9618047634347354	0.38702974071221885
1305	0.8760676113778304	0.2957729941171211
1306	0.9593420567929073	0.4337115838523397
1307	1.0471232936703918	0.551613805812479
1308	0.8908607008251188	0.38244137375991827
1309	0.8066106284596736	0.45366668354743905
1310	1.2675695311347763	0.543447585566429
1311	0.8197655513444573	0.588502467258154
1312	0.8833371669266539	0.41992504841072437
1313	0.9469748248844576	0.35775609772677597
1314	0.8976254772963513	0.5849490819439824
1315	1.0795102364165527	0.5358397507790897
1316	0.898346626271301	0.39915799503367116
1317	1.1050220136871853	0.6098640332084294
1318	0.9309850911143736	0.45824317340240145
1319	0.9374877619332476	0.35269335191653733
1320	0.8774926969122658	0.45431557036988723
1321	0.897795107960955	0.3916657151238198
1322	0.853917836956811	0.41178215978541394
1323	0.9288600617777663	0.27433526577866474
1324	0.9272645645504842	0.48527842524117126
1325	0.7120214562367797	0.3684303938708077
1326	0.9845680450781387	0.3598309209183712
1327	0.7771278739482926	0.3467880358249503
1328	1.019391902121406	0.5496970066060196
1329	0.8360109094412328	0.4155785975816747
1330	0.8893658286760223	0.5565790754883156
1331	0.682393083236076	0.8514853860937946
1332	1.1569352222500358	0.4886344278283145
1333	0.8825894481330893	0.3959998384479168
1334	0.870307393575312	0.3410841295809773
1335	0.7507551487586851	0.39996997526839095
1336	0.9791067991798376	0.39124857355241177
1337	0.9691743504719246	0.37990537192635915
1338	0.9468328808964448	0.33112986012602535
1339	1.0285501329474986	0.4670814770953155
1340	0.9659078818818646	0.4997255701443668
1341	0.6950552446786904	0.6352496284313562
1342	1.014807400154319	0.5999962983598572
1343	1.0416515386417258	0.4692635174746561
1344	0.7326800632405949	0.7313884004904246
1345	0.879423442995097	0.391365543021901
1346	1.020250543068638	0.3716817866008495
1347	0.9125859536220742	0.385912002429529
1348	0.8699299030878125	0.2967786175496354
1349	1.0795354183461596	0.3168598549328794
1350	1.0215339774173238	0.5344043603355311
1351	0.9061809912289894	0.44449578095463116
1352	0.7056585901400539	0.37238536794202787
1353	1.3407968436852005	0.5417021060668606
1354	0.9272928522969281	0.22876362734820144
1355	0.8906633833444166	0.3737135368715872
1356	1.0682084700768364	0.6755750920202139
1357	0.8657745225114759	0.4337576357164376
1358	1.0795084608192052	0.4629042379728248
1359	0.8129758296677937	0.3277629655916388
1360	0.6033779897517793	0.41255467667030443
1361	1.0065399538345083	0.3683190486011574
1362	1.1373906940209337	0.5016461826563362
1363	0.9845743775430459	0.2985777066097669
1364	1.0446742403411347	0.25806872224618627
1365	1.0635853441145628	0.5226179508079204
1366	0.8160486892035866	0.3870506057941932
1367	1.0396106234132894	0.312971974599757
1368	0.9400140779057716	0.31321182726487
1369	1.1756126431273888	0.4428271172329118
1370	0.9514272543014111	0.495623971996962
1371	0.9751116352634037	0.45246413141335173
1372	0.9542222192040745	0.454782996485385
1373	0.9048823281343267	0.47209317086214
1374	1.193225575937119	0.5427534606686372
1375	0.960361876864772	0.4467328455330072
1376	0.9300788079513914	0.5138839581297677
1377	0.9325196897740314	0.27307368497806295
1378	0.8646584360721349	0.5468906562398588
1379	0.9981180470951672	0.33753537423565416
1380	1.1204931237132787	0.33295796423281343
1381	0.6415866916325654	0.6097241660953191
1382	0.9009516152030174	0.5052435499335747
1383	0.8756327772836769	0.6009583036657746
1384	0.8740438882605331	0.6829252178438717
1385	0.8836400933429033	0.5873878147707516
1386	0.9441491717331486	0.5239232135716146
1387	0.931838089304094	0.33291944148805414
1388	0.9398910101593447	0.340820233840233
1389	0.7593733949389458	0.4161308499911566
1390	1.0025136627826154	0.47598365083091
1391	0.906569840833972	0.4781318868182877
1392	1.0018198981329656	0.4444795345539198
1393	1.11399739488401	0.5039584622967502
1394	1.0708052527741252	0.30074322719916674
1395	1.1657773047066204	0.4089201125019979
1396	0.7086910617140877	0.5760634680157023
1397	0.8772927459694249	0.5858195858848315
1398	1.0404572357126658	0.49215236919765265
1399	1.0188792663167197	0.3341865627278777
1400	0.8262824256897584	0.5611826989741607
1401	1.0043256310463673	0.6090599522700837
1402	0.7785378986887815	0.435449387382789
1403	0.9394271738532547	0.5838286611686826
1404	0.7472032913250157	0.379702422470369
1405	0.8085170142366659	0.34747175155116744
1406	0.855531584239491	0.4088464976655479
1407	0.9285917122939249	0.35780673316607864
1408	0.8240607161127977	0.5044317221656867
1409	0.8197090346711966	0.48824625904050273
1410	0.7720211393033292	0.37122484887978835
1411	0.7814935184227486	0.43761007564007837
1412	0.8589615178511354	0.43322688525497294
1413	0.8685119174213118	0.5175333587217784
1414	0.8766604515158023	0.2886353823028618
1415	0.9032524305439737	0.4257274118154059
1416	1.0671415627600298	0.3604904449156055
1417	1.0167843394973257	0.4348797405682539
1418	0.9353502428460492	0.40869133022672144
1419	1.0254139769294957	0.562015995205014
1420	0.8617779289526808	0.5211445086431602
1421	0.6991326523948352	0.4574030719230974
1422	0.8885232235232494	0.34713911711875295
1423	0.8026736874886505	0.48125396320000285
1424	0.6707093718343735	0.3178811130014835
1425	0.9939031000109871	0.3899570279412893
1426	0.8760679152169174	0.37626274472914706
1427	0.9760406508620303	0.2720890326975942
1428	1.0548737549806415	0.3102545902694603
1429	0.9434674102139862	0.339681610949142
1430	0.8760926118359601	0.42591337427044446
1431	1.1193689659501564	0.3743774343015564
1432	0.9307701694647239	0.3009923524938657
1433	1.060538803246312	0.388551267891746
1434	1.0610191915977683	0.4410514733348266
1435	0.7475881488466486	0.3881124340840607
1436	1.2063301229032553	0.632254182438497
1437	0.9431595941298571	0.3976778818823854
1438	0.8788408214241837	0.3411400377621563
1439	0.9887150972320148	0.5166819171736904
1440	1.2291245837725198	0.43161841149222685
1441	0.8650045743889644	0.44268337791580115
1442	0.8973872254470159	0.2666776946730679
1443	1.0881803982410587	0.28507531379635237
1444	0.9287098710341066	0.312104784265903
1445	1.0170720229497145	0.413401473534856
1446	1.059482822756192	0.4456010786828756
1447	0.9422554488761155	0.38687894678150075
1448	0.9913499028580771	0.6106625079346055
1449	0.7849284321406776	0.43126990471429366
1450	0.4586412231172107	0.8405805695048868
1451	0.9358919790244242	0.3876157785610886
1452	0.9454712787448354	0.3765232799506105
1453	1.1791836380971512	0.38716789413761715
1454	1.1675469306525117	0.4394040293165787
1455	1.3135706114959296	0.44423635970701353
1456	1.0106884631313287	0.30002183197744225
1457	0.8046359051106501	0.4369213073172419
1458	0.9333664148335492	0.3989254937104389
1459	0.9474407506669831	0.5961979105626594
1460	0.8725694824788721	0.24934492288934046
1461	1.0110604242242127	0.3932278936947807
1462	0.8857372939022203	0.34508347431072706
1463	0.7378171772307192	0.3885833426024592
1464	0.8285870327170962	0.4184824160117444
1465	0.9096368573317036	0.5311295073026088
1466	0.9583448551235091	0.37539365291133986
1467	0.9180196787848482	0.32859811135851036
1468	0.8766732536525913	0.3266403563171923
1469	0.9006926669830437	0.40167783667512424
1470	0.8527890172360802	0.3378820047478538
1471	0.9602068315534521	0.42084217147289815
1472	0.7235766537380324	0.788132222640184
1473	0.8102570434536017	0.417565596549989
1474	1.0617235096723774	0.3665269199505594
1475	1.024178313580092	0.4549333794807819
1476	1.0501523801366879	0.40121124098243854
1477	0.9189199051526826	0.31361898369272323
1478	0.8835282939492917	0.4450398678363108
1479	0.8947674389747069	0.40731356069314023
1480	0.997630350026003	0.3316079509563579
1481	1.0246914269368608	0.48299041714459723
1482	0.9246697277667357	0.398514028211553
1483	0.969448641381257	0.3270879060042993
1484	0.7745402810583512	0.41179340463510605
1485	0.9980865574648443	0.379530222843553
1486	0.9364462004459441	0.29512912589459267
1487	0.7502627056458675	0.3365033506268331
1488	0.9326463590409881	0.7250964780864796
1489	1.008982153010245	0.4046584002644823
1490	1.1974921553125073	0.5067512675474769
1491	0.8868942238959138	0.34990388297643543
1492	0.965253558162173	0.5788501811184529
1493	0.7881481410261619	0.3698112021975941
1494	0.9829713585318435	0.34460629954965
1495	0.7603658707347785	0.44425107321772206
1496	0.9607028474806835	0.48939540500466855
1497	0.9727201068662202	0.3198250881914543
1498	0.9314844527163936	0.47965088981319604
1499	0.9841705185994596	0.3567117799785251
1500	1.2346557547256614	0.5123551546769062
1501	0.8275046508152598	0.40025028872735846
1502	0.8900825606997358	0.4411449497578423
1503	0.806026957661903	0.3758253263776319
1504	0.8714573899160206	0.5753038598231407
1505	1.04768618979557	0.34180168348006795
1506	1.0901637680450593	0.5003322158836775
1507	0.9520108995201574	0.4022759186807144
1508	0.6552745964492606	0.4458482950324562
1509	1.1812530120057647	0.39869465023900086
1510	0.9221222672857264	0.4242332951225003
1511	0.8331543241392526	0.5713719688223184
1512	1.1301248181878998	0.43531756441876307
1513	1.0190322348855043	0.4535221498140291
1514	1.0277022238078435	0.5555975667955422
1515	0.9566642534214302	0.2793234086905377
1516	0.8774608672465862	0.4764267886871119
1517	1.155461439399202	0.4743722371442445
1518	1.2004622771152005	0.5068423390193963
1519	1.0483911377975752	0.4027294865127057
1520	0.9077184982374702	0.28951018468422024
1521	0.874589325391751	0.5470091758576645
1522	1.1663038950794828	0.45185818345377526
1523	0.9380272996074827	0.4579767304961013
1524	1.1201972173916572	0.42213940561390095
1525	0.9576444318485849	0.7364594086577393
1526	1.0129011647173412	0.2908952283482139
1527	0.6350847340638857	0.5331967312170217
1528	1.0485116778598162	0.7459505110240972
1529	0.9755362350673171	0.42207646539135557
1530	0.5531033433456686	0.6056192509824331
1531	0.8861394875527332	0.39176537087393454
1532	1.125180705457074	0.5501285656795016
1533	1.0917220495610032	0.4828948276466388
1534	1.063710288631267	0.47400168340024623
1535	0.8352874206555296	0.4685325953807092
1536	0.9534746922441473	0.5141680608655954
1537	0.9685242581119874	0.4123524753345218
1538	0.8717934831499184	0.35908631858311457
1539	0.9761406244273642	0.4100977086008344
1540	1.095104595685531	0.49412942173844504
1541	1.0154747119766556	0.4005843972315005
1542	1.0492875719055592	0.3318458508767349
1543	0.7722917646640315	0.6026167296974281
1544	0.8520142599418387	0.44925201600473835
1545	0.9025306625479342	0.32145067898118307
1546	0.9139685796136846	0.2922673642042537
1547	0.9870828271123674	0.4457531072175227
1548	0.8314007840379268	0.47607376617103003
1549	0.953855355708502	0.25906939822586456
1550	0.8216882896961875	0.43477889251807145
1551	1.0372321312599722	0.5494539836197433
1552	0.702034748539549	0.3879330129462972
1553	0.8340877472162989	0.40744571687806946
1554	0.6465657993375797	0.7341863557274816
1555	0.9135320397128529	0.34333360001797875
1556	0.7865799795589248	0.4655634953833278
1557	0.8538913958118428	0.4827963504417903
1558	0.745457318090893	0.6253367144675736
1559	1.0567794740467142	0.5223376622221874
1560	0.9714573201956013	0.3130967959292917
1561	0.8241026837576407	0.3857489383460895
1562	0.7868566898168099	0.5700378195981438
1563	0.9159839274410293	0.3244892940551602
1564	0.7429491903339431	0.5109346283262751
1565	0.9851163732056507	0.43279720017535567
1566	0.9153728669776815	0.38981519402535314
1567	0.7632577172250515	0.5267618736747274
1568	0.9403370763029366	0.9274704864161248
1569	0.9364395039509058	0.5288702273676752
1570	0.796647847588634	0.6673876574311183
1571	0.8457258574981698	0.34211412674101943
1572	0.9688976327772375	0.44298380146594973
1573	0.8981185303023721	0.2925425522614407
1574	0.9812486289984088	0.5165328056210854
1575	0.8344941064068367	0.3986395293446144
1576	0.8033129577718234	0.2814536940403535
1577	0.5085784563613712	0.43498095356506566
1578	1.119879651146644	0.4256851368546902
1579	0.978772714303403	0.33053663471021144
1580	0.9872610305831011	0.3495531928965972
1581	1.1131854400487229	0.41956916294469365
1582	1.0861434082519255	0.4449161771611083
1583	0.9965421786840507	0.2922928418132085
1584	0.8295549042699799	0.43078691896197197
1585	0.9125282816131027	0.3800929767731898
1586	0.9709088361613214	0.3267050359667154
1587	0.8802511142858784	0.4572503481491299
1588	0.8991609596656307	0.28432034491575814
1589	1.0693191925008256	0.42226048401834193
1590	0.7983196005082948	0.44471190326186644
1591	1.096263160142585	0.4899037646690982
1592	0.8130618117158349	0.3542108633562497
1593	1.237363197188685	0.4727678268318674
1594	0.9174497964865713	0.6271091960373926
1595	0.8011886014849645	0.3586219647103158
1596	0.9550812744194016	0.3930062091565407
1597	0.8384626250176285	0.31996351829414715
1598	0.8813762362370623	0.41582843638217426
1599	0.7945572473777965	0.6094560071973323
1600	0.8369053782674751	0.26753724280657015
1601	0.6252119800758362	0.3681781900127767
1602	0.9416774793161304	0.377928986079202
1603	1.0653264587444793	0.38315626223889515
1604	0.9191081326084676	0.6806350898681993
1605	0.9863302022569508	0.4091606863475049
1606	0.9944525891910033	0.46505542636624797
1607	1.066379994411323	0.2772233025123396
1608	1.1225421168150096	0.4926817481138023
1609	1.120406828744074	0.32917309021917296
1610	1.1417517251435352	0.600398934562698
1611	0.8796172364089939	0.3706458647220598
1612	0.9880985065842289	0.44822590795306744
1613	1.260567942922413	0.7859301983931153
1614	1.0231209883891106	0.356551832360767
1615	0.9673338711402685	0.5940919414434366
1616	1.0010643406109392	0.4339915086194891
1617	1.2703425101041363	0.5726117543467802
1618	0.9249158186556673	0.4372576772026822
1619	0.8221934632196706	0.37754936293339186
1620	0.8984810487465433	0.44303530576207706
1621	1.0462818717960716	0.3722726777477623
1622	1.063653689495438	0.31726721011945874
1623	0.9779648304628487	0.4055686888408903
1624	0.7778318399388272	0.4942110859772379
1625	0.8230092772598244	0.38068076986801297
1626	0.957162663262476	0.3615308980575685
1627	0.711791915316383	0.7810572650378856
1628	0.9430037884568062	0.4471721494272828
1629	1.0135193275074919	0.5474119887158988
1630	0.7754819489985291	0.4866273319210616
1631	0.8568442167370398	0.773860921525947
1632	1.0297731977925628	0.34499504423085625
1633	0.5927534362638511	0.7627021403973213
1634	1.0819978771021659	0.4280428136647154
1635	0.8038895585414259	0.6392953843577877
1636	0.8166495361959304	0.3553342711233328
1637	0.8117113050534577	0.4575267172963645
1638	1.070512504776429	0.35686775627268474
1639	0.820155117527325	0.3094466743825256
1640	1.0004028940912448	0.3862457077150308
1641	1.0155084192454387	0.47525916899442616
1642	0.9640921150981733	0.3584883606880045
1643	0.9055496363173553	0.29640513154121134
1644	0.8407571441506038	0.4689536037613475
1645	0.860004047316704	0.5958351693099763
1646	1.2527878372491226	0.5595932712633173
1647	0.8012695174554283	0.29413337514000826
1648	0.7761610802040831	0.2966252108518513
1649	0.9991367879915906	0.4545645083708386
1650	1.0222370642003231	0.39311672223928784
1651	1.0587300808778253	0.4122118324004764
1652	1.2212323407393675	0.5680510786918941
1653	0.9176325443992105	0.45434859931212984
1654	0.8084190443587372	0.3565971757974947
1655	0.8291570782047388	0.391199677247708
1656	1.0973985970712867	0.45284063876001923
1657	1.0712217120507932	0.36209183259621647
1658	0.9336207732377981	0.6609896014802332
1659	0.889534954707254	0.5251397634308941
1660	0.9525461171295485	0.2659062480386815
1661	0.7738286316964764	0.4932615522573643
1662	0.91691753556043	0.3717169970959427
1663	0.8176663389602176	0.5149456777496888
1664	1.0547932239603601	0.3733858748145572
1665	0.9874265521419313	0.3919445318233445
1666	1.0667587709201163	0.4711754368358036
1667	1.0191665277700583	0.4521434099742523
1668	0.9484065425223398	0.5761969264403723
1669	0.9554708518074684	0.43549803058066444
1670	0.9498153146015558	0.3322083102574555
1671	1.1676567260199375	0.5205325917068723
1672	0.9858327476753251	0.5551627951712442
1673	1.1576737316829315	0.5661491027414427
1674	0.7896874168863267	0.39213917527996744
1675	0.8286680803424891	0.6531101614956941
1676	0.8440255967885932	0.35292473695724813
1677	1.0866121288724322	0.33470758167488734
1678	1.0036829009656472	0.4457847782576277
1679	0.9081710169945334	0.36263417649273044
1680	0.8842616493844314	0.3097563080831416
1681	0.8543182895055617	0.5175914612918319
1682	0.971906477689609	0.5591028776526096
1683	0.998372999956743	0.6748442699730648
1684	1.0032372560179412	0.3465465611190464
1685	1.022563283337351	0.4090079332295296
1686	1.0037389779280552	0.3980551961468816
1687	0.814038998537988	0.32363059293373214
1688	1.0360711165714256	0.700698411849011
1689	0.9614854252563054	0.3863709964495769
1690	0.8918658530057182	0.8843442200215293
1691	1.0741571356301045	0.41021115728344315
1692	0.8280308535754652	0.3645184446999692
1693	0.9926587908801026	0.5521868508495731
1694	0.8777625884879966	0.3699199530152954
1695	0.8279681145592137	0.6802451693006343
1696	0.9717726568049844	0.2845665758873496
1697	0.7794878732288532	0.3837953006574079
1698	1.2262437561739619	0.31632759045160097
1699	0.9464641252622983	0.3467980206234018
1700	0.7386224396162855	0.5405029035504912
1701	0.8244947057024256	0.5990381281083004
1702	1.0068203109448257	0.42863616667353965
1703	0.47655211592198904	0.9893455916587005
1704	0.8590801014735694	0.3899856981176336
1705	0.8497845247132981	0.7233221042189788
1706	0.8196252241376907	0.5160792176312649
1707	0.7922518286647106	0.43851780270612695
1708	0.8102613984987375	0.405136106114056
1709	1.032391408302551	0.5291658923513191
1710	1.0259722055722094	0.5629372547866326
1711	0.8360451094985464	0.49197678446739673
1712	1.2011596841562517	0.41508850647986745
1713	1.051753945429135	0.38543679263086633
1714	0.7555233012287799	0.3862817180159858
1715	0.8197753352272564	0.4310254500554224
1716	1.0134139805141777	0.4295171597625846
1717	0.7560108215976185	0.5242470505880993
1718	0.7088210298896741	0.31915213531493547
1719	0.8109729976509553	0.6448646552203059
1720	1.0737692271694768	0.4259276714343718
1721	0.9253940382529958	0.37658401162438687
1722	0.9415663365995316	0.37851431256186174
1723	1.1174091001998652	0.34630708579372904
1724	0.9081305611718985	0.23896584134854745
1725	0.9840955169986412	0.29053614881395584
1726	1.0628777485842604	0.5626901538214356
1727	0.846309269991126	0.398572790601393
1728	1.1713610240996846	0.39545389112325624
1729	0.9832739994714783	0.4279506737542984
1730	0.34624614230024664	0.7589317591215384
1731	1.1460170558334004	0.6079772510690602
1732	0.40918700434884514	1.0705884862485684
1733	0.9668280817480883	0.31630630853203534
1734	0.7446154499367924	0.46956868285472103
1735	0.729340620032771	0.3808207484802291
1736	0.618515699592677	0.4959303198970103
1737	0.9906132968569595	0.42093968070868976
1738	0.6864721753790088	0.5341840931803808
1739	0.8727434237582546	0.3017108977616045
1740	0.8348824195260249	0.3403039658291094
1741	0.7729430644473776	0.6082447094057882
1742	0.910390335095279	0.41876183519548194
1743	0.5779956965656226	0.6294944660572004
1744	0.7610624295563022	0.5861793188045732
1745	1.0100878478354027	0.33123622445149853
1746	1.1335781800479372	0.555513831426969
1747	0.8701448172831603	0.3852148130628154
1748	0.8474929455523583	0.26696797798383687
1749	0.9927473285760191	0.36791826011523576
1750	0.6859982447393881	0.5420021454500937
1751	0.704252671042427	0.345066416397284
1752	1.024950478595383	0.4958346264003854
1753	0.9988065794315661	0.37254310033806337
1754	0.7653006890105423	0.3599777166143285
1755	0.8868544940519807	0.31445140254329096
1756	0.7570920537977129	0.4095928230121034
1757	0.8019776147855858	0.37301094260303175
1758	0.8843381465597269	1.0249829599321953
1759	0.6131563875747681	0.6162154475568643
1760	0.9067231459626983	0.3547224596615603
1761	1.2138112068155371	0.5214567113015568
1762	0.9560261132395964	0.3077631485963691
1763	0.8372372539540833	0.4279761264929613
1764	0.9690089574422514	0.2953829749052255
1765	0.7806889363308516	0.5683087220928155
1766	0.9984685815839686	0.48217031614280026
1767	0.8186549287469508	0.34436765535799535
1768	0.9070426190875871	0.5002109410491044
1769	0.6712761244169356	0.5823323334595862
1770	0.8158209822740041	0.3800555744998974
1771	1.1209730867330387	0.34883096120025864
1772	1.0906176516803925	0.33981213034237284
1773	0.8625720154654054	0.37676140390766316
1774	0.7855909811262936	0.34379782140797577
1775	0.7846414801553198	0.7304710732736727
1776	1.0077427509818744	0.5439218036595194
1777	0.684393577440526	0.41494967612675093
1778	0.912532631089508	0.3845290110932879
1779	0.8395073236743082	0.3643283238958637
1780	0.48160439315651316	0.7191011546578492
1781	0.9173244302938132	0.6318545283203874
1782	0.838568211694396	0.283323648055055
1783	0.9842324946174108	0.27534414108913535
1784	0.9135503903077766	0.3925367140533692
1785	0.6965959673239718	0.3774748430380359
1786	0.8127641944931139	0.7652219024677073
1787	0.866893008850911	0.34912267840090005
1788	0.8312372853430631	0.36809426988239274
1789	0.9411516426819128	0.4919362936908678
1790	0.7676651205927847	0.4404933596826887
1791	0.9630296849192952	0.5251500212235615
1792	0.918141543442167	0.398999484394715
1793	1.0808639614489888	0.736105439418686
1794	1.0990865384946729	0.36186636182367304
1795	0.895284962718029	0.4533193204678324
1796	1.0517571402562362	0.35298732032631014
1797	1.0130590297348856	0.3189925215112077
1798	1.0475132502291906	0.5010922988828201
1799	1.0350177116279184	0.9918894405405165
1800	0.9518084176878423	0.36211823016138467
1801	0.8582537265051258	0.3918481313999837
1802	0.9419986401680638	0.44392033477972853
1803	1.07468004052564	0.3651714142620482
1804	0.9411123457739379	0.3868554633562197
1805	1.0067676854133218	0.3672482158927501
1806	1.186817333682675	0.4301310391795785
1807	0.9534455158442184	0.4436398258976656
1808	1.1261821154976563	0.5360420118338949
1809	0.9388202362187505	0.32470571919683144
1810	0.8495216586246869	0.47537908296370257
1811	0.9086083564894812	0.4274541848505164
1812	0.8924330630818893	0.36414815787582155
1813	0.9097525210238014	0.5003119875022412
1814	0.837044043540515	0.3628164119542418
1815	0.8615701030038366	0.4096031898962324
1816	1.295336045871753	0.592071304541668
1817	0.9310610182566323	0.4223744065415238
1818	0.9302604612869727	0.31863886463465846
1819	0.9481011172004902	0.3255786883511349
1820	0.7768715023653117	0.46823984161666377
1821	1.107377732873001	0.9067416268556404
1822	0.9981976861556597	0.2901674079627084
1823	1.063648099389716	0.36686071697530304
1824	0.9148230085403202	0.3113351469616689
1825	0.8906740863749195	0.6358620527410741
1826	0.9953396874766589	0.3550354168533657
1827	0.9493259408120637	0.41706389732156673
1828	0.8450627578831815	0.33750152121799853
1829	0.8448531853099335	0.45455339455028515
1830	0.9479275253807921	0.39237843980348364
1831	0.7347675171214528	0.5040983929194043
1832	0.8703674007813544	0.4154573913245494
1833	0.9212828070760698	0.6321157107580647
1834	1.0495511190433244	0.6488534312104549
1835	0.9225947235359995	0.5813915686476824
1836	0.7891977308218863	0.2983542770348202
1837	1.1093237489547199	0.4146110575257416
1838	0.8112262550473877	0.4374797158137754
1839	1.11464317748576	0.4862938636260483
1840	0.9440539209368173	0.31628611345675844
1841	0.9019963584318083	0.3291052401783268
1842	0.938665645429269	0.35537054495394227
1843	0.7888652579779545	0.38771820651630956
1844	0.9128018330064954	0.5833098426340815
1845	0.7581276638666831	0.454247954916651
1846	0.901429967599467	0.3216310573497873
1847	1.1890240082742831	0.3362709372710653
1848	0.8904506673649797	0.9120537021467742
1849	0.9991520276190411	0.3347525047944093
1850	0.8563573947843341	0.3569519248278225
1851	0.6759038035732764	0.5533470215960018
1852	0.784252800392333	0.33068478225406983
1853	0.5885827521335538	0.673503040886281
1854	0.9608768136649424	0.4024300905934681
1855	0.8912691006080496	0.3652859378647712
1856	1.0897681757802244	0.4650224814945538
1857	0.8791240043321886	0.4640342165184755
1858	0.7426658484820947	0.48709062836928624
1859	1.119673629662044	0.3971694476188971
1860	0.6310205364471012	0.4182307112760534
1861	0.9148236870232063	0.4278432134157665
1862	0.722799777656681	0.46444753861210347
1863	1.3808249437821718	0.7481008068727547
1864	0.9521298537672589	0.5157479543301248
1865	0.8377149217064723	0.3705454573483556
1866	0.8544220744433957	0.5170716024753271
1867	1.1123705518341105	0.44069278766722697
1868	0.7989033002032525	0.5425263187765216
1869	0.9207875483907572	0.2658824704509226
1870	0.8381714743064315	0.3346661964198733
1871	0.9085880760518015	0.4833872572125478
1872	0.9037378203621643	0.39446450491508617
1873	1.0787582696150468	0.4648758142495733
1874	1.0259326119443106	0.2746813441388589
1875	0.8853905346549091	0.4243956110470179
1876	0.8544205548684011	0.27610552164976865
1877	0.8519442242316866	0.5991491216901729
1878	0.9588159110727152	0.3065586367943415
1879	0.8994630755192481	0.35735514860939693
1880	1.002929743319362	0.3231926270380245
1881	0.9489988695318049	0.36629233855066706
1882	0.9684197694998286	0.4478752645420826
1883	1.2102682921898482	0.5893171429749553
1884	0.9692060410302938	0.3570515407285221
1885	1.2280060620203628	0.6794078183625515
1886	1.0429251654865406	0.5007087949041185
1887	0.8815592776496438	0.7379298705271664
1888	1.1449079551713246	0.3054085994327837
1889	0.7880383585285178	0.33497456323451497
1890	0.7671822638071684	0.5921477444317645
1891	0.7597308882466478	0.3970191642664113
1892	0.7826005977362308	0.47997322275873294
1893	0.8653701137776169	0.3454521098187108
1894	0.9213267513090319	0.3775684057545736
1895	0.8961182666597254	0.41707363217694654
1896	1.1828574060299952	0.5306362157499612
1897	0.8041154789436019	0.3539357778172142
1898	0.7548071220273002	0.45438536019203857
1899	0.8236672724955275	0.30126051729489073
1900	1.2153177271588027	0.6746014962554217
1901	1.0217426055109902	0.646876160755818
1902	0.7965293116685815	0.4583900438118254
1903	0.9550466289274937	0.3392834760219641
1904	0.912864056994255	0.4176177861333684
1905	0.5435871601072613	0.45577061303547795
1906	0.9986333753501677	0.584957217946459
1907	1.0829298560484744	0.4351849965152355
1908	0.8741319587889881	0.49530570789337336
1909	0.7888611613743701	0.37189495002145273
1910	0.7388128334636522	0.28631995879718525
1911	1.0895019127545356	0.40063394866255014
1912	1.1042692045945142	0.5548006513927944
1913	1.0327159601168752	0.36116749766782646
1914	1.0427858269593544	0.40377818656080805
1915	0.7889875599984244	0.46338731197432087
1916	0.7909418553256313	0.5364168883345826
1917	1.044271357381965	0.4131279366401347
1918	0.996117529799746	0.574899824198909
1919	1.0513154816297652	0.34033678120865396
1920	0.901887583773437	0.3041378230339214
1921	0.83071535231383	0.3854571286629334
1922	0.6983026186510765	0.4862761019013406
1923	0.9682912244360014	0.2892680651492023
1924	1.0090718057718011	0.28804878127817807
1925	0.8578927183474141	0.28259698709247344
1926	0.8565618928864813	0.4183331143961077
1927	0.9282622570052647	0.42707983306965525
1928	0.9444282197971686	0.37071815286344406
1929	1.007740747897641	0.329558422686375
1930	1.0133666607489535	0.6061572336459056
1931	1.1296529630795407	0.5594924632493562
1932	0.8718643178834752	0.6103100932347949
1933	0.6547178136653212	0.3556947265378729
1934	0.6830095736425408	0.5756644978101431
1935	0.8413016249243631	0.3408259787702291
1936	1.1523724868907963	0.6881840926820649
1937	1.1022036907086652	0.47710217828175616
1938	0.8521467648226903	0.5430945396038458
1939	1.0087696566824038	0.30433929233346496
1940	0.6463803165564861	0.468352308607505
1941	1.008598384457867	0.536435909394452
1942	0.5870962612850519	0.5938118574333316
1943	0.897471830671369	0.4782304682956679
1944	0.981330596884129	0.657680637142468
1945	1.028146267586602	0.3691950086232731
1946	1.010555342268082	0.28144303162887935
1947	0.8690895437802127	0.2845799599173059
1948	0.8206870001731558	0.3408520152433958
1949	0.9387052291625452	0.25190510796023213
1950	1.0011569244078813	0.3298291843329837
1951	1.087383535083313	0.5399047180970246
1952	0.7112930185149983	0.4198612652153214
1953	0.9500746784388702	0.3549266486094032
1954	1.2938085030971729	0.5287871649282401
1955	1.0729691912994195	0.3677548852565672
1956	0.8979529166602905	0.3751514339585477
1957	0.7868126369974018	0.3885465219607444
1958	0.7880136343340969	0.5770232522703975
1959	0.9270493460021437	0.31304561158904204
1960	0.7461704620361713	0.4408071884954402
1961	1.0339839947464697	0.3374603999963629
1962	1.0960526239994413	0.37892989770626845
1963	0.9821181267191519	0.35428346009598094
1964	1.1235445450269559	0.5511081871430427
1965	0.8368688286674523	0.6812669913980788
1966	0.9803551405956646	0.4082381580462541
1967	0.725522627579358	0.37791303639686946
1968	0.9841327745898336	0.5372162885462571
1969	0.9341808993828252	0.45552057222053105
1970	0.8818866444256687	0.29547912890539385
1971	1.0649840397690824	0.2844412214577904
1972	0.9217745868642577	0.41150056417113245
1973	1.0339174540905134	0.4505244140332152
1974	1.1217331515574902	0.6246144523134093
1975	0.940659670094574	0.40858029356453185
1976	1.028012121553722	0.28243051348607817
1977	0.8716585157833905	0.6116975463085259
1978	1.0362342089775265	0.4931640482398678
1979	0.9296056541708051	0.4347269773109172
1980	0.8429801878577197	0.5682988062279616
1981	0.7376190523110601	0.4485255058734666
1982	1.010642483539524	0.48283823460932984
1983	0.887568902010969	0.34526066789954846
1984	1.0929333128494265	0.4722341999936886
1985	0.7996327806551025	0.8320933428507425
1986	0.8864506267583314	0.5034203445957062
1987	0.9242140460735695	0.7267607237288258
1988	0.94747679099246	0.4321587169990091
1989	1.0822159096055652	0.3245619895719429
1990	0.7657518433975157	0.4753175635177934
1991	0.8174287629011081	0.6138958946386242
1992	1.0287227097224487	0.45589771316305666
1993	0.8624073802678253	0.32380372176414624
1994	0.927928568804577	0.29563685210658486
1995	0.9061745541167806	0.397762293022251
1996	0.7669333456828312	0.38651955540703314
1997	0.8007281803883934	0.7896892818614296
1998	0.9660438296349567	0.31940880057822374
[truncated: 18,001 more rows]
