# Supplementary material for: Tuning the reactivity of carbon surfaces with oxygen-containing functional groups
Source: Nat Commun. 2023 Apr 21;14:2293. doi: 10.1038/s41467-023-37962-3 (PMC10121666; doi:10.1038/s41467-023-37962-3)
Supplement: Supplementary file 3 — Source Data [file 41467_2023_37962_MOESM3_ESM.zip › Dataset for tuning oxygen-containing functional groups and reactivity of carbon surfaces-update/Bayesian Analysis/Bayesian Inference/G4_BI_Vals.csv]

	slope	sigma
0	-0.1776710065490325	0.8175436589788766
1	0.7584116401009666	0.457062807967089
2	0.8455464007002673	0.7852687148014914
3	0.42228191097317297	0.7735939344095338
4	0.9412411191138301	0.5985294476423281
5	0.9253081587158656	0.9983350840178273
6	1.121758181572111	0.8255808886781186
7	0.626031393465757	0.587598465013102
8	1.2925733493976326	0.9953196757458749
9	0.8571377833451927	0.6999676963627692
10	1.1400115724196014	0.8794503827884869
11	0.9968600454563958	0.7445445749817919
12	0.6859570493115539	0.7785631985682284
13	0.6540687531298088	0.6156541825403126
14	0.6812483249911823	0.5464292793606238
15	0.6600161913595985	0.5365235968213852
16	0.6617098696637839	1.2032483991330436
17	0.7803075639827913	0.5272761863991052
18	1.116669726388018	1.0206744088309652
19	0.418584026616054	0.8186042066144108
20	0.6503918767542838	0.6310768706488749
21	0.466218697830526	0.5877248688155587
22	0.6162101495165425	0.5278804849183248
23	0.4579784678752357	1.030882914111473
24	0.7003301806661728	0.5714066123870937
25	0.8115791954043329	0.8620616805103029
26	0.9113809099179908	0.7300454778359367
27	0.7351594475236493	0.8038335341118565
28	0.7373060442797303	0.6510743232842011
29	0.4255674847057742	0.8400686110206979
30	0.706762862612999	0.6158186856953625
31	0.4983556617670677	0.6668652406420383
32	0.9117762480769701	0.8003504595234942
33	0.5714141621647923	0.8413648275491852
34	0.21344402546133182	0.7571546791919861
35	0.994016967740344	0.5237883967555713
36	0.9559371061568956	0.6659412262038442
37	0.9457047453615025	0.6602807694811746
38	0.7988071978617689	0.5359375109482054
39	0.8747907563726294	0.5791559610041038
40	0.5473789288596269	0.9969334855715029
41	0.87014120041218	1.207782627319443
42	0.5642119310241753	0.6665887508192441
43	0.6665869409968214	0.4884390030277931
44	1.119194620561732	0.7678994482920706
45	0.6715304924402556	0.8152879899313424
46	0.9007908965522969	0.6233365171418941
47	0.7464613438146457	0.6245376984273432
48	0.7437377151634338	0.5742968293685026
49	0.6876983142075601	0.4384487538965427
50	1.1188639928691366	0.578816160767679
51	0.8026100166476592	0.7649611551673007
52	0.6856608734234079	0.5631583921711829
53	0.8499303789413861	0.8345431736330088
54	0.9625797930799781	0.9687328301817
55	0.6905057469840917	0.7031977377431514
56	1.1465564830830195	0.6283765155845402
57	0.9009714797110796	0.7696675846650888
58	0.9159985121352443	0.6777532447536334
59	1.1680937601413102	0.7040583444590212
60	0.9859549144996096	0.7781440717686124
61	0.9926098665163045	0.43361854332021066
62	0.8446829382331543	0.5865017079183098
63	0.651732782884825	0.8084157319778661
64	1.0103993714612924	0.9125070403730573
65	0.9456351006475763	0.6207091567422415
66	0.615397008526171	0.7818309877201597
67	0.39191060938344646	0.8794395428658902
68	1.296103181699909	1.179996408305641
69	0.7193515949357752	0.5545972843643769
70	0.6542134482932356	0.4786627768806544
71	0.8535077891274608	0.8668897132941197
72	0.7907967432624298	0.6753156871459228
73	0.7997714193007761	0.6808337751006615
74	0.33952936858939536	0.7207218298914858
75	1.028401582114818	1.0533732620313534
76	0.4441922370564402	0.7494544529540536
77	1.0571531828115308	0.9640075840019664
78	0.9708340781501069	0.7269998321930119
79	1.0204878672170097	0.7750017559209567
80	0.7756508726802376	0.623841619236475
81	0.9205834852157311	0.8292005202352316
82	0.21701533547264332	0.9250991480736082
83	0.5552861833900742	1.4687215731850212
84	0.5424868333940174	0.8847780645353365
85	0.9510161295099069	0.5760672065698598
86	0.9037249247609225	1.3849688800422446
87	0.8040018632256123	0.5631424302509092
88	0.7701908946021239	0.8311476522360062
89	0.48433108807691666	0.8310178319501654
90	0.7055019158344088	1.0377645471428623
91	0.8931440976292925	0.7785941215465564
92	0.6885209625059086	0.48449371622282217
93	1.1777089245738936	0.8636797452938062
94	0.5277933793760133	0.6662710333835296
95	1.0050586755811295	0.7742491321948111
96	1.2915893032684904	0.8931867967239637
97	0.9724539159630534	0.7312715868934981
98	0.8622858537842364	0.5857912423777714
99	0.7844283055166651	0.5943391152157804
100	0.6149715518587414	0.8513495981173612
101	0.7003489120182049	0.6036849878821432
102	0.8817232842219649	0.8584196286737737
103	0.8228437359852595	0.7937392589376382
104	0.8271087595076273	0.5619391718464976
105	0.8654442721982487	0.7710186209258837
106	0.6560235127437317	0.5672841727079072
107	0.8150233452234917	0.5824477290818234
108	0.9147122505381935	0.4982970270021656
109	0.6350929974044015	0.5389769579172743
110	0.9260140746913281	0.769704090210683
111	0.9898058585815539	0.8107138230814199
112	0.3712149631737835	0.6733237150814175
113	0.7039038817425651	0.9080495596594238
114	0.7187711983404413	0.8569114103073435
115	0.713836342502925	1.102896218528417
116	1.0804796469473807	0.725630957817947
117	0.914423871723615	0.6207468622792058
118	0.8266489894305677	0.5473345809810222
119	0.8073872200207468	0.6761422906909754
120	0.8816704654457976	0.8993299617365952
121	0.9038622965298349	0.6885668637153731
122	0.7133451384275175	0.6023623039452127
123	0.6392749558515651	0.8961032874054621
124	0.7699145454558476	0.49189651324832634
125	0.3911417102077206	0.5048726567558195
126	0.8670804034671956	0.7418100532759825
127	0.8344621745243157	0.570435250780507
128	1.0101051892178965	0.6432275804266945
129	0.5576311888155889	0.7610922626688129
130	0.7818444542191492	0.9998227776958457
131	0.8706007152346307	0.7968343505337596
132	0.9905361390590554	0.6226359427820317
133	0.7346638429099518	0.8072400783607181
134	0.780278653294904	0.9386635379339224
135	0.727273636402587	0.8016408851274041
136	0.8349285581381075	0.583631578566517
137	0.6372753311405964	0.5653933124105738
138	1.0794867825355432	0.6080972803596931
139	0.7857464960150744	0.8884291324621175
140	0.7965373554555216	0.8761603534880215
141	1.0277434808152643	0.6152112918380045
142	0.8005846019946175	0.6317406047581854
143	0.9815576857050116	0.7939932010231101
144	1.141652093869327	0.7351456613794826
145	1.0709027170082777	0.8080813796455232
146	0.7475170823946511	0.706123758977524
147	0.7980791784977499	0.6932007825151709
148	0.9321831918767721	0.8461659320545611
149	0.5789728206203084	0.41002046762229666
150	0.7327021713472519	0.5077938210033975
151	0.914833149664209	0.5025140819524183
152	0.7981546484229143	0.5580743241089464
153	0.9286911774366171	1.0964132263366129
154	0.9700305356304414	0.5524468530408815
155	0.6170918174586922	0.6741898244882475
156	0.8047776917180602	0.9384499759311697
157	0.8457728387111699	0.6070369724118654
158	0.7503406999266671	0.7811613600757654
159	1.0264817843342224	0.6227408809215225
160	0.5565118569186734	0.7652312164287064
161	0.8515027712385002	0.511334614972712
162	1.0023738322960254	0.7284625012466722
163	0.9247181473452203	1.0132416424043453
164	0.6728403191942095	0.6139970251738041
165	0.7231643295369745	0.6709475613295826
166	0.6081096475971837	0.5030099911790941
167	0.35039841586026615	0.6791077444153704
168	1.2376401038818186	0.6916899434128909
169	0.5981921302182162	0.9361875463920516
170	0.8287899106636095	0.7124371285948358
171	0.7728101142477523	0.4765013708456471
172	0.5119405761811768	0.7875971274714307
173	0.46604180870658807	0.6877898451091491
174	0.7969085119314823	0.7498865284938098
175	0.8687449224766528	0.7700645366363522
176	0.5308367490053564	0.47375006772839434
177	0.7526036922688878	0.48929745756826126
178	0.9860937334962158	0.614406500365134
179	0.5537171427428009	0.6470798532928403
180	0.5212384614553996	0.7607433453633518
181	0.9742987681399897	0.6207661987923334
182	0.8425738039047375	0.6650098837369306
183	0.9613929810011463	0.566315764290921
184	0.5224025313394515	0.839468346437805
185	0.8379052948223273	0.6214116001593363
186	0.6577018327450576	0.5377155610407508
187	1.013986931357299	0.6109681583217521
188	0.9941765833370559	0.8190843088276238
189	0.6635991687660265	0.6953337756906985
190	0.6895715279963334	0.6825174886212987
191	0.7934590607541399	0.6424534006187652
192	0.871951346377653	0.9328903932740121
193	0.8669933182473634	0.5949051129705165
194	0.7720694441766834	0.6903540031891818
195	0.7740829570618005	0.6682372477468186
196	0.7084925501924763	0.5097033974537989
197	0.5880850848707068	0.8875848072202843
198	0.7169192629628046	0.6274489594010734
199	0.9217273816305839	0.4692747351447169
200	0.5772560551278028	0.6895810556974752
201	0.9632023568833938	0.6376200950535158
202	0.9645833799790885	0.969987864931317
203	0.9611591271370379	0.5301447114009128
204	0.9444741739572752	0.8742275567279695
205	0.8749014042485361	0.8472379465021154
206	0.9775864121110865	0.8295965877046945
207	0.5837988110895173	0.5313256055921007
208	0.6354763692268288	1.0334408860044932
209	1.005639961786085	0.7541456710163544
210	0.9508889726384437	0.5405126450621558
211	0.9957061289026203	0.7150036187011405
212	0.5644843229285887	0.6089906119492913
213	0.7971431788567901	0.7613761755317925
214	1.3448592338632495	1.3671668181759271
215	0.6127309167711258	0.6572618943937217
216	0.7764466649173847	0.7701837093739635
217	0.9043468283342033	0.7856500375101213
218	0.8523140460082609	1.1751788989394145
219	0.9387712314624542	0.4515197178061188
220	0.4678300966700511	0.6112104077931126
221	0.9100472194479403	0.7894541700020493
222	0.864657921900722	0.5501429341279926
223	0.8836548668886728	0.6032346617603337
224	0.6455846607138168	0.5374497508442981
225	0.667475377861789	0.7902643668416627
226	0.7377899412954663	0.43020768637000023
227	0.679265128083991	0.7466722848270806
228	1.2022799545254048	0.4877979807698135
229	0.9706767898008962	0.7369776697450652
230	0.8555321159084007	0.6750471268362737
231	0.9999640501351114	0.6230549793294233
232	0.11765920017457367	0.8125009271562935
233	0.8610766017155446	0.5257194393178599
234	0.31942926566153607	0.8683683232300203
235	1.1298600415067659	0.637407485181208
236	0.6340897421133401	0.6193103893786448
237	0.7021733353167188	0.7283399470973225
238	1.1969406943713692	0.8491532194113951
239	0.8603903394726109	0.49626009819098094
240	0.8581606207747815	0.6159810702634182
241	1.0489050847795813	0.8385941251683428
242	0.8086478822029929	0.6080246878783053
243	0.7318915349303354	0.7674903225747394
244	0.8362084892865727	0.7930811437745359
245	1.1482985085020208	0.6326406020276841
246	0.8172094642416243	0.6450813124088374
247	0.8422093052792305	0.818995226673264
248	0.8311433060147712	0.5984635032331751
249	1.0641416187299455	0.6649436130611102
250	0.8323074848294684	0.5825173201322571
251	0.6246208669157876	0.49737847548903485
252	0.45201912069132555	0.7304352234422411
253	0.4944626417404247	0.9860409885731036
254	0.725104073209218	0.8723287746396805
255	0.9352819201008093	0.7152228603809281
256	0.6422951894846733	1.244548403990718
257	0.4760956950908123	0.8887308472069713
258	0.9088029195640779	0.805864651182228
259	1.0423633873619134	0.7658410458570368
260	0.8099454602696181	0.6504374222777235
261	1.037730189161935	0.6035540135792523
262	0.8214354324614737	0.4784320700737028
263	0.5312499557459137	0.4257839702245445
264	0.4302725623215358	0.42299404764829074
265	0.8487160817750962	0.42747625201405953
266	0.8052215498228633	0.7291909941659426
267	0.7020453015317148	0.6527419154806644
268	0.6671168979339981	0.527178431036799
269	0.969386078866141	0.7801050125902985
270	0.7857445946358502	0.7480459568407001
271	0.8309746098477451	0.4738077716787679
272	0.6656772924914297	0.8625109078003468
273	1.3432629274068093	0.7383583216710772
274	0.7574500014818915	0.5920517365204472
275	0.6408961491418833	0.8171749786447735
276	0.5040497086308511	0.740226558939621
277	0.787549135561517	0.6020553148931257
278	0.9162936092399189	0.7100682641070456
279	0.8943488359595729	0.6196242157987699
280	0.8652880019371667	0.5581561313994631
281	0.9381521584200562	0.8735922876385048
282	0.5929626999525947	0.6725938308227574
283	0.6737369971028973	0.5320043457772824
284	0.8814928356473309	0.466595447953923
285	0.6614275638257925	0.5352784579113792
286	1.1088380893893575	0.8882610016632901
287	0.9589979128686759	0.6299404613517632
288	0.5122388857861591	0.6161155873566456
289	0.8173962613985871	0.6385211461948599
290	0.8374581207654244	0.5346220434019813
291	0.5062929667216255	0.8864464503495635
292	0.8471803242286116	0.5119458674746062
293	0.7694077478364427	0.4417863477261336
294	0.7959280879447205	0.5125447173698703
295	0.661953984214736	0.6836206473486993
296	0.8567353576314874	0.9516737196299626
297	0.5393460093688368	0.7796468212885465
298	0.35291600610656093	0.8662106611867622
299	0.8561812329589166	0.6749432848686844
300	0.9537283208936824	0.8003362886347339
301	0.5554093294431195	0.5725562193006167
302	0.8501056330612217	0.7586481588076665
303	0.6195654434294463	0.563936834675106
304	0.5200939854454311	0.6432466710905794
305	0.7109565594235038	0.6727982854522586
306	0.6606771112550003	0.9194958647018778
307	0.4997656527324828	1.3787528193041132
308	0.7584581157760432	0.6505968345430189
309	0.5958412201001386	0.660309232868952
310	0.7851220450015753	0.9775799666587303
311	0.8931077227431684	0.5107116686414407
312	0.9594035506376433	0.7328220591560024
313	0.7676421563496788	0.8897371211790047
314	0.5964988808373785	0.5939089650559181
315	0.9546013126805516	0.6817287971285532
316	1.0720039964543455	0.6021140901431073
317	1.222365468764334	0.6178461098200799
318	1.0234081623455231	1.0843954030287195
319	1.162080002255684	0.7809367937221959
320	0.7093830103911243	0.5159375119759241
321	1.2243537610430846	1.1433939517524079
322	0.8656788488528316	0.6912714406894088
323	1.064958462665304	0.6165064892723181
324	0.9265883951043618	0.6305493600659333
325	0.7753029937246672	0.5914300311563363
326	0.6407499638933836	0.6829670725605821
327	0.3380068551389645	0.5588634414176756
328	0.7568871759243034	0.5527015957610675
329	1.3949364249342087	0.7609408206455524
330	0.9979306831681617	1.1366859597210972
331	0.6275468973372482	0.923908105861564
332	0.5104069747144291	0.4943384301175421
333	0.5655330679154418	0.44786045857261325
334	0.6638242265994063	0.7504349074571659
335	0.6472071466686302	0.5479307585786087
336	0.8191582098898877	0.4625681067386978
337	0.826347115197805	0.9669556262603463
338	0.6791701893806252	0.577438442955773
339	1.0708246993264625	0.8862028285629875
340	0.8445659870448762	0.7847859264320297
341	1.0379948137486545	1.136034035283828
342	0.7990327464335928	0.6481347272393444
343	0.654859711540478	0.4672391541508874
344	0.8039561543149679	0.8895690034866476
345	0.8394503356680368	0.7181736412456544
346	1.2899630513487474	1.1070169253136957
347	1.163565831877713	0.6944218848574698
348	0.9316969976703458	0.5364738204942912
349	0.8535649367455095	0.5946874141073718
350	0.5690086249719204	0.4654587831576618
351	0.7646924687526468	0.6930013537134317
352	0.8462461915335645	0.7894601998407685
353	0.8896218477426683	0.7075659240757134
354	0.5976964350525894	0.7708060546109283
355	0.942622017558451	0.7183631337094057
356	1.0770786568985662	0.7512846832820166
357	0.8241738134475761	0.7180608635632337
358	1.00433089527818	0.540625954331658
359	0.9279082751887867	0.6673557339442914
360	1.0065984357906799	0.8159070580344011
361	1.1217280063532766	0.7977231421950903
362	0.9561231510930335	0.5910812024128943
363	0.4292599628190161	0.6589302038913768
364	0.6728468326348951	0.6299128734297988
365	1.3692421943179216	1.0223802870015144
366	0.8114090260979931	0.4251272122970527
367	0.47280302975320254	0.5603099595351381
368	0.8836827442358584	0.6378274278188668
369	0.9809098311548596	0.9224047193572334
370	0.9713858428419998	0.6156613980086606
371	0.9174186794498138	0.7438875167546521
372	1.1467846526147092	0.6536132437560465
373	0.8485881773765555	0.7176142940744401
374	1.0065181049074463	0.5426609243349441
375	0.4493407705152959	0.502403014622395
376	0.6340237358865962	0.86073047613924
377	0.6144948446397894	0.5645513336022197
378	0.47194083136354137	0.7925688420170628
379	0.7369954772872607	0.7399066252747037
380	0.724548746801612	0.9326506220732453
381	0.6614015167748731	0.5025877320470684
382	1.0417336696196553	0.6000791732367821
383	1.007736299110147	0.5679758189844378
384	0.9639717097587629	0.8072368702398807
385	0.7814305102284533	0.6615154829366188
386	0.6334942779292073	0.7581175346445773
387	0.6057909197709711	0.6355298505170801
388	0.7691196873407192	0.48707983007606037
389	1.2318623860778632	0.8862082039864687
390	0.33671836906584923	0.6693381260859876
391	1.001653731309953	0.6856718417992864
392	0.9273627693979853	0.8856497093730491
393	0.8823285576857088	0.5129419120686111
394	0.8637649537643577	0.5415176807866656
395	0.7173537229378955	0.8204531328091553
396	0.6848855537775173	0.7733112423946576
397	0.6332274285661413	0.6458821289865445
398	0.8499878878426981	0.7512967429555186
399	1.1538090911328778	1.1937176537211778
400	0.9106601648762372	0.838178493684155
401	0.4694871952017736	0.8680532917379897
402	0.47451207669835976	0.7723274085253163
403	1.1093682834631433	0.8918677831148375
404	0.8668233182100866	0.7268322357227992
405	0.8956530024879182	1.0715107240823432
406	0.6967917349851902	0.9637426569115609
407	0.7437477929166427	0.7798178812946756
408	1.1410652211049697	1.7406452461932158
409	0.8665796010895195	0.6823045350838597
410	1.3022144389872055	0.75269552429423
411	0.7596886979990931	0.44612541525025806
412	0.9265355899198665	0.3835838223465681
413	0.7202659090886722	0.7184710384256238
414	1.0026212454241537	0.6232809778006811
415	0.6267246327698225	0.6629641654332944
416	0.5411109482996901	0.7164016072228045
417	1.0587865090260418	0.7970240345701157
418	0.5564650527351257	1.0493062388457657
419	1.0097476112961916	1.049587396498566
420	0.4960631828546081	0.5439569749740504
421	1.2596470782359113	1.0638065877939236
422	0.9867031773451148	0.7391742240576669
423	1.348638325687921	0.7343879529987453
424	1.0418906632343476	0.6358233959790083
425	0.8539938755845037	0.729871515769483
426	1.3836765091290413	0.7702601845274454
427	1.0673343086861111	0.888282939400121
428	0.9059659240429683	0.7019457983729579
429	0.7423771385639688	0.6551802258949158
430	0.35919693602265257	1.1040901573573165
431	1.0508682226272807	0.8299045341047186
432	0.8026592747660364	0.7823470184454486
433	0.6841320334128838	0.5615901502791545
434	0.793366763495059	0.5930394023896727
435	0.4588318081341788	0.9187209309484424
436	0.7399298068762545	1.6988960359640002
437	0.8193093869007071	0.7305221227744738
438	0.5494640149457884	1.352491848505513
439	0.9747185938126821	0.4997067012756592
440	1.313897951505067	0.9000075959614585
441	0.7942686026393025	0.6598776713635618
442	0.6179463506713724	0.4479913914971336
443	0.9310295818055164	0.5586390436928736
444	0.6558306155053294	0.6853598222068353
445	0.7564715061719858	0.686873876518438
446	0.7363867726591622	0.7012198712527155
447	0.5629507200100209	0.7720795416027999
448	0.7914120734055246	0.7269106116450382
449	1.2122969215469093	0.8217035269060274
450	0.6287733267770874	0.8477968007863442
451	0.5093564642795918	0.5085590429198305
452	0.725566888512323	0.7111794326253816
453	1.0336316112541104	0.5178178626351287
454	0.8975520955724519	0.5897707986098493
455	0.7285415158833629	0.5168488659816869
456	0.8378823935614863	0.5920546957544419
457	0.6616100450348082	0.7703155942832082
458	0.7713960235532904	0.6216422915007781
459	1.128310504812931	0.923066610024951
460	0.7056825327901964	0.7547442653036281
461	1.0096759973504519	0.9858967807331914
462	0.6323521129348563	0.5131577261082334
463	1.0712924255480298	0.5822831713029444
464	0.29586253983325633	0.6261168549174779
465	1.2647280720273857	0.8983402898445816
466	0.684299367180736	0.863342366003613
467	0.9238803695021987	0.6352395131388462
468	0.7107457325968004	0.729395084772543
469	0.5731335237910252	0.5211062145607406
470	0.9152008197032991	0.5983945071253104
471	0.9827800070815044	0.575596425634492
472	0.8814065557193222	0.8127668281248875
473	0.8102628618702119	0.675080284776602
474	0.6836273540491853	0.5465393659827845
475	1.1250425341774575	0.8996603326994389
476	0.8495929674272354	0.5398038262482936
477	0.8349065457495304	0.5767020516597078
478	0.8558512907917826	0.6247062808149225
479	0.8401538374936468	0.7165994402556484
480	1.0097230423388657	0.5291720034466102
481	0.5162529036136752	0.7978001852214536
482	0.6732506348508759	0.5380597039848807
483	1.2336521011113457	0.675566120244737
484	0.8406146268809853	0.6610436579244283
485	0.7562847928750025	0.9463091411613648
486	0.5861128159411323	0.9986777312344791
487	0.6135331845643748	0.6998031362252469
488	0.7006066061836106	0.475822322914859
489	0.31076972447372797	0.889201068168436
490	0.9745385689640313	0.6202020144872966
491	0.5825739662563246	0.5941368197449992
492	1.00983679272863	0.9876942989793484
493	0.7868864941379943	0.898086370673076
494	0.6867212618405973	0.7174048742921927
495	0.787017841624722	0.6029061442573173
496	1.1038438913440787	0.7224482734250566
497	0.8312127429259396	1.2476457343933318
498	1.08042560580695	0.8576885838075953
499	0.7636878080728953	0.7230701386154473
500	0.8079313164368829	0.49901026517402575
501	0.64461254493129	0.8384310912910382
502	0.8794507966522409	0.685430782137886
503	0.5411491149146561	0.6141458818000634
504	0.8682943254214294	0.725426929253647
505	0.8981955032779401	0.6234960007892109
506	1.7015843858904147	0.7410726411994493
507	0.607803685338894	0.5529254059855881
508	0.8862405728094515	0.6818630268206484
509	0.6129511378639461	0.7238506500567276
510	0.7786728875162454	0.6265275250680332
511	0.6102539695980462	0.9258312726773518
512	0.8135841676431644	0.6582299414775846
513	0.3666737062967545	0.7911545809138071
514	1.0691451929684264	0.46762756184877563
515	0.7687153849376407	0.7013984462630276
516	1.0464642569897855	0.9220367994618819
517	0.780271228825789	0.6601388476507521
518	0.7960487480279803	0.9203244174823387
519	0.6969192194012229	0.8108006512206765
520	0.7503646522260393	0.9655114797866298
521	0.8149745179019602	0.6122368990537842
522	0.9512692427108955	0.5886336041834642
523	0.8026933577840731	0.6565886282257226
524	0.49742551970955917	0.6234752476741175
525	1.106276540463002	0.6046555449394917
526	1.0193303905196494	0.6831345032600286
527	1.1227607950221363	0.809954359406704
528	0.6833731297025747	0.5969270045138618
529	0.8023576429951204	0.4295276950320979
530	1.5699340752783966	0.9679058493904779
531	0.5752154619346547	0.6395088293219697
532	0.7099939713274166	0.637227396831607
533	0.7039223433716749	0.6834049428754866
534	0.6791141397813099	0.6606017800091312
535	0.6062392306306162	0.6387904247787899
536	0.6323506928159532	0.5384886043773981
537	0.5543715438519222	0.4641062054844054
538	0.6117349675699697	0.6603037801810245
539	0.9426479582507223	0.8702216494667809
540	0.8103057870862952	0.9082058566400817
541	1.0458738604679398	0.8535467865280979
542	0.4709992307495226	0.8302625700393611
543	0.6893780868779238	0.9011538902108513
544	0.38493539441103963	0.6752254596119736
545	0.6181667642326235	0.8191004785742217
546	0.6599336450878949	0.4594766521676213
547	0.9927977085738043	0.7640141552479617
548	0.7813189848513128	0.8747431322641126
549	0.681932586526932	0.47162537024426
550	0.45570758860562366	0.5545041601562661
551	0.724576713724573	0.525658928610104
552	0.6088930728778335	0.6727645565345453
553	0.5626954741418431	0.6174469215912608
554	1.067188900089015	0.6666318283047987
555	0.5332369748787127	0.5844552869954751
556	0.9879142141416449	0.5718357571125422
557	0.6290119713125798	0.5558591052821495
558	0.6109623246496391	0.7999106285700399
559	0.5795219442162717	0.5438120070134039
560	0.8624418945245964	1.1436794442174698
561	0.5054679259492514	1.0042858227372233
562	0.8692234881799081	0.6352123170986952
563	0.5055495726626884	0.7812583467188424
564	0.8529341630004881	0.5670680572311034
565	1.021827009780507	0.895320752647297
566	0.5373951216377437	0.6578870823452496
567	0.8685550402414933	1.000266963061325
568	0.6445022455303694	0.7636534516858321
569	0.640178128220558	0.7302369724632936
570	0.8315864340526351	0.49674638880717703
571	0.9871657331334032	0.5168672451919094
572	0.8025419412031984	0.5100203105097824
573	0.8605117276019583	0.8772036281908315
574	0.43585555999182757	1.0739354652280229
575	0.829789826913463	0.9959109279178575
576	0.5884349960736951	0.7148161259727145
577	0.6838392567599935	0.6767956397225791
578	0.2775751081833546	0.7543111326606512
579	0.9375880158110249	1.0727919514434388
580	0.8049633351738013	0.7955737167898037
581	0.7193635778784246	0.564099659361471
582	0.9442856538362244	0.6026579549717888
583	0.9126384453972352	0.7056873009664312
584	0.8826036195523447	0.4076246343113729
585	1.0246676278617852	1.0845635028078708
586	0.6913067998350395	0.8847928688959603
587	0.6156400727447983	0.5428844116851568
588	0.7380073096837105	0.7844755711562569
589	0.969512252051569	0.550200346310598
590	1.2269696640618093	0.8870398133610544
591	0.9287760907744067	0.6858038820374843
592	0.7708066030199652	0.6886962266617537
593	0.7875575512376577	0.3903886199360569
594	0.48536467684260864	0.4871296437901097
595	1.002216963913542	0.7504413807201705
596	1.042860207911999	0.7851842656846297
597	0.3618525185050335	1.2440739089453008
598	1.0867612102188187	0.6327681661022486
599	0.9969347886088791	0.7590959536666364
600	0.40091542995960305	1.0612959432906877
601	0.9494527816385854	0.5134085919897302
602	0.6675715869773836	0.6531210339076667
603	0.8878514842449468	0.6342770439046418
604	0.9138616616287472	0.5582255784159478
605	1.0476927656584938	0.63789745529295
606	1.0745455122722278	0.5578057645088319
607	1.30015215483564	0.7449069281330104
608	0.3830134221994785	0.8986785684096249
609	0.9382835790227039	0.600421186074112
610	0.48685591929051675	0.7653141376345283
611	0.5337666607119268	0.6225196132022243
612	1.1405518083460593	0.6865299743051874
613	0.9551089400606425	0.5542337700151753
614	0.8032790870380446	0.6230138219733176
615	0.7479314598123202	0.6285997195878886
616	0.6831364148760459	0.9157757612577069
617	0.6719580964468604	0.5724640656745598
618	0.5407358258647682	0.6682227321447501
619	0.8665492517923551	0.5771014190775697
620	0.7832741378445216	0.661459831414544
621	0.8932662033745675	0.8330639938175531
622	0.6217052543203218	0.7816784369281949
623	0.7097449862877231	0.6113222657267727
624	0.4819396677816567	0.7627333612497693
625	0.3817154515266801	0.8247200515760513
626	0.7699267325033158	0.5346075333418193
627	1.1669566562868303	1.0043210304423773
628	0.5478918134599337	0.8160733520823444
629	0.6889463636194395	0.606660705544981
630	0.7153936787884839	0.7514004161179655
631	0.9092221303189654	0.6377193070437036
632	0.5984151563346418	0.6395920679426854
633	0.9687473675509117	0.7244556027264499
634	0.8816155755134331	0.5811672910629563
635	0.9361867492577987	0.40662487938574743
636	0.6721221506897515	0.5340541960578399
637	0.8373887205186579	0.8164282404912964
638	0.6791979336939524	0.5576899044267443
639	1.1102512402596227	0.6441846196173328
640	0.9306580532715646	0.6171772406972127
641	1.0536952685843852	0.7640109645503697
642	0.4865632918768369	0.46057095420198146
643	0.8118333061690713	0.8073874428550677
644	0.5218185633435609	0.8967687786525608
645	0.9815054252181048	0.7512476576729178
646	0.8569113177202574	0.582914169842701
647	0.6870596198972246	0.6680221743368601
648	0.7747872567722105	0.6371269879249911
649	0.6560522399279332	0.7965200071869033
650	0.5891664518300178	0.7494770662843312
651	1.161664723888853	0.8433377039917174
652	0.6454802055588303	0.8153600827688728
653	0.7778572593686145	0.6264345922360751
654	0.49834247295958706	0.7336181260356726
655	0.7923589919707765	0.7891239758766636
656	0.7303375032948937	0.7807497651484107
657	1.0653226453605338	0.7752515046625293
658	0.6858019408196498	0.7496659092474559
659	0.8379207382377952	0.9251575721607449
660	0.6484994396346205	0.7462323256608221
661	0.656614937817675	0.737619768861128
662	0.9171518886986018	0.6271723136120502
663	-0.13837194078316442	1.4078212015623592
664	0.9834397885338059	0.650041054973026
665	1.6322695556000788	1.2533876729999747
666	0.5910426382783589	0.96098698633522
667	0.931530426918052	0.4871498624288189
668	1.1820533515017797	1.1969631773252078
669	0.8948954582776818	1.065795370212915
670	1.2697518931066447	0.7412047351748973
671	1.0436870466913002	0.7471905812854114
672	0.5978871657316992	0.6500456952596756
673	0.33974549309653507	0.8324541340620921
674	0.9642422592648361	0.6516070445403349
675	0.9180777125704717	0.6818259722666696
676	0.7722019157176283	0.8161332695943428
677	0.8406297802018494	0.6074195112473237
678	0.5927991136400611	0.6662824295779592
679	0.8636858181512101	0.4231244308026129
680	0.7698448296357427	0.7683113884519686
681	0.9169950063562653	0.49606341246058994
682	0.5305189384103802	1.577699093079865
683	0.4061291180827321	0.8788226051309025
684	0.7497922993685	0.548692337811576
685	0.8550301877163496	0.6476528871619168
686	1.1649295843449294	0.8537312804597038
687	0.8140455321745996	0.6763163146133019
688	0.9143659304265473	0.8869908447062849
689	0.8877801889785617	0.5874963667479013
690	0.8158974255025707	0.8934755449576757
691	0.681484558839219	0.9694132393815189
692	0.8048841988853169	0.7740256095406302
693	0.806881098183474	0.5356664035460028
694	1.0587602915717145	0.9838249402200291
695	0.641897952188942	0.47870978930275565
696	0.8989891828081004	0.5658676256218593
697	1.305544704525257	0.9213743117278492
698	1.0049912783732706	0.5937712029264601
699	0.8548395700933928	1.0301796948661885
700	0.884565590366329	0.5985324731545576
701	0.46995251850673553	0.9871465828696989
702	1.0958779988279361	0.8477563637168885
703	0.9072733532111106	0.7287978971347809
704	0.6085532863101937	0.5329934669581966
705	0.8862865043599369	0.6965417304416921
706	0.794833942793176	0.6794476136771292
707	0.3968221441104427	0.6534258031897553
708	0.7662147953647617	0.48191063797265254
709	0.9355778459876112	0.6455109871746875
710	0.787226935966605	0.7539476264019683
711	1.1123473304770657	0.7572403008373758
712	0.7613930680774271	0.6010919035844975
713	0.5138268025465775	0.6097648872280143
714	0.423490760821865	0.7807882083125077
715	0.9003852329194743	0.695925272162611
716	0.9594433238272513	0.770227607535408
717	0.7804497361547855	0.9100034153647779
718	0.82135961049174	0.6859310879553517
719	0.5818868466563566	0.6263233548440582
720	0.7746443864315948	0.7450166870432469
721	1.128442933606722	0.9467586822465042
722	1.0022743703545915	0.657988936297683
723	0.6128216353705366	0.509925099318152
724	0.7407202055268534	0.48520955051503556
725	0.8458079096117677	0.8029538845704084
726	0.47189366414376616	0.8285544710443902
727	1.2434512275998142	1.0376194148853537
728	0.5339835089388	0.9210391339295215
729	0.8822233288938354	1.1548554627214083
730	0.6083756766985456	0.6107707218143476
731	0.7189768732619347	0.5457217069909408
732	0.8207536961263092	0.44290017883328286
733	0.8981322581170097	0.9806441514224569
734	0.6281919603286289	0.6997866027882917
735	1.015111297100787	0.6488495897397744
736	0.771491009389026	0.5152822292740726
737	1.3778021005511465	1.2302116941945793
738	0.6726614606380336	0.5790398267841387
739	0.8856662084505839	0.6132130848810495
740	1.0578285244021888	0.4728793086832063
741	0.6021475741886602	0.6707421587907512
742	0.7967319302814904	1.2327612967715251
743	0.9356122524409214	0.5791752474676328
744	0.9002715025804939	0.5936694520482932
745	0.7284108218961928	0.9029474595392871
746	1.437705739441374	0.9434642612009149
747	0.6025035454274784	0.6695679059445341
748	0.45400458967054036	0.68982186969846
749	0.6620089036219551	0.5177084813473848
750	1.0362157795070228	0.5682403963061358
751	0.5650328733073932	0.5163786046924203
752	0.31029677764161623	0.9346248739371935
753	0.7207169663379509	0.7409330076118451
754	1.082857181648419	0.7854536297315104
755	0.9220056116083147	0.6551339977074607
756	0.7878988376074241	0.8890934371472118
757	0.80266645695931	0.9252033473348935
758	0.4366819701895847	0.8337849813064135
759	0.8734586065014703	0.4764062889407081
760	1.1505048151064112	0.7617183273952973
761	1.1213375834463897	0.8745013773174548
762	1.0512344093067258	0.8459697318093423
763	0.7474154294026489	0.8597871395016153
764	0.78065350861092	1.0726742032241465
765	0.5397973961807842	0.6847052387667134
766	0.7420481929498618	0.6166324053796999
767	0.6707576201952571	1.0120059563572208
768	0.40813428533076007	0.8105728931301422
769	1.42897196672207	0.7500200175676448
770	0.856613220964395	0.7863506806970464
771	0.9763797901067905	0.897780529003972
772	0.6530758539277558	0.8825895809669565
773	0.4974682479040236	0.49777883840304193
774	1.0049876192505656	0.8180219405085927
775	0.3601110309340017	0.5948889594533203
776	1.1369755576136849	0.7919222017943187
777	1.2963069814898902	0.8878269552092853
778	0.990127852065896	0.7241221417136858
779	0.7436419511075278	0.6950877177001048
780	0.9063358361023885	0.8807254791958652
781	0.4856213399886467	0.6267107643716735
782	0.6401302145476837	1.393024051929869
783	0.5224630202884145	0.5929885297248108
784	1.3291304375786712	0.7709229532604982
785	0.6844671152180734	0.470990678460502
786	0.9942891471471823	0.5645749677290515
787	0.7091989494346604	0.7490321362792872
788	0.8138934764837894	0.7064020285731079
789	0.5373431158103203	0.7844412430042074
790	1.0912845988070068	0.7168957944300176
791	0.4570684664495051	0.49356973971496804
792	0.5431631854231304	0.6494874683563596
793	0.721448454968759	0.6303271028283579
794	1.1081790213224005	0.5592199423060037
795	0.9741882228159208	0.8289763168158396
796	0.9835914327461006	0.7476431985469096
797	0.5294135376809006	1.1962392384189262
798	0.8739037162068696	0.7848399819037244
799	0.9458593726895943	0.429973830476018
800	1.087268306542035	0.7571324716409471
801	1.1430528418976946	1.0221659585986198
802	0.7177718547259917	0.7712974221260881
803	0.7806639957181392	0.9070351005903806
804	0.9438887823843807	0.8574331125199404
805	1.0640744456760758	0.8860237252817905
806	1.2040644770498623	1.109799766850728
807	0.737995376618212	0.6638483031782076
808	0.6498730807679939	0.651647043918425
809	0.663043901058382	0.8401079836896713
810	0.8215245226412623	0.5949214298508041
811	0.7917114781432902	0.4097520855969938
812	0.7973240153626152	0.7552121862734059
813	0.10138678694473424	0.8418084811363978
814	0.7500069432962382	1.2726497815454842
815	0.2752810945564059	0.842373125817991
816	0.8744104412581423	1.0056386244534496
817	0.5231927399988819	0.5729062091278276
818	0.6381141600565395	0.8604693191881922
819	0.8525606847888558	0.48102821350329256
820	0.7075539112136591	0.6263529686348603
821	0.4990750205727315	0.5470004222794561
822	0.7101410682330768	0.7410444463403181
823	0.9087321054470452	0.7588033936201092
824	0.8929832260304341	0.7404648410329688
825	0.671265372021863	0.45610126517143385
826	0.5880637192408434	0.6915065070254783
827	0.6554785481755728	0.6572020194207587
828	0.8343811503411466	0.5634190472687076
829	0.8315958821582508	0.5353209082956855
830	0.6557255031236758	0.5927449359483933
831	0.6426608396166553	0.6728394762617275
832	1.128743800585104	0.64404563097981
833	0.9886025222574861	0.6861509952708813
834	1.1126800666065235	0.7517766985035029
835	1.0366179415722798	0.8520375504375368
836	1.0008172104179491	0.6327015559267599
837	0.7135254084189447	1.0536601384861002
838	1.0657321604475227	0.626330560402267
839	0.7507124706039572	0.6590740211200973
840	0.725501073628074	0.6569466875856594
841	0.6728369900744753	0.45551658165347175
842	1.0574218220240446	0.7018950585126003
843	0.8181819144299515	0.5346600508300822
844	0.7163788022670208	0.6267538376737932
845	0.8349663303258256	0.61276847723261
846	0.7786156736698766	0.6796121766369738
847	0.9810760152011944	0.8675638543905728
848	0.9106013390753604	0.7319580647907356
849	0.7393393184048216	0.7368884981401344
850	0.9679109662797961	0.5812482175980498
851	0.8069882894219352	0.865580711597318
852	0.9189792057214975	0.7203273846703752
853	0.7815680487997367	0.8006656564603055
854	1.0313407659887106	0.8799281312303452
855	0.5829943290234448	0.9375335683174166
856	0.8018960578472879	0.512614081241643
857	0.9409771307853058	1.3679375024411937
858	0.548594560296593	0.6688101177023174
859	1.0118381139515722	0.7514885940242944
860	1.2755324972369801	0.9349321017618779
861	1.1736346971061868	0.6378723474403346
862	0.6615255691734331	0.7158281519521246
863	0.9363536788427871	0.4763340483347475
864	0.9966219738803428	0.604242547624902
865	0.8952958867602869	1.6951178754806269
866	1.001287687108215	1.0103561535121048
867	1.1645912882393032	0.6332309052069518
868	0.5479655320393374	1.3498039927110927
869	0.45747342728739043	0.5011828888818644
870	0.5027403460499846	1.2110117056732748
871	0.7636537701921657	0.6076370751788083
872	0.6155080995759485	1.0350187502959414
873	0.7682343752525037	0.5908105067309667
874	0.7881947682552348	1.0663160276962065
875	0.8331580317719509	0.5488944073127905
876	0.8786887378798561	0.7068140129733803
877	0.7431713063987978	0.5943399907839036
878	0.8189215159477757	0.6219665627223073
879	0.5928197639744948	0.8501017099575838
880	0.8156379748615049	0.4421511514522114
881	0.8464623005274944	0.5446006736917892
882	0.9268962072297313	0.6364100182870737
883	0.4752148118176281	0.9628730448245257
884	0.8608679996395046	0.6365328905547748
885	0.7149866045251455	0.7200765277737581
886	0.6538148512039812	0.5349984817511979
887	0.845374065934393	0.7018985501269701
888	0.8010366477597445	0.6900035719071079
889	0.34821780862967106	0.8931018742659987
890	1.2030388609592682	0.7897552132789077
891	1.5533075616533152	0.9687285000402249
892	0.825947252763487	0.8071199097384435
893	0.9342211737836685	0.6289050900213563
894	1.0118351498713978	0.5052025980550608
895	1.0241778086441424	0.7259181477856661
896	0.80874592593178	0.7862447900081152
897	1.1809269153630357	0.6932385599531173
898	0.6495008175301158	0.5274082216314723
899	0.6409553037944881	0.7535414647544365
900	0.879795880216216	0.8137914253635951
901	0.863993426223479	0.7912373016042075
902	0.6895596648229705	0.6172755495661151
903	0.8085837511933256	0.48417438086380615
904	1.115642363670569	0.8537070980071279
905	0.8263296183518926	0.7390260686803148
906	0.9030295781357488	0.6908298049269702
907	1.0165458918380617	0.4568531478307681
908	0.6704714137851139	0.5616737435780076
909	0.8851286374229159	0.5181866085700696
910	0.6582744923098337	0.806623704455993
911	0.6293018116161894	1.0950920338209789
912	0.252476000397687	0.9463939261913911
913	0.5903799773157422	0.8108124639520797
914	0.7867187065418128	0.5555329890413593
915	0.7480600107709201	0.5455071315441526
916	0.8546511828823339	0.7308862026388389
917	1.279746807825636	0.8461427480985959
918	1.0950891337910842	0.567385172521951
919	1.2483254280394374	1.10515383297957
920	1.1415815994368088	0.8428662358503725
921	0.9610006565296205	0.745779626532968
922	0.5046964059695334	0.8220703615640278
923	0.9153230918377934	0.6040774644475231
924	0.9334800530547097	0.7676153561066686
925	1.6534449551102122	1.07484207854492
926	0.614439642857455	0.5419603200108036
927	0.8163178440535973	0.6383521757074243
928	0.8926012591706636	0.8703510279690719
929	0.8003403048410279	0.8448693569429383
930	0.7847862135042386	0.582182008164344
931	0.8564453620298058	0.4503653362840865
932	1.0681116045087682	0.5774894212076518
933	0.8082139988867465	0.6928734726555213
934	0.7953806598512878	0.6855561184434497
935	0.5152986672355266	0.5956745584604887
936	0.9367329765309154	0.9193178714123987
937	0.6862346978379408	0.5742799846421207
938	0.7680077690939516	0.9143061217324432
939	0.995535695293835	0.4930221291322519
940	0.5701231736659443	0.7063485436519156
941	0.5841443755431613	0.6730777924149884
942	0.6867808508134718	0.7092238841622375
943	1.058434023830714	0.6268134351733893
944	0.9169993222087843	0.6302633980013072
945	0.8228655601180103	0.4825063986708963
946	0.5263008549763141	0.6718984347084136
947	0.5994048407605777	0.646298152929864
948	0.6525501534810768	0.5463119018167036
949	0.5972042755678048	0.3834564510718749
950	1.0446364571866182	0.4635105101790738
951	0.7865632633960882	0.683310527544956
952	0.2257745042583874	0.9704351928861564
953	0.9599676455123913	0.45517301614167444
954	0.6359584084456203	0.6714902078640099
955	0.5573691758369986	0.7384313126250556
956	0.7307894529908389	0.5929810294504445
957	0.8416001716035793	0.5900777196138072
958	0.6785209662725682	0.461767322646832
959	0.867090400142037	0.6064233921203145
960	0.7262768682703584	1.028345877345076
961	0.9774237881561733	0.4382556763331734
962	1.338486200665552	0.866896870097386
963	0.7029659990756596	0.7352605863683475
964	1.020900060235555	0.8959383804372782
965	0.4958278477591935	0.6839909292373658
966	0.6111291248392048	0.6480533524097858
967	0.7246493764156232	0.7222329405974537
968	0.9150467867884297	0.8531041473934228
969	-0.1432503903732843	1.0789087962590367
970	0.7958157116363138	1.0207165368109357
971	0.7009245620852376	0.5044865436497153
972	1.001038353936025	0.5081527568321214
973	1.1243361650443031	0.5681883478945609
974	0.6601743165608732	0.5279405132816176
975	-0.09064756034503667	0.8438094641120879
976	0.8146828221770211	0.4562679248959373
977	0.6670419814375219	0.6084216385064042
978	0.801899173766087	0.8428294303784511
979	0.59873297703821	0.8308715073299562
980	0.8843840910721469	0.5220998731853593
981	0.5261558457497959	0.8138210343114063
982	0.8510071050570502	0.6360863997854491
983	0.8482919690597083	0.6154881348350763
984	0.788461698810363	0.9063517872878333
985	0.9795749403251084	0.7362507742647721
986	0.6059485122626267	0.8862738010824639
987	0.8367641063668153	0.6742646549950698
988	1.1698811056678675	0.8713745017417054
989	1.0738937070581238	0.531230138324928
990	0.5656643180716708	0.7011551697020441
991	0.6795882667558101	0.6982789816916822
992	0.7927487699786184	0.6149700171536355
993	0.7784162851523548	0.6225250759806661
994	1.5435018725129765	1.0441236754201721
995	0.7218816215428766	0.6650086014899009
996	0.8383454828338123	0.5449068379548201
997	0.68511181071465	0.5963131997615586
998	0.9278528610972135	0.7299815944144563
999	0.7830261411796765	0.9340353441129956
1000	0.8314899162000763	0.6082679036222599
1001	0.9377453107298981	0.5287542933978799
1002	0.9809484741880242	0.7106257971036365
1003	0.7598282349143105	0.5179192690788471
1004	0.7449845652973971	0.511729725961236
1005	0.9123630629707029	0.4908778454836242
1006	0.8005077103957927	0.5819336102496804
1007	0.7513860098412205	0.5238492454375482
1008	0.9300404141558302	0.6126491810863096
1009	0.721707687210338	0.6750184366871789
1010	0.9518523241453407	0.5795020904553976
1011	0.7716660639292728	0.8472106617324057
1012	0.7571554545024677	0.5326564487743709
1013	0.14540732219402966	1.0547703358072547
1014	0.6696490598938615	0.9102546544366686
1015	0.4534009327548224	0.6546759868576395
1016	0.5931987465937205	0.8170214363509749
1017	0.7467889213208811	0.7568092232652514
1018	0.9841975346864532	0.6265124401976782
1019	1.1135336087297103	0.7194658433054006
1020	0.9634859871367621	0.7796109722440635
1021	0.6489300740833124	0.7405188777894699
1022	0.587672877145866	0.4948031244928971
1023	0.6409911326054217	0.7324072319686504
1024	0.9393709386644842	0.6224680905469819
1025	0.7349773619742453	0.7620723493649303
1026	0.9801355910573203	0.7108467598064987
1027	0.5692219834176409	0.7005840004219951
1028	0.7866821211872613	0.6040187226275978
1029	0.9346218504054449	0.7599642208360737
1030	0.8337111303760526	0.5884132446302455
1031	0.9192018327518021	0.6063531467673803
1032	0.3800336152721859	0.8703589580102624
1033	0.8886040657508673	0.90502615261866
1034	0.94301980451624	0.7057351920088618
1035	0.9816516087417885	0.6505503396904287
1036	0.7491051359736157	0.9477051084168624
1037	0.5250409435024066	0.9761897384501719
1038	0.5251463903231949	0.7790695706578412
1039	0.6838223115787714	0.5181093361273468
1040	0.7209821816542762	0.630289731209753
1041	0.6794933424349228	0.8172017886452944
1042	0.29261758946914346	0.6277843761769192
1043	0.8854015471958115	0.47648678276588186
1044	0.9577077971630097	0.6098072798972739
1045	0.43096223180121324	0.8042045668701867
1046	0.9648425131663622	0.934379038126962
1047	0.7566616663819717	0.5655590365804328
1048	0.6896193177401767	0.9071178573512227
1049	0.5805016583954887	0.4781490825353307
1050	0.5531489451095559	0.6447545361116127
1051	0.45482969926342093	0.7328137624661657
1052	0.6557971608686939	0.6512534864225458
1053	0.8111239722118623	0.618613011825158
1054	0.5922392122201267	1.269963701136117
1055	0.9329628068433912	0.5338779337445083
1056	0.9300612020836275	0.6830749766250691
1057	0.7795321669432053	0.6452921528363083
1058	0.9017059760912002	0.5916231680241023
1059	0.6519406456403359	0.9781215515107512
1060	1.2662239865940925	1.0129664959714553
1061	0.4563170044623968	0.7075585775775847
1062	1.0452370830655118	1.0364436406555435
1063	0.5868072356736458	0.8958316140916593
1064	0.7536356982631912	0.6172183173887162
1065	0.7474833898209768	0.5478869259018252
1066	0.770698283887425	0.5859171156068997
1067	0.7171181205447423	0.7322397990316026
1068	0.9588034302121226	0.6951080829490958
1069	0.8880777351101541	0.7143895343974881
1070	1.4406124475187434	1.0943984381407228
1071	0.7465475772228595	0.6864132907737667
1072	0.8090176697983688	0.5646303805147179
1073	1.1179981618138692	0.7345743831970802
1074	0.6039448892045527	0.8833897142889767
1075	1.0472041623817345	0.6371645889481008
1076	0.4795574201395851	0.69965467817972
1077	0.5866478723592321	0.8115879890119754
1078	0.6922448775831986	0.5130149779394418
1079	0.9247517758712487	0.8779434400775724
1080	0.8530061512654805	0.6604458081130943
1081	0.946305282060327	0.5742309696128326
1082	0.6453964512530936	0.6090811729213846
1083	0.749844561485123	0.7474536796827357
1084	0.9510204508515313	0.6195212386139562
1085	0.5652366084839767	0.5913872933122968
1086	0.7342523345777415	0.6407595063069198
1087	0.46571287696206143	1.0890288915432424
1088	0.7230269389270375	0.7768505415463796
1089	0.7853985178609663	0.6970388835426738
1090	0.8997694154287824	0.6096996236960203
1091	0.8018418163217339	1.07928072464958
1092	0.6984528941339282	0.9282722235976514
1093	0.8022388020920704	0.5867446137790762
1094	0.885069915809013	0.721383648920647
1095	0.5576276158131002	0.5720359453743314
1096	0.8331410580937226	0.6248456269178805
1097	0.862609391097423	0.48171931409468616
1098	0.9383903910504261	0.7389814343407403
1099	0.779976331074421	0.7447728934087329
1100	0.6225116944249742	0.7202169927024494
1101	0.33395452741547127	0.6277670698467169
1102	0.46372887330578266	0.7610669142210525
1103	0.7439448649475263	0.9078668626357563
1104	0.4477817219719925	0.9075720470750581
1105	0.6355369759749763	0.5142485052290652
1106	0.8167568101845407	0.6538936805271904
1107	0.9756964762339794	0.5927829663550725
1108	0.3948083011573839	1.2825603754898873
1109	0.7624333027497532	0.9421941941322576
1110	0.8533534627361814	0.8559844789975406
1111	0.7759696765730069	0.6340373454900368
1112	0.7472243037551906	0.9170352910116645
1113	0.8422161542798073	0.710845159848805
1114	0.9208995184241043	0.9004410453265732
1115	1.116464636845658	0.7517753229440366
1116	0.7544547737180053	0.6253687330441416
1117	0.9597405779551632	0.9507117798647077
1118	0.7881197552816853	0.8102122766118085
1119	0.5956370119241687	0.761531572266686
1120	0.5880899959694924	1.1963154517817338
1121	1.0144914538310934	0.7899296848081424
1122	0.5335350603358415	0.7665799104866707
1123	0.767946697034533	0.8239102616478792
1124	0.5487736641987709	0.6236721427886345
1125	0.8803555366271101	0.5448747008188353
1126	0.7389153682699667	0.5581823367967049
1127	0.7021629006660126	0.4879701727770971
1128	1.0072729186317315	0.6097030762889595
1129	0.6576592313090059	0.5449613275054723
1130	0.9093779341372883	0.8025582426144623
1131	0.9452520078492187	0.8648763779297253
1132	0.7210586023375389	1.2310560987455592
1133	0.626590044787049	0.6803948298972604
1134	0.9028679879988859	0.6838139296723504
1135	0.8857671745888073	0.6446959738745757
1136	0.6116680332755015	0.5316296733935826
1137	0.7593663443875461	0.6324723987590778
1138	0.44032397758874103	0.8290748204612859
1139	0.7346176646190643	0.4869701607009742
1140	0.5994202693104457	0.7190670864122772
1141	0.7770236257909355	0.7370098029824683
1142	0.30680096368572424	0.7983831818142229
1143	1.0824480142540884	0.4919015560432857
1144	0.7352215496743342	1.2627422447597176
1145	1.1690335241802001	0.8767005330452067
1146	0.822089605973809	0.5256684048298033
1147	0.2321176681763581	0.7304974655749382
1148	0.8819652954905741	0.8381398946637307
1149	1.0271554081557113	0.6318375373505564
1150	0.9461883601536742	0.5890685148239618
1151	0.7686419383341976	0.5118351264130748
1152	1.090545784085691	0.7851918484531953
1153	0.881074667248588	0.5516936056690174
1154	1.2740871724734244	0.6481265082747693
1155	0.7063256897472036	0.8741238635160042
1156	0.811627229445925	1.1293610921812955
1157	1.2455009343370758	0.7177109800842876
1158	0.8251348859529983	0.45582722187364894
1159	0.6580513903360329	0.8593787465464543
1160	0.8102379145789476	0.6886765092934215
1161	0.964076338793916	0.7448393355483756
1162	0.9669325529916474	1.0292086672865561
1163	0.7026343682795083	0.5207258707626465
1164	0.7420020108704207	1.0328291166684982
1165	0.6025274858942496	1.0312036851655355
1166	0.5881735187052787	0.6369613898152255
1167	0.5540834497069466	0.5707111409823966
1168	0.3393064347628522	0.7635424926523757
1169	0.9461764050598019	0.5828976126762146
1170	0.8178329783932897	0.6844889442927106
1171	0.6635896100153674	0.6157776815894098
1172	0.7110241814455094	0.7430571502997645
1173	0.9793075073472152	1.042454542184954
1174	0.6694097425831199	0.5060399162748657
1175	0.963532638707389	0.6200943034368845
1176	0.9758061009439354	0.5780879479456037
1177	0.7445502175910178	0.4462343920679016
1178	0.9465426730332698	1.4181120860004022
1179	0.9445889176994005	0.8640700769627179
1180	0.751971465344179	0.6542329562415108
1181	0.5844317729840119	0.5889219089773955
1182	0.7968391460058061	0.6016633410451667
1183	0.6024039614982732	0.9108384107128696
1184	0.711398702853967	0.7043888664992968
1185	0.323386216765943	1.208176055485772
1186	0.8767923047921995	0.9127306402017723
1187	0.8255666754854878	0.5788884773146503
1188	0.3507660190306651	0.7910662584649378
1189	0.6849118160987072	0.5276831219693979
1190	0.7301479194895513	0.842464951333368
1191	0.810359857363147	0.8267240228279001
1192	0.5388465945494685	1.188032935845752
1193	0.6342555306869472	0.725639737876571
1194	0.5142935336698462	0.6872720669120449
1195	0.2741812534019202	0.9381727652959987
1196	0.7453377949156323	1.1570204363755154
1197	0.7639737351241582	0.6885811395279348
1198	0.9152737573941877	0.7251989912816189
1199	0.8955113284143136	0.7010868249656625
1200	0.8377508836412609	0.5105636996307057
1201	0.867622464159267	0.7066620860974512
1202	1.0511351693375377	0.6980636078759767
1203	0.253618989281974	0.9411882938303846
1204	1.3793351667987246	0.9727035028456643
1205	0.5904774723045105	0.8051605612986097
1206	0.8347490367311481	0.7547166454346934
1207	0.9790476729852684	1.0627228611428672
1208	0.8711881616529368	0.649995705240056
1209	1.0379102868613288	0.6644592275524509
1210	0.618500626484991	0.9385008273326789
1211	0.8440370007697549	0.5251021110493563
1212	0.7917988486736128	0.6789664589211034
1213	0.7910270125179204	0.9794703703646215
1214	0.6999630865235708	0.5619201143513077
1215	0.4028701470951762	0.6005906605520215
1216	0.6879016906956643	0.7501153902204493
1217	1.1170516439723566	0.9947419747416233
1218	0.6182025845226599	0.6738910828267763
1219	0.9108375062536058	0.6706565245264154
1220	0.6147088266610687	1.05532153837419
1221	0.5477871975342749	0.5174302253101795
1222	1.5934285575415437	1.1608899791652205
1223	1.023765718280373	0.9185055487125875
1224	0.9816470280041804	0.6399375457248123
1225	1.2126904580912818	0.9401209577551013
1226	0.9401829840935118	0.5169132703128114
1227	0.7374081101711809	0.4494226874273949
1228	0.6877914867993864	0.5867213321874828
1229	0.5067110362220327	0.6474541803418682
1230	0.5778985892354003	0.742477083265929
1231	0.8914186725868528	0.7253321339202544
1232	0.303266249164294	0.8782352500228644
1233	0.7572751365542909	0.5153583784743747
1234	0.8602564073703776	0.5821406549202606
1235	0.8874527222230572	0.5508917877723843
1236	0.9384347201409629	0.748069816540638
1237	0.6336646456847066	0.6864796776390166
1238	0.5393515766697896	0.7647104151788314
1239	0.8627759247622161	0.3765468618129731
1240	0.6075221179000164	0.8450805574117833
1241	1.1385515743023527	0.6435417617538114
1242	1.0353419987409467	0.793460460015193
1243	0.5557389078208491	0.5535543943630997
1244	0.8583708106817113	0.7858076057981802
1245	0.421106156881731	1.2094683909586998
1246	0.5785647832755306	0.784773740434665
1247	0.6266442273265924	0.8563752483869411
1248	1.0767885770285905	0.6660336987512305
1249	0.5467379138542292	0.875261958488316
1250	0.7740831785516519	0.6509787832399101
1251	0.9859910333188056	0.5234224947985083
1252	1.1327741492416012	0.6755465030945128
1253	0.7592163926683174	0.7064530246987117
1254	0.8968328004093579	0.7189968840635899
1255	0.9906712609146875	0.8047764566848943
1256	0.3402633962646067	0.6245875569293123
1257	0.6253855206192155	0.7145506817561212
1258	0.8708679404634935	0.5727825553317603
1259	0.7110066926282034	0.6728212774294164
1260	0.8801248632184757	0.8772106092914852
1261	0.581881762590851	0.4507432482657602
1262	0.9110238663020168	0.8815618886216995
1263	0.7311888399173507	0.6122096301477188
1264	0.6539437403620001	0.836323000945551
1265	1.2030776609851033	0.9631283907318906
1266	0.5366380088083593	0.9180995052312929
1267	0.5256575478599248	0.539012844913246
1268	0.2458232578225642	0.8582457183333357
1269	1.0145677083703475	0.5815963357504279
1270	0.8857551948760256	1.1249381914624408
1271	0.8933627053983062	0.8277567845996097
1272	0.6797590831729493	0.6956614228373393
1273	1.219722676998171	0.6017086762841647
1274	0.8936068144695656	0.5369598055292774
1275	0.18224558556153728	0.6254113657670088
1276	1.1011868795850634	0.6738474353370223
1277	1.2422085719593978	1.056981578069002
1278	0.5798371712161152	1.1552833341089521
1279	0.9692539970491513	0.5547644946414663
1280	0.7671141013724129	0.6974907670074512
1281	0.4766381661574849	0.8935890056885981
1282	0.7851778798072082	0.5965897804853391
1283	0.7696070275363714	0.526972668248243
1284	0.9368682678740888	0.5387264085254276
1285	1.1794593271278058	0.9154506003707913
1286	0.7016116365069789	0.8078719618571296
1287	0.473151051695816	0.7225924383488744
1288	0.7802812054344034	0.5780942004259478
1289	0.343515711662242	0.5429698712875418
1290	0.8330279994655613	0.5997607035496766
1291	0.6855918257412247	0.7260674296701026
1292	0.6381168897380729	0.8199401478424523
1293	1.0969240636707929	0.7521785186111365
1294	0.5905989842808681	0.9836638141165789
1295	0.5205391923940312	0.6232258318173031
1296	0.7280118879872683	0.914337277062067
1297	0.9429600923950288	1.42807333545173
1298	0.5168734776766013	0.7117689923903893
1299	0.5366394216917019	0.9870922147450327
1300	0.9530004104520539	0.650875348800715
1301	0.19602818258459315	0.9699452349647518
1302	0.8638854597071279	0.6527683863643542
1303	0.9597362532143269	0.9986629961918967
1304	0.6498378232581371	0.9061406146564421
1305	0.8901164871368942	0.995505897326253
1306	1.2283791817074023	0.8051564927248637
1307	0.9595492459187287	0.65274769320016
1308	0.9875700086732441	0.7640048806956181
1309	0.5415607571731219	0.8504462862720754
1310	0.8033777133987818	0.6025741721066794
1311	1.030024960660213	0.9299282951058551
1312	0.8061095036607376	0.5127514326079404
1313	0.9186125713794394	0.5341677532597102
1314	0.6620106115422308	1.1322411555021619
1315	0.5942014989124759	1.1518227879196117
1316	0.9306582166227688	0.5259324396270688
1317	0.58369800382891	1.0520940790311073
1318	0.7505565775404446	0.5602331617601474
1319	1.0578302336244383	0.8461494773843483
1320	0.6897858896480541	0.6215322764278979
1321	0.9563282254032099	0.6218305823253587
1322	0.9349902176683865	0.7914760507724209
1323	1.0330555098242338	0.9256454518163643
1324	0.7386092831071857	0.41678246628876836
1325	0.7215982105769129	0.7165604353683435
1326	0.8153573712170676	0.5390119551949791
1327	0.5874975961767088	0.7651731310435583
1328	0.8638302791716219	0.738922458310452
1329	0.7819680965268031	0.8619858624561287
1330	1.1595455906544643	0.7691038766552165
1331	0.8215216962456905	0.4770866929587585
1332	0.5679227781844342	0.6687920000894553
1333	0.6235787400292938	0.46499260904230966
1334	0.9006031373763724	0.7878475578104288
1335	0.8160261457670206	0.8394064167988237
1336	1.4351631352230922	0.9616869840775862
1337	0.6889047806686858	0.5434323819228438
1338	0.6857680071706207	0.38577525837340026
1339	0.6166398958362161	0.865924288025836
1340	0.6216081403962099	0.8207137529008551
1341	0.5049824191777809	0.6719133560920555
1342	0.7217385958885327	0.7873606697424255
1343	0.5935119854650844	0.7114272546070244
1344	0.9221482616360962	0.9396370213209406
1345	0.6901174574918164	0.9586588066266407
1346	0.9727318612526689	1.0008709208693252
1347	0.9761767253530764	0.8287000891911935
1348	0.8056842085337119	0.49027340919781837
1349	0.8037342056925663	0.7744544546120111
1350	0.9318055859969233	0.5468284847732687
1351	1.099562903447752	0.5017690061491898
1352	0.42926843166815	0.5991861852421865
1353	0.9199729239560601	0.6055427659341136
1354	0.818085546724137	0.8286310609976479
1355	0.901765154093288	0.9168069786042611
1356	0.7652476456135134	0.5737154176919878
1357	0.7485172112468403	0.7854706135987543
1358	0.6517968834704977	0.7781737353952246
1359	0.811547240286	0.6582226207826635
1360	0.8166175032979693	0.5748707455899783
1361	0.919010975684522	0.6648613674245906
1362	0.7206705188008539	0.47968021931893756
1363	0.8691143657693785	0.5909405378311887
1364	1.1010419463928587	1.2331077961951928
1365	0.46422123438212765	0.6886777303744455
1366	0.7514424490035121	0.6659479512608574
1367	0.6492818615299006	0.6800730925287476
1368	0.7133490390519193	0.58405610788158
1369	1.1311187423901146	0.5188987387535057
1370	0.7890442798449003	0.7400009359453142
1371	1.286574146190753	0.6159679807801832
1372	1.1855331319666722	0.8893144978236084
1373	0.5500326476686429	0.5709614894518369
1374	0.6951568740316991	0.8004217997669585
1375	0.8297256270258445	0.7442337659942587
1376	0.9480942072230067	0.47595894248278137
1377	0.6001737857313942	0.6502735472066973
1378	0.5962051697740104	0.9535822085443173
1379	0.8284689246840545	0.615808096953222
1380	0.5923037369041312	0.960947823062707
1381	1.0153851476179228	0.5296456809771866
1382	0.5757591919140456	0.8037304045956526
1383	0.8748349114146998	0.8194953725069758
1384	0.2591713046293397	0.5723335936243826
1385	1.070150133160895	1.2390386062385477
1386	0.6755152926239876	0.5409464706135801
1387	0.5090139974979896	0.9694496090374556
1388	0.720632013908306	0.7713841615544862
1389	0.8937492544426172	0.48410246190089823
1390	0.7733373104988845	1.062185206989098
1391	1.2800332691890686	1.1313512786675204
1392	0.9324595799326363	0.8286304139706643
1393	0.8549606814239453	0.7421878916213801
1394	0.4844894810753516	0.5745011145390747
1395	1.4260216104478147	1.1241761551738834
1396	0.5805185893925702	0.5171066906176547
1397	1.1897386186143692	0.7513208363896358
1398	1.2363905560900503	0.8004545622484136
1399	1.1481191468993106	0.9787164249987603
1400	0.6783318981594035	0.6710258385437581
1401	0.9095242339447267	0.5133338100414636
1402	1.093012227134056	0.6862650693846798
1403	0.700086511922492	0.7151828866569451
1404	0.6413159625372385	0.7910999307945417
1405	0.9990810234166044	0.7495993687842223
1406	0.6470379187142199	0.7734343549003034
1407	0.9764573924111988	1.2400901081242977
1408	0.5919351919686191	0.5187263705997777
1409	0.8312279962015975	0.5355144633437453
1410	1.0938798370790683	0.8413258141568227
1411	0.34194722634338315	1.0490043418687314
1412	0.644856261345827	0.7138908639631861
1413	0.485475517354599	0.7727140138292488
1414	0.8951886111794078	0.7084770957382708
1415	0.3441840005855885	0.7455719554168088
1416	0.784972514581801	0.8058296733783606
1417	0.7158650589474037	0.7084767042385126
1418	0.5767352039271818	1.4508457538543231
1419	0.7572201739902598	0.5505472319574762
1420	0.32502732625236425	1.4337891380719894
1421	0.9375552189166523	0.5948669470266867
1422	0.9339158709768169	0.9074776204367565
1423	1.046743727606396	0.7181623121482689
1424	0.6628554252594011	0.8441133953370292
1425	0.6900018332390917	0.640302679260776
1426	0.8382735116867713	0.6674907790504612
1427	1.12398488381	0.8496370082171147
1428	1.0898682477713137	0.6367779528409444
1429	0.8441274351554715	0.594779641179744
1430	0.9749542537651028	1.0583949260328511
1431	0.9209621907541142	0.5850578823672182
1432	0.7719527571885871	0.7445367988109614
1433	0.8199269592067315	1.0282907597958975
1434	1.0689367492335684	0.9421286723038276
1435	0.6434099511972525	0.667438775525038
1436	0.6858249691395253	0.5740000316505479
1437	1.1682080707495681	0.6383824036279154
1438	0.7641627625743763	0.8233176386321007
1439	0.9930392572557196	0.5898130156477029
1440	0.8986343636572073	0.5360253347735839
1441	0.8281266947888398	0.6475039034172343
1442	0.43977969057219346	0.9119615445098108
1443	0.8834756577480655	0.9178191817905174
1444	0.8696806488091694	0.8273485831182229
1445	0.6676672741161318	0.7951222998508756
1446	0.5291660683157673	0.9877894529637145
1447	0.3122032366091342	1.04785275043086
1448	0.6170672076838596	0.5068086517303969
1449	1.2622942598897613	1.202283691476449
1450	0.812708050620559	0.6124990366424699
1451	0.9395110763246235	0.6722893465776938
1452	0.9456587570253705	0.5595952208614812
1453	1.3230969069390064	0.8863216462443465
1454	0.8264126169404348	0.7067992446689155
1455	0.7653425604069215	0.5282869987438434
1456	0.8136263101781244	0.7213001642814013
1457	1.0298862197707792	0.6419126432969484
1458	0.7541251496063578	0.5790645317886246
1459	0.609362812480962	0.5854802810349871
1460	0.6902248035600489	0.7901315691277698
1461	0.7555248637661746	0.5864916368458246
1462	0.6936468758646401	0.747561078449918
1463	0.5023247336687297	0.6562900770421721
1464	0.8233351615910867	0.5790393316509186
1465	0.7418916552366857	0.6291686449761029
1466	1.0274126900686453	0.7886216020415345
1467	0.8025984071091377	1.0923455770516164
1468	0.6274849278401036	0.8704709583744974
1469	1.016213717346346	1.0001200895707618
1470	0.824149470923207	0.486904701256699
1471	0.7043349688667204	0.5729203431792539
1472	1.0054667067817238	0.5993814512490698
1473	0.85048614027454	0.7587843239240818
1474	1.311582049099074	0.9291805822722968
1475	0.7828819506756459	0.48211180683177873
1476	0.9260153658543581	0.5539573560573439
1477	0.9080840776808875	1.2427429124141645
1478	0.7449986231584804	0.6162077070382431
1479	0.9168084655913943	0.5616659778110746
1480	0.8913065819044925	0.7278654458196363
1481	0.8272152970512205	0.7567869651746082
1482	0.7476461541989379	0.9776084037614606
1483	1.2191099454591197	0.9912613447101294
1484	1.3535129435523683	0.9998115509538074
1485	0.807774186812181	0.721085653490385
1486	0.8556183653123436	0.9936130491754923
1487	1.0011843369944784	0.5230928350839177
1488	1.362342753186946	0.6919327170156631
1489	0.8497825789949723	0.7831541674499627
1490	0.5492329386000552	1.030511033187216
1491	0.669492916978395	0.6225074177543364
1492	0.8099874414089929	0.45052097825186976
1493	0.770936639154078	0.7638610256536544
1494	1.0936878647791675	0.6932553425443397
1495	0.6515258246909092	0.46130859674817104
1496	1.4034476670725984	1.1009468919148624
1497	1.1728977806814767	0.6138647712482702
1498	0.9638912550238987	0.8761671074804311
1499	0.5540194365370404	0.6934272011278241
1500	0.9513540780942846	0.464165589052351
1501	1.0389573545056257	0.8528796572821116
1502	0.6076399043922279	0.5435196230243563
1503	0.7726506491503511	0.713717867895043
1504	0.8333332949476117	0.47132613588926364
1505	0.8721624083016687	0.6004415454951199
1506	0.6877133163421686	0.5609443502565756
1507	0.7809340871424719	0.5696284919220623
1508	0.7381461431155274	0.3708026310627104
1509	0.6890300745580258	0.6290153342087242
1510	1.1486707069872564	1.2918092343212504
1511	0.7519798006833032	0.601456934763384
1512	0.8728634672260871	0.8561577557984886
1513	0.662421105490464	0.8225897624338834
1514	0.8034964731803178	1.2752525070861152
1515	1.0618903044857158	0.764594077241965
1516	0.8948039236714683	0.7349064784600746
1517	0.7549079774867075	1.6744720501652517
1518	0.5073853335936217	0.9200033614484087
1519	0.9567029044668893	0.6763057754263326
1520	0.7618012106921952	1.2528606915494878
1521	0.752421472484644	0.5742096683127228
1522	0.8962576696725568	0.4978596362075673
1523	0.7243910345052703	0.8298022705963565
1524	0.9139372231834033	0.7141783027500143
1525	0.9831637707286606	0.7736627927996761
1526	0.38034116181066635	0.8419083649608885
1527	0.8338732061394916	0.8620022512689528
1528	0.7166619700440225	0.5659019755928217
1529	0.7436761561978129	0.6587886703606056
1530	0.7454535334967174	0.6348507594395224
1531	0.7932293770388513	0.5715506858766576
1532	0.8282369444197671	0.7042206101193069
1533	1.0399964192067908	0.8894533791003287
1534	1.3626472382618868	0.7688245015650536
1535	0.580440277647607	0.932314428271242
1536	0.7421711476159778	0.7889218844670419
1537	0.6250818777044844	0.6878876216649612
1538	0.6830074438571974	0.6580150708824133
1539	0.5860545664714675	0.6592019301003488
1540	0.581888220740292	0.6012729281553245
1541	0.3835458443494005	0.7562651886560862
1542	0.548847698707355	1.089436321819539
1543	0.7510992958555417	0.7498587620088876
1544	0.8110254194483407	0.5696733790682407
1545	0.487331063080642	0.745734831583212
1546	0.6885030098216094	0.5534929237884016
1547	0.8326587887284668	0.7712347031226935
1548	0.7706260717281816	0.5658432351181077
1549	1.04870702107568	0.5973880474848969
1550	0.8586180788349298	0.5197288987109763
1551	0.7512967252901617	0.763551481574758
1552	0.7714769010344956	0.5387117569802451
1553	0.7861865357174509	0.7573409955118282
1554	0.6179801775683266	0.617536750376398
1555	0.6170941785496273	0.8766627978670536
1556	1.00657485976554	0.5983721941440497
1557	1.0158621988538226	0.6258953176889762
1558	0.8380613770257468	0.6832550779788331
1559	0.6664875474049585	0.4082378806158154
1560	0.8219261176639777	0.9692554942315043
1561	0.6949861552118656	0.7231670760596465
1562	0.733889183108417	0.791936265492839
1563	0.9202137111906188	0.8109614419020297
1564	0.7839029358541616	0.7481454081101363
1565	0.7837812608952418	0.7486384734436324
1566	0.8461646937929163	0.6777684161988408
1567	0.8000146367914999	0.49290579445479693
1568	1.0548177656592006	0.7440279459075688
1569	0.4537451782681143	0.694443726557368
1570	1.2118657935840509	0.5444086290193633
1571	0.27824631914650616	0.819685641828651
1572	0.6360901750629885	0.693791801936122
1573	0.8185176168832974	1.2397526427872965
1574	0.830959453602116	0.8563634350033301
1575	0.9644382285879359	0.7981189302900383
1576	0.5792870687392006	1.26127450672014
1577	0.4088897084367754	0.9758542213530633
1578	0.6273934163483521	0.6378873094359211
1579	0.5609059382066628	1.005545820197914
1580	0.879357630016421	0.7926751450589264
1581	0.7542196848955806	0.8750285405679746
1582	0.9604797767505147	0.5971045006832987
1583	0.2538407586132509	0.9909176621528824
1584	1.02237015176886	1.2023553764664787
1585	0.6932499521553245	0.5733659197483473
1586	0.5736639221314299	0.546799659618269
1587	0.6349593432985503	0.8619490357717148
1588	0.845121729306368	0.5926634677607066
1589	0.9199200567292262	0.677962332321552
1590	0.8805676383944734	0.5316350781250664
1591	0.6085775386992412	0.9115270287747902
1592	0.8595302469366318	0.6212470484381049
1593	1.1378517245293787	0.8155530159019326
1594	0.9008983686962364	0.44197944399968236
1595	0.7588366340401479	0.6914552096267227
1596	0.4952223045845608	0.9066992269496774
1597	0.8138272178306794	0.7461314442050019
1598	0.7539773805515096	0.5011220654443129
1599	0.641619687173805	0.6780875487934535
1600	0.7834189732088509	0.6260818280636209
1601	0.5969625834377003	0.46987240721291773
1602	0.7215226195144819	1.2254165274757824
1603	0.9702254304679451	1.0212636214987272
1604	0.9526539103128556	0.6667578567234951
1605	0.6074261572745769	0.9223151326485777
1606	0.940365137523659	0.6994476104232692
1607	0.40506974954294456	0.7989797793556315
1608	0.4975396749569346	0.5269360157581546
1609	0.8655592088721349	0.6055366051171949
1610	0.9574673340168214	0.5839013281603609
1611	0.861165464350212	0.7135409336450835
1612	0.8027651235632502	0.8728548041532627
1613	0.9183844338567788	0.8044096699751391
1614	0.9457590578446895	0.9437667833882563
1615	0.6921541497230264	0.8702687333878332
1616	0.5543388891905772	0.5357267193582599
1617	0.5589470194614818	0.5847292636315241
1618	0.9071492349497358	0.7098257661635418
1619	0.7037384720922117	0.6965565059368937
1620	0.7667360218112791	0.4545696351272719
1621	0.5291803645123125	0.7288815012377647
1622	0.664649988045863	0.5566576093762047
1623	0.2723763395905781	0.8890987659029469
1624	0.7621673843965503	0.6319141574910943
1625	0.537257070652495	0.6444737611223578
1626	0.7276173042815731	0.6351616718403089
1627	0.8251170514813166	1.0724977453215263
1628	0.6541655933743433	0.669320725161404
1629	0.892438593784291	0.8655756870169422
1630	0.89892488989284	0.578917424892654
1631	0.3477875944430541	1.1532531137209476
1632	1.1276879469536294	0.755200911645392
1633	0.9453566247847655	0.6590495635467603
1634	0.8643199960584242	0.6924393061982339
1635	0.8813597169974444	0.9083573446137343
1636	0.4083621825173523	0.5707839683273183
1637	0.21081992650809372	0.9293044934880237
1638	0.791897147148994	0.6336199361444749
1639	0.656022969727597	0.5862727293377618
1640	1.1759808847810318	0.6059109966116039
1641	0.8432020932768719	0.6649446226634006
1642	0.4737077766368622	0.8379180962805821
1643	0.9856491820954966	0.5965470961769148
1644	0.8029809924413229	0.47135287865894765
1645	0.9079990178763425	0.7238917549794162
1646	0.751842687271117	0.6292148239669204
1647	0.6915023392766126	0.750924736239321
1648	0.5757382868844775	0.6721039483599528
1649	0.5996064553618332	1.4621365764442005
1650	0.7120431462616893	1.175829223644421
1651	0.4532514166420661	1.0083769340004414
1652	0.7318603085100823	0.8047771511849643
1653	0.9502780326668259	0.43959991289398714
1654	0.7546925636613856	1.0945011787813488
1655	0.8732647471771854	0.7339610142671252
1656	0.5846441583205835	1.0344135039279727
1657	0.7678128604391925	0.7899165336018555
1658	1.1542254264829068	0.8434532224163916
1659	0.5266259226744052	0.6454368405455784
1660	0.5338825758505155	0.8994001547017751
1661	0.7061532830309367	1.0575658777897754
1662	0.9971594164073206	0.44301091217815747
1663	0.9551406210666846	0.5462629530751237
1664	0.4787249813015615	0.77111768386055
1665	0.8973228341367591	0.7913550860970247
1666	0.6152779974721754	0.900742912953132
1667	1.062171303723233	0.6550286994453867
1668	0.8717760180071988	0.6420288676005499
1669	0.7495931494932188	0.9654204858728885
1670	0.750033011507674	0.8431146994877531
1671	0.8135451148347008	0.4428150948361668
1672	0.6818248291506325	0.7010430795895416
1673	0.7732180984205774	0.4788676916948414
1674	1.2839734234254416	0.7370772869419295
1675	1.268014983017817	1.1079612294499397
1676	0.9069599701732879	0.6329904615343779
1677	0.6731724008743317	0.5350209737570437
1678	0.9487413470949937	0.7282114688132874
1679	0.6061033215507632	0.8249610070877603
1680	0.9419109769754128	0.8335933904435805
1681	1.0237024854843222	0.5255013706929408
1682	1.155352366120949	0.9542205983569543
1683	0.8558417585934935	0.6524728308763845
1684	1.1288070127450538	0.7982475152926376
1685	0.8027731399581877	1.1471528857528126
1686	0.6783011753931018	0.7025281195849721
1687	0.9506180507191209	0.730650216858021
1688	0.8723723228294776	0.9134029924790011
1689	0.8138335033410324	1.350024390982793
1690	0.731044934415635	0.5912859567927877
1691	0.570291975305885	0.7701308535308817
1692	0.9474909397823776	0.7833547459471939
1693	0.8733376097953225	0.8290327506637982
1694	0.514756019549928	1.2342482217922035
1695	0.7082316952656774	0.8031492591004201
1696	0.4555072168579664	0.7842489714531036
1697	0.7739265534413136	0.745468385672613
1698	0.5346969221716538	0.5301386824692489
1699	1.0152262492820134	0.8704517964217742
1700	0.7203171474322695	0.6889427063424012
1701	0.7626682555931363	0.7423231763579975
1702	0.9682821882443209	0.6013611771695172
1703	0.6019502753231414	0.8508285110101811
1704	1.1292745034171374	1.0785019309850639
1705	0.9608740639732349	0.592417926668701
1706	1.0863183925553566	0.7645949477979369
1707	0.8476088511970263	0.8913075285018867
1708	1.2983239600490384	0.726576643853713
1709	0.8110558682242808	0.649373979226197
1710	0.8627158923087944	0.9153736444546999
1711	1.1578685890853353	0.8633980934673244
1712	0.327639005766412	1.0121355617776158
1713	0.20974278647093245	0.8235773482398793
1714	1.1630378386162645	0.7825271121520674
1715	0.8740095211399204	0.622777669257178
1716	0.6840555572807901	0.7789207975589378
1717	0.5989199482351613	0.5981613875394577
1718	0.8348828999697566	0.7483879367125869
1719	1.1117493332604105	0.6461942899613811
1720	0.6090073576133246	0.7543055337075469
1721	0.7786287690789517	0.5097083074786368
1722	0.9955631256818865	1.12943781218777
1723	1.083694243616323	0.7826899660335047
1724	0.6744720404782756	0.8152812823144581
1725	0.497244564452961	1.0489334082616277
1726	0.6908589505120649	0.5205733700228545
1727	0.31758841348225797	1.2000201916611057
1728	0.8474946828249953	0.803206648604794
1729	1.4776772964596432	0.7797337391230657
1730	0.7526602533943598	0.5057700310941544
1731	0.6213268461432103	0.5990075180475252
1732	0.8835172671056218	0.7143556111937334
1733	1.2016447939847805	1.0886534960707797
1734	0.4574592559672327	0.555343066210183
1735	1.1316178791584703	0.7650106070850428
1736	0.44201735029960754	0.7065770891764361
1737	0.7726554138556445	1.007508977182831
1738	0.8322109621544065	0.8661473591408875
1739	0.9469278693567927	0.7374444324293781
1740	0.5970159890065092	0.8933605733558833
1741	1.021664413508182	0.5325774262494858
1742	0.6594068499620809	0.5754391961803093
1743	0.9353973187969918	0.6825333100682569
1744	0.8950191893728116	0.5626061183647543
1745	0.831981210822958	0.7316633255846666
1746	1.0412215683053165	0.779932137895846
1747	0.6451511556372628	0.5148166876448703
1748	0.9429408634432506	0.8131755181010187
1749	0.42628470239849414	0.7776005934367781
1750	0.8304310236486391	0.7604553652834604
1751	0.8149777907556969	0.6539776703873488
1752	0.5310823189208841	1.1851667428487358
1753	0.6134099650624119	0.4088528857619359
1754	0.79936169199647	0.795469579656554
1755	0.8675580255673527	0.8611051293227666
1756	0.6470179523842021	0.5941730818669516
1757	0.676813794824552	0.6528390562329376
1758	0.7208475620811415	0.8860901659437431
1759	0.6711315221539678	0.6895392870368183
1760	0.8045757770289788	0.8434863603855971
1761	1.05519266100929	1.0865310834023405
1762	0.7139910166781394	0.6902496626207206
1763	0.6922593582985779	0.5626708251942866
1764	0.8882584225007054	0.620004942855117
1765	0.4633338098774423	0.8044203664868941
1766	1.0439434243209846	0.6345629157785113
1767	0.668265824748606	0.6179498753050825
1768	0.6138151990292681	0.7024546028559852
1769	0.3707914618301355	0.5374460158906239
1770	0.5859614353701263	1.137115252136297
1771	0.6664111551070905	1.0638366657810172
1772	1.1206239028263505	1.340070730589837
1773	0.7791374429179719	1.2508407835187862
1774	0.7782063527912882	0.8534212560543227
1775	0.6344682211246424	0.7802355371197162
1776	0.614253535501285	0.6196188287247478
1777	0.6071595055257943	0.7403770968082074
1778	0.793805955732506	0.8761802576282237
1779	1.108697864220857	0.8036381173625781
1780	0.5728608184114847	0.6617073747605424
1781	0.8958308784613391	1.018113371479744
1782	0.7407100759022789	0.5089798243813242
1783	0.5771313779370135	0.9847392303412824
1784	0.590719073455122	0.5278762850673345
1785	0.5337463241864463	0.5592145888834349
1786	0.7729450083910492	0.560993045198839
1787	1.0804795963812317	0.946938769669517
1788	0.7463837133719318	0.9068965630773576
1789	0.548625959715819	0.688940638854198
1790	0.7602262530519718	0.5925624233511374
1791	0.6165925181094533	0.7294821280463533
1792	0.7835253031636906	0.5679294249832226
1793	0.8240819962818283	0.618317157674432
1794	0.5495417196873512	0.7132973436710283
1795	0.9691884786606699	0.9275317871104933
1796	0.586584814717252	0.49958370095963467
1797	0.7091098817384349	0.49243123057279375
1798	0.8102232160929561	0.6481134392333485
1799	0.7782625407635428	0.6428913638019792
1800	0.4096549514914631	0.6878225561290138
1801	1.0996928739695802	0.8268909507069244
1802	0.710647944363216	0.8314867019232078
1803	0.8601777182843042	0.7177239438318074
1804	1.3545914052379133	0.7036162786517423
1805	0.4849972913995946	0.8310211285089231
1806	0.912835990904104	0.6249477648073628
1807	0.8545655916027056	0.8159212100291308
1808	0.9498149710797255	0.5452563734356591
1809	0.7373382617589417	0.4741824923019251
1810	1.100435546706855	0.7712131900464351
1811	0.9123463870186213	0.7416115212480984
1812	0.6830112849121014	0.5426130822152403
1813	0.9084550934113348	0.5932332730243076
1814	1.0211102831042649	0.6995959467371022
1815	0.6265075546718889	0.6978953242395485
1816	1.5452726438065	0.8069092341066271
1817	0.514695406398545	0.6717639330151699
1818	0.5249430407449033	0.6790007398613014
1819	0.6702428786792669	0.6298503169867543
1820	0.792201562706217	0.4353814946661161
1821	0.7583970469291286	0.5887790531616566
1822	0.7456445235972032	0.6450613043242931
1823	0.9968963851994865	0.7091688377952676
1824	0.6479211650548186	0.7986820674879422
1825	1.136348403745172	0.7324991605299467
1826	1.0351809830797245	0.7966814531326047
1827	0.7150177959011379	0.5369331484809828
1828	0.8882741100615157	0.8676278483684097
1829	0.9974250526986765	0.5801921954228285
1830	0.40514632693913677	1.2808785939156846
1831	1.115957466132911	0.6003800098010131
1832	1.0696889831578615	0.5950056650339229
1833	0.9298869333268575	0.6308751038580384
1834	0.7666296455300023	0.8522505339066744
1835	0.7115280146208772	0.5581056175638849
1836	1.202061588274185	0.4750998526936675
1837	1.0575200830153604	1.010715161632349
1838	1.0228625328233396	1.3494135480786047
1839	0.8664900844764802	0.46029833532276554
1840	0.7593229238168673	0.7399812475802354
1841	0.5723048420565169	0.9799805915048123
1842	0.8686637358555761	0.7839005878773834
1843	1.0023915301184334	0.7444429497665779
1844	1.1098013762050416	0.847362662469611
1845	0.8872047044168859	0.7904478380280946
1846	0.6021975169668897	0.8943965859742652
1847	0.8127375904767248	0.7147572403922969
1848	0.7992128492077194	0.3770814773341897
1849	0.7883642653144812	1.1441230981676889
1850	0.770028702207375	0.9303354130760703
1851	0.8943737919515554	0.5496636132035541
1852	1.1703433151485123	0.7075666747332267
1853	0.6542627712998528	0.6147724806926651
1854	0.5570262332666989	0.8766979376888282
1855	1.1405825064576358	0.6405815574427499
1856	0.6544397419154921	0.5430367833127486
1857	0.8810402771723503	1.0395665530619602
1858	0.661176862108082	0.8264143796377881
1859	0.9478028923368805	0.7741824000471468
1860	0.4575062469161911	0.656470607963641
1861	0.8496039818063187	0.7025855419200558
1862	0.901707173194687	0.7475909656852225
1863	0.19363837249317437	0.8608907656587108
1864	0.9538802177618118	0.5330109300970614
1865	0.5240759054472945	0.8817128278670633
1866	0.5600066742308338	0.7016328247112191
1867	0.7333134523976235	1.0787672954503122
1868	0.5916818543208571	0.666131333448219
1869	0.9572532080056443	0.6166826097653743
1870	0.7627126723803468	0.6731929935268998
1871	1.1824297555743102	0.8926973397742802
1872	0.6349099459766421	0.7998341115850757
1873	0.884679351517317	0.6032553857230039
1874	0.688183858060455	0.510095774129709
1875	0.6079560930339416	0.754143238910973
1876	0.9091406288775791	0.6209906978722056
1877	0.9293582557355274	0.7273462754300669
1878	0.7263783396462724	0.6530850765366727
1879	0.5298336425116432	0.8204563179896243
1880	0.7240885250221458	0.626549639334992
1881	0.8112534132526377	0.78425106992881
1882	0.5683040365504827	0.8765646726584599
1883	0.38194441728354356	0.873152824226953
1884	0.97367768334223	0.4860885993177441
1885	1.0272254175910989	0.7273001932228627
1886	0.846033743373597	0.4899980354181328
1887	0.8422030191472695	0.5668952207185461
1888	0.9906970181752991	0.6903975040123523
1889	0.9532240545379883	0.7458886148055541
1890	0.5398664380766519	0.585725651249912
1891	0.17491786645650348	1.4718739654875619
1892	0.9027738955738666	0.6975630735846414
1893	1.1014568324726337	1.0154172524878227
1894	0.6315849908793238	0.6254912778721807
1895	1.0097126009014346	0.9191187379581255
1896	0.7411888259430137	0.5323786997265089
1897	1.1552653995445978	0.7568945506053266
1898	1.0339185583509554	0.7366981436207021
1899	0.8897581091759572	0.6327570070353976
1900	0.92347586100313	0.5649159166850318
1901	0.9052949664526666	0.9973982595798793
1902	1.084999387440815	0.8721320395949397
1903	0.7826253237706976	0.501220026763248
1904	1.1268352900255205	0.5811028733480985
1905	1.0774948532157123	0.9077916736570527
1906	0.8852488370631341	0.6423654143459163
1907	0.6991563468569397	0.6426386959212941
1908	0.8380713712855672	0.5007931503957816
1909	0.6914222333881082	0.7382305923806658
1910	0.7765696279737747	0.7506294117804446
1911	0.4744975411084977	0.883194788063494
1912	0.8198443442731446	0.5654521228223167
1913	0.5509084252577146	0.5754797592737145
1914	0.6343162939593819	0.6614016345123513
1915	0.6830320479301412	0.7869146517738708
1916	0.6004940235665102	1.1292790822744976
1917	0.9938546270758973	0.764954762195849
1918	1.1574986259361038	1.023011194124583
1919	0.8267560738071664	0.6391912506396825
1920	0.9867421145399388	0.5372276259789744
1921	0.8759982368760894	0.5324286830844712
1922	0.8440947846986342	0.8013437064900046
1923	0.6466591738789261	0.7565566958759646
1924	0.6712029745289007	0.6135974076049248
1925	0.6846660511620831	0.9345991036850951
1926	0.7783829420710067	0.5044802251050862
1927	0.5532342728547728	0.6440299371092421
1928	0.48357562983228886	0.7594692231384088
1929	0.3495422332910869	0.9783952537701464
1930	0.8639032217676726	0.6166028754578465
1931	0.6784205965105383	0.7128442258872467
1932	0.8678912544296423	0.4938019864113847
1933	1.259263636943566	0.7952559601130885
1934	0.8077149974315294	0.45764028205979235
1935	0.9521299732826197	0.712104075085469
1936	0.8906878167865603	0.4866633060218333
1937	0.5367063467312274	0.621684777782964
1938	0.6218283446600009	0.6171528733847179
1939	1.4683087981885692	0.9138399143514517
1940	0.9658705321108189	0.582632032632493
1941	0.663723739491849	0.7407217166627013
1942	0.7590737964076972	0.7605881741078425
1943	1.4686742339729437	0.8878835568943172
1944	0.8717895377777457	0.7475762500266336
1945	0.5608360132399514	0.6257556508829306
1946	0.8327121358461594	0.5441222564179286
1947	0.45515047669824416	0.7522636001019781
1948	1.006678388520271	0.8461545996452361
1949	0.8561114648656721	0.4569585322018521
1950	0.7457564819193677	0.6823222083403387
1951	0.8353387830251181	0.49564436396191747
1952	0.6354260890700957	0.7447148571643876
1953	0.7357674189896085	0.7204620124132094
1954	0.6116062128849704	1.2080567315839095
1955	0.90821103671718	0.49701969392318135
1956	0.543502060250469	0.5590008159073012
1957	0.801728816728596	0.9312706106327261
1958	0.6603333443462499	0.7998526096475392
1959	0.961075146897021	0.49203233640605337
1960	0.7422801819696004	0.5707964371883529
1961	0.8263708919326855	0.5797172450225635
1962	0.7407427778700967	0.6727136001243809
1963	0.8988497324647882	0.6356269664961238
1964	0.43868549064722845	0.7456228073992965
1965	0.39219731456822515	0.6987401060195255
1966	0.8618533428020364	0.599582227892668
1967	0.8690646385966364	0.5314084542396272
1968	0.5102590686863813	0.5617491744190705
1969	0.8759276507260148	0.760184702750083
1970	0.7753292474252556	0.9800599556968448
1971	0.5515582994671346	0.7818235738972393
1972	0.7399694310989452	1.0261683529080405
1973	0.9058346956849521	0.8034974267903584
1974	0.7470988901854955	0.7433463027443125
1975	0.842794323544828	0.9237280953125713
1976	1.1408601596355863	0.5578548869465396
1977	0.9679569671019126	0.7762130446324472
1978	0.7663755318166519	0.6233074424462623
1979	0.6288837013711838	0.5844986090390519
1980	0.899314731318015	0.6625187939838355
1981	0.8483609076846029	0.6070707082592018
1982	0.7647903088862256	0.5581840430602404
1983	1.1224048114389389	0.8990153338347845
1984	1.0144658309901202	0.6123640878176715
1985	0.7427697938731	0.5009350496378225
1986	0.796474832940229	0.7158816511338072
1987	0.9578322253420248	0.5461273974124315
1988	0.6020613757700384	0.5637678658925094
1989	0.9103451647864924	0.5503625580982443
1990	0.9972925961950145	0.5613311714554287
1991	0.6973704852455289	0.520912121199252
1992	0.9579566229671587	0.8559817396710523
1993	0.8950303197308411	0.6709984558339461
1994	0.8991871514880658	0.5609935185430781
1995	1.1426763172241297	0.6614138180132598
1996	0.5529895698972163	0.7459896882120067
1997	0.8429135852090255	0.9841860956998553
1998	0.9441373654935843	0.555966022739506
[truncated: 18,001 more rows]
