# Supplementary material for: Tuning the reactivity of carbon surfaces with oxygen-containing functional groups
Source: Nat Commun. 2023 Apr 21;14:2293. doi: 10.1038/s41467-023-37962-3 (PMC10121666; doi:10.1038/s41467-023-37962-3)
Supplement: Supplementary file 3 — Source Data [file 41467_2023_37962_MOESM3_ESM.zip › Dataset for tuning oxygen-containing functional groups and reactivity of carbon surfaces-update/Bayesian Analysis/Bayesian Inference/pystan_sub.qs]

#!/bin/bash -l
#SBATCH --nodes=1
# SBATCH --ntasks=4
#SBATCH --tasks-per-node=1
#SBATCH --cpus-per-task=1
#SBATCH --mem=120G
#SBATCH --job-name=Soren
#SBATCH --partition=ccei_biomass
#SBATCH --time=48:00:00
#SBATCH --export=NONE
#SBATCH --no-step-tmpdir
#SBATCH --mail-type=END
#SBATCH --mail-user=maxrc@udel.edu


vpkg_require ckbit-container/1.0.0

Sexec python3 fit.py 
mpi_rc=$?
exit $mpi_rc
