# Supplementary material for: Tuning the reactivity of carbon surfaces with oxygen-containing functional groups
Source: Nat Commun. 2023 Apr 21;14:2293. doi: 10.1038/s41467-023-37962-3 (PMC10121666; doi:10.1038/s41467-023-37962-3)
Supplement: Supplementary file 3 — Source Data [file 41467_2023_37962_MOESM3_ESM.zip › Dataset for tuning oxygen-containing functional groups and reactivity of carbon surfaces-update/Bayesian Analysis/Bayesian Inference/slurm-14111742.out]

Adding dependency `singularity/3.10.0` to your environment
Adding package `ckbit-container/1.0.0` to your environment

Gradient evaluation took 1e-05 seconds
1000 transitions using 10 leapfrog steps per transition would take 0.1 seconds.
Adjust your expectations accordingly!


Iteration:     1 / 20000 [  0%]  (Warmup)
Iteration:  2000 / 20000 [ 10%]  (Warmup)
Iteration:  4000 / 20000 [ 20%]  (Warmup)
Iteration:  6000 / 20000 [ 30%]  (Warmup)
Iteration:  8000 / 20000 [ 40%]  (Warmup)
Iteration: 10000 / 20000 [ 50%]  (Warmup)
Iteration: 10001 / 20000 [ 50%]  (Sampling)
Iteration: 12000 / 20000 [ 60%]  (Sampling)
Iteration: 14000 / 20000 [ 70%]  (Sampling)
Iteration: 16000 / 20000 [ 80%]  (Sampling)
Iteration: 18000 / 20000 [ 90%]  (Sampling)
Iteration: 20000 / 20000 [100%]  (Sampling)

 Elapsed Time: 0.377831 seconds (Warm-up)
               0.254014 seconds (Sampling)
               0.631845 seconds (Total)


Gradient evaluation took 5e-06 seconds
1000 transitions using 10 leapfrog steps per transition would take 0.05 seconds.
Adjust your expectations accordingly!


Iteration:     1 / 20000 [  0%]  (Warmup)
Iteration:  2000 / 20000 [ 10%]  (Warmup)
Iteration:  4000 / 20000 [ 20%]  (Warmup)
Iteration:  6000 / 20000 [ 30%]  (Warmup)
Iteration:  8000 / 20000 [ 40%]  (Warmup)
Iteration: 10000 / 20000 [ 50%]  (Warmup)
Iteration: 10001 / 20000 [ 50%]  (Sampling)
Iteration: 12000 / 20000 [ 60%]  (Sampling)
Iteration: 14000 / 20000 [ 70%]  (Sampling)
Iteration: 16000 / 20000 [ 80%]  (Sampling)
Iteration: 18000 / 20000 [ 90%]  (Sampling)
Iteration: 20000 / 20000 [100%]  (Sampling)

 Elapsed Time: 0.385441 seconds (Warm-up)
               0.532669 seconds (Sampling)
               0.91811 seconds (Total)


Gradient evaluation took 8e-06 seconds
1000 transitions using 10 leapfrog steps per transition would take 0.08 seconds.
Adjust your expectations accordingly!


Iteration:     1 / 20000 [  0%]  (Warmup)
Iteration:  2000 / 20000 [ 10%]  (Warmup)
Iteration:  4000 / 20000 [ 20%]  (Warmup)
Iteration:  6000 / 20000 [ 30%]  (Warmup)
Iteration:  8000 / 20000 [ 40%]  (Warmup)
Iteration: 10000 / 20000 [ 50%]  (Warmup)
Iteration: 10001 / 20000 [ 50%]  (Sampling)
Iteration: 12000 / 20000 [ 60%]  (Sampling)
Iteration: 14000 / 20000 [ 70%]  (Sampling)
Iteration: 16000 / 20000 [ 80%]  (Sampling)
Iteration: 18000 / 20000 [ 90%]  (Sampling)
Iteration: 20000 / 20000 [100%]  (Sampling)

 Elapsed Time: 0.392531 seconds (Warm-up)
               0.580838 seconds (Sampling)
               0.973369 seconds (Total)


Gradient evaluation took 5e-06 seconds
1000 transitions using 10 leapfrog steps per transition would take 0.05 seconds.
Adjust your expectations accordingly!


Iteration:     1 / 20000 [  0%]  (Warmup)
Iteration:  2000 / 20000 [ 10%]  (Warmup)
Iteration:  4000 / 20000 [ 20%]  (Warmup)
Iteration:  6000 / 20000 [ 30%]  (Warmup)
Iteration:  8000 / 20000 [ 40%]  (Warmup)
Iteration: 10000 / 20000 [ 50%]  (Warmup)
Iteration: 10001 / 20000 [ 50%]  (Sampling)
Iteration: 12000 / 20000 [ 60%]  (Sampling)
Iteration: 14000 / 20000 [ 70%]  (Sampling)
Iteration: 16000 / 20000 [ 80%]  (Sampling)
Iteration: 18000 / 20000 [ 90%]  (Sampling)
Iteration: 20000 / 20000 [100%]  (Sampling)

 Elapsed Time: 0.374345 seconds (Warm-up)
               0.241604 seconds (Sampling)
               0.615949 seconds (Total)


Gradient evaluation took 9e-06 seconds
1000 transitions using 10 leapfrog steps per transition would take 0.09 seconds.
Adjust your expectations accordingly!


Iteration:     1 / 20000 [  0%]  (Warmup)
Iteration:  2000 / 20000 [ 10%]  (Warmup)
Iteration:  4000 / 20000 [ 20%]  (Warmup)
Iteration:  6000 / 20000 [ 30%]  (Warmup)
Iteration:  8000 / 20000 [ 40%]  (Warmup)
Iteration: 10000 / 20000 [ 50%]  (Warmup)
Iteration: 10001 / 20000 [ 50%]  (Sampling)
Iteration: 12000 / 20000 [ 60%]  (Sampling)
Iteration: 14000 / 20000 [ 70%]  (Sampling)
Iteration: 16000 / 20000 [ 80%]  (Sampling)
Iteration: 18000 / 20000 [ 90%]  (Sampling)
Iteration: 20000 / 20000 [100%]  (Sampling)

 Elapsed Time: 0.364694 seconds (Warm-up)
               0.410793 seconds (Sampling)
               0.775487 seconds (Total)


Gradient evaluation took 8e-06 seconds
1000 transitions using 10 leapfrog steps per transition would take 0.08 seconds.
Adjust your expectations accordingly!


Iteration:     1 / 20000 [  0%]  (Warmup)
Iteration:  2000 / 20000 [ 10%]  (Warmup)
Iteration:  4000 / 20000 [ 20%]  (Warmup)
Iteration:  6000 / 20000 [ 30%]  (Warmup)
Iteration:  8000 / 20000 [ 40%]  (Warmup)
Iteration: 10000 / 20000 [ 50%]  (Warmup)
Iteration: 10001 / 20000 [ 50%]  (Sampling)
Iteration: 12000 / 20000 [ 60%]  (Sampling)
Iteration: 14000 / 20000 [ 70%]  (Sampling)
Iteration: 16000 / 20000 [ 80%]  (Sampling)
Iteration: 18000 / 20000 [ 90%]  (Sampling)
Iteration: 20000 / 20000 [100%]  (Sampling)

 Elapsed Time: 0.366777 seconds (Warm-up)
               0.343443 seconds (Sampling)
               0.71022 seconds (Total)

Using cached StanModel
Inference for Stan model: anon_model_1969f11550250fd73d9f1dfe95f78bf4.
2 chains, each with iter=20000; warmup=10000; thin=1; 
post-warmup draws per chain=10000, total post-warmup draws=20000.

              mean se_mean     sd   2.5%    25%    50%    75%  97.5%  n_eff   Rhat
slope         0.93  1.6e-3   0.14   0.66   0.85   0.93   1.01   1.21   7355    1.0
sigma         0.44  1.4e-3   0.12   0.28   0.36   0.41   0.49   0.72   6941    1.0
log_lik[1]  -112.7    0.57  50.27 -233.2 -140.8 -104.5 -75.54 -40.18   7846    1.0
log_lik[2]  -60.02    0.29   26.2 -123.7 -74.56 -55.41 -40.45 -22.97   7892    1.0
log_lik[3]  -83.18    0.41  36.67 -171.7 -103.7 -76.93 -55.72 -30.67   7859    1.0
log_lik[4]  -35.15    0.17   15.5 -73.12 -43.59 -32.33 -23.57 -13.85   8045    1.0
log_lik[5]  -58.69    0.29  25.61 -120.9  -72.9 -54.24 -39.52 -22.51   7896    1.0
log_lik[6]  -68.66    0.34  30.08 -141.7 -85.46 -63.44 -46.14 -25.85   7875    1.0
log_lik[7]   -80.9     0.4  35.63 -167.0 -100.8 -74.84 -54.21 -29.91   7861    1.0
log_lik[8]  -31.84    0.16  14.18  -66.5 -39.57 -29.22 -21.28 -12.36   8095    1.0
log_lik[9]  -68.72    0.34   30.1 -141.8 -85.54 -63.49 -46.17 -25.86   7875    1.0
log_lik[10] -52.05    0.25  22.67 -107.0 -64.67 -48.05 -35.06 -20.22   7918    1.0
log_lik[11] -68.71    0.34   30.1 -141.8 -85.52 -63.48 -46.16 -25.86   7875    1.0
lp__          3.62    0.01   1.09   0.77   3.19   3.94    4.4   4.68   5337    1.0

Samples were drawn using NUTS at Sat Aug  6 16:56:26 2022.
For each parameter, n_eff is a crude measure of effective sample size,
and Rhat is the potential scale reduction factor on split chains (at 
convergence, Rhat=1).
Inference for Stan model: anon_model_1969f11550250fd73d9f1dfe95f78bf4.
2 chains, each with iter=20000; warmup=10000; thin=1; 
post-warmup draws per chain=10000, total post-warmup draws=20000.

              mean se_mean     sd   2.5%    25%    50%    75%  97.5%  n_eff   Rhat
slope         0.79  2.6e-3   0.23   0.33   0.65   0.79   0.93   1.24   7887    1.0
sigma         0.74  2.4e-3    0.2   0.46    0.6    0.7   0.83   1.23   6903    1.0
log_lik[1]  -43.31    0.17  15.05 -80.39 -51.17 -40.48 -32.15 -22.89   8162    1.0
log_lik[2]   -24.7    0.07   7.01 -42.33 -28.21 -23.17 -19.53 -15.82   8808    1.0
log_lik[3]  -32.87    0.11   10.4 -58.88 -38.25 -30.79 -25.19 -19.25   8369    1.0
log_lik[4]  -15.93    0.04   4.32 -26.43 -18.12  -15.2 -12.86  -9.67   9539    1.0
log_lik[5]  -24.23    0.07   6.83 -41.39 -27.63 -22.73 -19.19 -15.59   8849    1.0
log_lik[6]  -27.75    0.09   8.23  -48.6 -31.86 -25.99 -21.64 -17.23   8590    1.0
log_lik[7]  -32.06    0.11  10.05 -57.28 -37.27 -30.04 -24.62 -18.93   8395    1.0
log_lik[8]  -14.76    0.04   4.15 -24.72 -16.92 -14.14 -11.84  -8.44   9783    1.0
log_lik[9]  -27.77    0.09   8.23 -48.65 -31.89 -26.01 -21.65 -17.23   8589    1.0
log_lik[10] -21.89    0.06   5.97 -36.96 -24.85 -20.56  -17.5 -14.25   9103    1.0
log_lik[11] -27.76    0.09   8.23 -48.64 -31.88 -26.01 -21.65 -17.23   8589    1.0
lp__         -1.68    0.02   1.09  -4.66  -2.11  -1.34  -0.91  -0.63   5063    1.0

Samples were drawn using NUTS at Sat Aug  6 16:56:28 2022.
For each parameter, n_eff is a crude measure of effective sample size,
and Rhat is the potential scale reduction factor on split chains (at 
convergence, Rhat=1).
Inference for Stan model: anon_model_1969f11550250fd73d9f1dfe95f78bf4.
2 chains, each with iter=20000; warmup=10000; thin=1; 
post-warmup draws per chain=10000, total post-warmup draws=20000.

              mean se_mean     sd   2.5%    25%    50%    75%  97.5%  n_eff   Rhat
slope         0.66  3.1e-3   0.28   0.12   0.48   0.65   0.83   1.23   8268    1.0
sigma         0.91  2.9e-3   0.24   0.57   0.74   0.87   1.03    1.5   6748    1.0
log_lik[1]   -31.4    0.09   8.27 -52.37 -35.53 -29.58 -25.24 -21.08   8411    1.0
log_lik[2]  -19.27    0.04   3.52  -28.3 -20.91 -18.43  -16.7 -15.05  10014    1.0
log_lik[3]  -24.59    0.06   5.39 -38.63  -27.1 -23.32 -20.58 -18.26   8978    1.0
log_lik[4]  -13.55    0.03   2.87 -20.19  -15.2 -13.21 -11.54  -8.94   9268    1.0
log_lik[5]  -18.96    0.03   3.43  -27.8 -20.57 -18.14 -16.46 -14.82  10072    1.0
log_lik[6]  -21.25    0.04   4.14 -32.08 -23.14 -20.24  -18.2 -16.44   9562    1.0
log_lik[7]  -24.07    0.05   5.18 -37.59 -26.46 -22.84  -20.2 -18.01   9051    1.0
log_lik[8]  -12.79    0.03   2.96 -19.45 -14.55  -12.5 -10.73  -7.84   8919    1.0
log_lik[9]  -21.27    0.04   4.15  -32.1 -23.15 -20.25 -18.21 -16.45   9559    1.0
log_lik[10] -17.44    0.03   3.08 -25.17  -18.9 -16.77 -15.21 -13.48  10266    1.0
log_lik[11] -21.26    0.04   4.14  -32.1 -23.15 -20.25 -18.21 -16.44   9560    1.0
lp__         -3.74    0.02   1.07  -6.61  -4.15  -3.41  -2.97  -2.68   4954    1.0

Samples were drawn using NUTS at Sat Aug  6 16:56:30 2022.
For each parameter, n_eff is a crude measure of effective sample size,
and Rhat is the potential scale reduction factor on split chains (at 
convergence, Rhat=1).
