# Supplementary material for: Tuning the reactivity of carbon surfaces with oxygen-containing functional groups
Source: Nat Commun. 2023 Apr 21;14:2293. doi: 10.1038/s41467-023-37962-3 (PMC10121666; doi:10.1038/s41467-023-37962-3)
Supplement: Supplementary file 3 — Source Data [file 41467_2023_37962_MOESM3_ESM.zip › Dataset for tuning oxygen-containing functional groups and reactivity of carbon surfaces-update/Bayesian Analysis/Bayesian Inference/Standardized_rate_G_CHNS.xlsx]

## Sheet: Sheet1
Sample	G2	G3	G4	G5	G6	G7	G10	rate
1	-1.40394	1.41333	0.130568	1.96694	1.35771	0.451291	2.46961	1.54006
2	1.37976	-1.09737	-0.967376	0.0565377	1.53082	1.61113	0.647138	-0.916755
3	0.179536	1.65583	1.26361	1.07799	-0.00388298	-1.40624	0.979577	1.22988
4	-0.0138364	-0.33488	-0.45827	0.334852	0.881399	1.02465	0.408988	0.344368
5	1.88361	-0.743732	0.0242268	-0.602121	0.737578	0.852577	-0.784133	-0.895511
6	0.587766	-0.696243	-0.527727	-0.911199	-1.00282	0.00346756	-0.784133	-1.04459
7	-0.495534	1.52692	1.55632	0.523142	-0.764466	-1.51611	-0.0322775	1.20264
8	-1.3942	-0.574398	-0.0422484	0.518675	-0.129117	0.786569	-0.638313	-0.149965
9	0.497684	-0.734843	-1.00584	-1.31624	0.00933943	-0.786784	-0.784133	-1.04543
10	-0.518128	0.349082	1.51759	-0.107749	-0.827474	-0.0691458	-0.69819	0.780527
11	-0.702714	-0.763695	-1.49085	-1.54082	-1.78908	-0.951406	-0.784133	-1.04523
