# Supplementary material for: Tuning the reactivity of carbon surfaces with oxygen-containing functional groups
Source: Nat Commun. 2023 Apr 21;14:2293. doi: 10.1038/s41467-023-37962-3 (PMC10121666; doi:10.1038/s41467-023-37962-3)
Supplement: Supplementary file 3 — Source Data [file 41467_2023_37962_MOESM3_ESM.zip › Dataset for tuning oxygen-containing functional groups and reactivity of carbon surfaces-update/Bayesian Analysis/Distribution_Plots_rmse.py]

import matplotlib.pyplot as plt
import numpy as np
import seaborn as sns
from scipy.stats.kde import gaussian_kde
import matplotlib.patches as mpatches
import pandas as pd

bw_param = 0.25

#Import data
data = pd.read_csv('./G3_fit_metrics.csv')

#Process datasets
data1 = data.rmse
datalabel1 = 'Hydroxyl/Phenolic'
data1mean = np.mean(data1)
kdedata1 = gaussian_kde(data1)
data1x = np.linspace(min(data1), max(data1), 100)
q025 = np.quantile(data1,0.025)
q975 = np.quantile(data1,0.975)

#Generate probability distribution graphs
sns.set(color_codes=True)
sns.set(style="white", font_scale=1.3)
f, ax = plt.subplots(1)
ax = sns.kdeplot(data1, gridsize=10000, shade=True, color='blue', bw_adjust=bw_param)
# ax = sns.kdeplot(data1, gridsize=10000, shade=True, color='blue')
ax.axvline(q025, linestyle = "--", color = 'blue')
ax.axvline(q975, linestyle = "--", color = 'blue')
#ax.axvline(data1mean, linestyle = "--", color = 'blue')

data = pd.read_csv('./G4_fit_metrics.csv')

#Process datasets
data1 = data.rmse
datalabel2 = 'R/Ar-Carboxyl'
data1mean = np.mean(data1)
kdedata1 = gaussian_kde(data1)
data1x = np.linspace(min(data1), max(data1), 100)
q025 = np.quantile(data1,0.025)
q975 = np.quantile(data1,0.975)

#Generate probability distribution graphs
sns.set(color_codes=True)
sns.set(style="white", font_scale=1.3)
ax = sns.kdeplot(data1, gridsize=10000, shade=True, color='green', bw_adjust=bw_param)
# ax = sns.kdeplot(data1, gridsize=10000, shade=True, color='green')
ax.axvline(q025, linestyle = "--", color = 'green')
ax.axvline(q975, linestyle = "--", color = 'green')
#ax.axvline(data1mean, linestyle = "--", color = 'green')

data = pd.read_csv('./G10_fit_metrics.csv')

#Process datasets
data1 = data.rmse
datalabel3 = 'Anhydride'
data1mean = np.mean(data1)
kdedata1 = gaussian_kde(data1)
data1x = np.linspace(min(data1), max(data1), 100)
q025 = np.quantile(data1,0.025)
q975 = np.quantile(data1,0.975)

#Generate probability distribution graphs
sns.set(color_codes=True)
sns.set(style="white", font_scale=1.3)
ax = sns.kdeplot(data1, gridsize=10000, shade=True, color='purple', bw_adjust=bw_param)
# ax = sns.kdeplot(data1, gridsize=10000, shade=True, color='purple')
ax.axvline(q025, linestyle = "--", color = 'purple')
ax.axvline(q975, linestyle = "--", color = 'purple')
#ax.axvline(data1mean, linestyle = "--", color = 'purple')

#ax.set_title('Comparison of Inference Techniques')
ax.set_xlabel('RMSE')
ax.set_ylabel('Probability Density')
ax.axes.get_yaxis().set_ticks([])
ax.axes.get_yaxis().set_ticklabels([])
#ax.axes.set_xlim([min(data1x),max(data1x)])
#ax.axes.set_xlim([q025-mean_percent,q975+mean_percent])
ax.axes.set_xlim([0.3,1.05])
blue_line = mpatches.Patch(color='blue', label=datalabel1)
green_line = mpatches.Patch(color='green', label=datalabel2)
purple_line = mpatches.Patch(color='purple', label=datalabel3)
ax.legend(handles=[blue_line, green_line, purple_line], loc=(1.05,0.4))

f.savefig('./RMSE.png', dpi = 500, bbox_inches = 'tight')
