# Supplementary material for: Tuning the reactivity of carbon surfaces with oxygen-containing functional groups
Source: Nat Commun. 2023 Apr 21;14:2293. doi: 10.1038/s41467-023-37962-3 (PMC10121666; doi:10.1038/s41467-023-37962-3)
Supplement: Supplementary file 3 — Source Data [file 41467_2023_37962_MOESM3_ESM.zip › Dataset for tuning oxygen-containing functional groups and reactivity of carbon surfaces-update/Bayesian Analysis/G10_fit_metrics.csv]

	rmse	mae
0	0.8358752072405168	0.765625419372629
1	0.7668222228553537	0.6658430272489771
2	0.7601427242450425	0.6168196750999735
3	0.7662086308136631	0.6643124645488235
4	0.7661256283293937	0.6641026138723346
5	0.7600349331077859	0.6461356243165323
6	0.7582488419205781	0.6168770859854114
7	0.7780124529047233	0.617055314013893
8	0.8630746278024527	0.6331704345494746
9	0.7585476011141683	0.6405205744853905
10	0.7811194360921737	0.6948281352840712
11	0.7768522429268662	0.6167198277242867
12	0.9725628165713736	0.9026113049001374
13	0.7664276514406702	0.6648629407758236
14	0.7884314606807855	0.6197807023759798
15	0.760589519871702	0.6168074264329437
16	0.7736194771676412	0.616546410756301
17	0.7538446720064058	0.6171396522550373
18	1.0569474343592788	0.7456300930908036
19	0.789350068640719	0.7081529368208179
20	0.819107769599756	0.7472025051312609
21	1.3668508540089304	1.0727216130656771
22	0.8421215509850475	0.7720650582991901
23	0.7626913614803582	0.6547141049925812
24	0.7644544815898339	0.6167147233568889
25	0.7897459035434771	0.7087550865365668
26	0.8546139824942149	0.6319209456629015
27	0.9285471042062695	0.8614746432400079
28	0.9526959448752427	0.8844424242457211
29	0.7588043893885859	0.6168591683668605
30	0.792908874730359	0.7134600683754218
31	0.7577092941464049	0.6369648977027065
32	0.8235196448368113	0.6268926156889106
33	0.8101012833967558	0.7364434224480946
34	0.8475685572289561	0.6308470113190207
35	0.76994660631946	0.6731435235700477
36	0.7543388597346701	0.6170689295807082
37	0.7645632536049634	0.6600153334091478
38	0.834699668532619	0.7643904386292738
39	0.7907966419929573	0.7103386726950058
40	0.7581118044275064	0.63871480146749
41	0.8758987059593824	0.6349917654301572
42	0.7787635999601104	0.6172684403614896
43	0.7811106108140311	0.6948129000674377
44	0.7546160786499538	0.6181082413636877
45	0.8983865706981328	0.8310819371039918
46	0.755936334841912	0.6169676772420326
47	0.760994890418483	0.649412022532133
48	0.7674132182657668	0.6166546048543566
49	0.7559344438313169	0.616967767586821
50	0.8235668774871225	0.6269009141300872
51	0.7672225701496416	0.6166582733696556
52	0.7543361485299221	0.6172757778604209
53	0.7545416162014016	0.6173710392492328
54	0.759987208515512	0.6459664607292024
55	0.7549665667152712	0.6170208790202139
56	0.7827692525677667	0.6976364905287741
57	0.9337654686405983	0.6518587021164054
58	0.7984429007627997	0.6220545582690714
59	0.7609374101957532	0.6167981618640549
60	0.7598792856007711	0.6168270971359827
61	0.7539776998348	0.6172330911399498
62	0.8036305927490517	0.7282291983338687
63	0.7771714120763652	0.6168129066927637
64	0.8421434314975798	0.6299968658167945
65	0.8382632351494285	0.7681111604689977
66	0.8092838826911922	0.7354301552552482
67	0.7537968154903337	0.6171844846298309
68	0.7666731831311936	0.6166689891081165
69	0.7542500089535701	0.6172672890146583
70	0.7667000581765958	0.6166684597935844
71	0.8260139830959053	0.75501399042784
72	0.758856104673816	0.6168575516510659
73	0.9095297815367064	0.6428684060221321
74	0.7539454943031926	0.617227663621192
75	0.7783541328428907	0.617152645112819
76	0.7954123356837509	0.7170601738824073
77	0.7659151362716325	0.6166841475224639
78	0.7544099372881574	0.6172825307757441
79	0.8454822145896452	0.7754498266207229
80	0.9125750944800869	0.6440251552662876
81	0.7817010825178524	0.6180740121840933
82	0.7631770376488508	0.6561382782506975
83	0.7584550769229258	0.6168703119764631
84	0.7678355341083273	0.6166465664443297
85	0.8144832229516925	0.6252564199897533
86	1.2269961286634428	1.103692456540018
87	0.7621253455671132	0.6530052686728013
88	0.8466056443782294	0.776569625923895
89	0.7730006315692375	0.6796426656591915
90	0.7556421785618052	0.6260612152366408
91	0.7553506805240376	0.6169978652999442
92	0.7954919115309177	0.717172943688672
93	0.7731618320133127	0.6799713170573745
94	0.8241561998963892	0.6270042481844048
95	0.7770143734910063	0.6167671860584872
96	0.865808300159943	0.795350366014214
97	0.8791319862504868	0.6354386769643816
98	0.7561518855433299	0.6169576265160158
99	0.7816034857306412	0.618047912618112
100	0.7697260485216176	0.6166119430810578
101	0.7987855988250533	0.6221279760598206
102	0.7932320902913891	0.7139307406129055
103	0.7538448925292449	0.6171395867902807
104	0.7555361896677054	0.616987771018779
105	0.780692783903872	0.6940889090321528
106	0.7604565592088475	0.6476032295666588
107	0.8017533165496736	0.7257569678612962
108	0.7668227607415036	0.6658443533710506
109	0.8032428124443259	0.7277220379021329
110	0.7576219972456134	0.6168986900228991
111	0.7976041961446918	0.7201309661718736
112	0.7633495294692336	0.6566353446176173
113	0.7952252290716482	0.7167946259712433
114	0.7588987658375449	0.6168562241224037
115	0.7591504356132867	0.6168485018713845
116	0.7755084989484711	0.6165168640035829
117	0.7631484827414567	0.6560555610413883
118	0.7583303478275548	0.6168743906600461
119	0.920988150531625	0.8540540189991639
120	0.8269455329147198	0.7560421657957161
121	0.7654115506412263	0.6622679800228366
122	0.7562305076450531	0.6169540749183338
123	0.7717266600269627	0.616577408898979
124	0.7585206385315948	0.6168681897441791
125	0.7724167255409997	0.6165659332205511
126	0.9998967289273093	0.9267243122457122
127	0.8360754104713247	0.7658349899367086
128	0.7615645697259046	0.6167820049653083
129	0.7558241238015875	0.61697310867631
130	0.7541519915264272	0.6170883680059454
131	0.8017292647669031	0.6227483791140574
132	0.7578705778735902	0.637676306358955
133	0.7608384577965746	0.6488934892553129
134	0.8313358703049245	0.7608133093082255
135	0.8018905145310303	0.7259391217209022
136	0.8363006013335422	0.7660704569986632
137	0.9810251648738829	0.673480245617328
138	0.7910277531488281	0.7106841646359912
139	0.7600408061008723	0.6168225281438143
140	0.7698960167018323	0.6166089304306199
141	0.753992898875353	0.6172354904939323
142	0.7550841382228587	0.6170134819979515
143	0.8633880364703083	0.7926769108348658
144	0.9413785255539739	0.6545900144998601
145	0.7959812951645578	0.6215193994648822
146	0.8183925661888418	0.7463732523599886
147	0.8019786352370151	0.6228001263050741
148	0.8185938519435628	0.6260131712927117
149	0.856971197636578	0.7866473498351625
150	0.7768922734767965	0.6167315353967853
151	0.7571815584155053	0.6169149396187391
152	0.7564829217279242	0.6169430415353682
153	0.941646610618739	0.654685464482839
154	0.8737930097047382	0.6346981773623882
155	0.7828709750378842	0.697807137801572
156	0.7565196711534454	0.6169414788110672
157	0.7884127438122801	0.6197761839156056
158	0.7766773177845904	0.6166685533266371
159	0.7801524633563572	0.6931447109282778
160	0.780760513995282	0.6178206517961208
161	0.7549762819555166	0.6212786749845184
162	0.9683394489675768	0.8987979287066967
163	0.7798009199098459	0.6925254565373984
164	0.7689720247147342	0.6709463330991364
165	0.7545026921480358	0.6172904732611417
166	0.8241273661836364	0.626999201192346
167	0.7538137207310177	0.6171942507363939
168	0.8027137234542531	0.727027142381054
169	0.765205976008776	0.6166987530940953
170	0.7541044188927039	0.6170940816126422
171	0.8191385155923138	0.6261118278400721
172	0.8550817598652231	0.6319911277693419
173	0.7537897265963699	0.617174883528087
174	0.7588225602194536	0.6416179460458611
175	0.7621378674943452	0.6530436795240143
176	0.8111686015852773	0.7377566167956666
177	0.7547340389460963	0.6192112381779193
178	0.8735911115111927	0.8042247069247757
179	0.7656045337577667	0.6166904917500088
180	0.7811821577072896	0.6949363455009899
181	0.7697848494085738	0.672783381770394
182	0.7542210146616644	0.6170807078687813
183	0.7538317963459662	0.6171437317928831
184	0.7576453801967831	0.6366789694206532
185	0.8190001242790579	0.7470779512960423
186	0.7841873596783603	0.6999905903576167
187	0.8024336532278348	0.6228942344710685
188	0.7676362857179682	0.667820446154663
189	0.7743990380781824	0.6824511549650176
190	0.7575631348043971	0.6169008059622434
191	0.7685294214936603	0.6699259258600018
192	0.7638731926155912	0.6581180150148762
193	0.7537930109041415	0.6171808389776751
194	0.7800767912274389	0.6176338382278327
195	0.7552987023585177	0.6170007995834749
196	0.7759246963609004	0.6165105220310108
197	0.7820804538672759	0.6964734481740303
198	0.9093921332534837	0.6428159215311502
199	0.7571699136917676	0.6169153830433272
200	0.7538238793186601	0.6171465569781028
201	0.7746209761478301	0.6165305855647817
202	0.7782739854797899	0.6171298725216158
203	0.7697741028148701	0.6727593927797749
204	0.838535200635174	0.6294191841059414
205	0.8096392583011358	0.6243347280786531
206	0.7540112988212117	0.6171066851042887
207	0.7545513124210287	0.6170505328925914
208	0.7551153062402599	0.617011577885655
209	0.8688385267893578	0.7988342055222578
210	0.8153629038065733	0.7428145281483357
211	1.453083125985369	1.156328100084709
212	0.809905590163869	0.7362014412356866
213	0.9326670556330594	0.6514612306706642
214	0.7767795293459682	0.6870294336611491
215	0.7720271884368706	0.677629135697135
216	0.8058941830549433	0.7311546350836134
217	0.9055105690834399	0.8384598705351954
218	0.9007725773715767	0.8335680934819272
219	0.9184397435948222	0.6462297666203258
220	0.7547758516322856	0.6170337111708798
221	0.8349999881102853	0.6288429493532831
222	0.754303465762143	0.6170723216662041
223	0.834135407904038	0.7637949167840697
224	0.8215946604563051	0.7500552990115186
225	0.8193175874128161	0.7474450204379213
226	0.7671988567778412	0.6166587314381042
227	0.7809366311675634	0.6178684072041585
228	0.774294363561296	0.6165357055579147
229	0.7767261516321691	0.6166828863876167
230	0.9534951485873675	0.8851850924298431
231	0.7780681303092211	0.6894131578610234
232	0.7660195019534927	0.6166820336445096
233	0.8812073764244374	0.8126885559621241
234	0.7540520841059033	0.6172440718108634
235	0.811055620820479	0.7376181296707873
236	0.7574139728968226	0.6356235356744395
237	0.7603523798995817	0.6472449655097209
238	0.8396160918542646	0.6295933125039167
239	0.7608452282303235	0.6168005946695689
240	0.7612702973307086	0.6503116196359584
241	0.7618182948692589	0.6520543505055723
242	0.7670068145264303	0.616662455727012
243	0.9059294277951853	0.8388895180555062
244	0.8413469825681261	0.6298702267385162
245	0.8048857007817178	0.6233946348066813
246	0.7934712520918407	0.620958680031915
247	0.7592714294596724	0.6433474806502764
248	0.9394188097597793	0.6538907871094913
249	0.790694297336857	0.6203188386721098
250	0.7707999050605268	0.6750151111676901
251	0.7689061916650931	0.6166266987710788
252	0.7537904333298671	0.6171680593415526
253	0.8947281798091389	0.6375337848963224
254	0.7895877660704388	0.6200576717798232
255	0.7542689955885103	0.617269224033993
256	0.8853204954830178	0.636281560856992
257	0.7563156977132315	0.61695029029228
258	0.7559859883338329	0.6169653190195737
259	0.9235121671583086	0.8565452563076231
260	0.8722987800456612	0.6344885939249468
261	0.7691856420743556	0.6166216266249468
262	0.9421186511422742	0.6548534137796983
263	0.7994117802253792	0.7226106598763745
264	0.8063972767522667	0.7317969626623456
265	0.7725038268969411	0.6786213495362946
266	0.7580750817407942	0.6385585971412475
267	0.7897291834637079	0.6200912571318763
268	0.8495374470812374	0.7794655188295585
269	0.9526296786827626	0.6585555217563939
270	0.7571253813538656	0.6342592286517501
271	0.7601716932433503	0.6466168772352865
272	0.7669205523153036	0.61666413719117
273	0.7584117900882663	0.6399669595647497
274	0.7590888300369134	0.6426526919085082
275	0.8836781563409378	0.6360594211629386
276	0.7550129693211761	0.6215726845746276
277	0.8486040322216852	0.7785476116450343
278	0.8217995308682288	0.7502882449101094
279	0.7573797094190309	0.635464450360254
280	0.7725983182688818	0.6165629475895927
281	0.882724593807691	0.6359299381779482
282	0.7562569972382767	0.629754235456435
283	0.7785013615131885	0.6902009500230645
284	0.7556985983060378	0.6264233799488909
285	0.7550567061475646	0.6219175000307409
286	0.7611197234115654	0.616793395490794
287	0.8195048409311818	0.747661166151158
288	1.0840615194535885	0.996180593163047
289	0.8484689991980693	0.7784145101604062
290	0.7654111972834396	0.6622670587392747
291	0.9227443532437781	0.8557888637318448
292	0.8188102537821106	0.6260524124404091
293	0.7568240278716221	0.616928918741426
294	0.7676758078438981	0.6679149880596565
295	0.753812685890011	0.6171511813847953
296	0.7660358909270836	0.6638749590772868
297	0.755203275395599	0.6230317465455474
298	0.8234603292092734	0.6268821908708297
299	0.8004643245566987	0.7240338644053194
300	0.753822515620709	0.6171470753070637
301	0.7766783974670998	0.6166688703786075
302	0.7570465678139539	0.6169201273917296
303	0.7687779339449815	0.6166290419313618
304	0.8416190391797693	0.771554304470046
305	0.8735463504352586	0.8041743419875026
306	0.7699848028504206	0.6732283105664345
307	0.7705249198289232	0.6744170370475643
308	0.7657133616093029	0.6630499352964068
309	0.7701894390849271	0.6736809134088557
310	0.7545381155712163	0.6173355043730638
311	0.7550919184276579	0.6221908180071742
312	0.7939297630859545	0.6210623041711656
313	0.784755484573266	0.6188701144349419
314	0.7553087916906059	0.6170002261244899
315	0.7995808541419078	0.7228402786884889
316	0.7538649745263392	0.6171340902831356
317	0.8600876479748983	0.6327339968521943
318	0.7754249723267493	0.6844537770893732
319	0.7540416360150269	0.6171023301179853
320	0.840119542061654	0.6296740986376075
321	0.8908031984969301	0.8230735344265533
322	0.7558483318637507	0.6273594717610886
323	0.8617339636145901	0.7911367983840616
324	0.7553924795285611	0.6169955408053397
325	0.77159075863508	0.6767095955192527
326	0.7580637142788637	0.6385101099038777
327	0.8273947924981431	0.7565359895490168
328	0.7537894537582791	0.6171718138731705
329	0.7543618275054812	0.6172781768025117
330	0.7539123567204027	0.617123507929805
331	0.7986933071391551	0.6221082292731591
332	0.7553866818378927	0.6243477564219068
333	0.761228317863958	0.6167905841451442
334	0.754580176729917	0.6177571327368928
335	0.8811204269384427	0.6357112571045976
336	0.7621082586359884	0.6167685108324842
337	0.7676368333721176	0.6678217571086876
338	0.815788743364372	0.6254991573594173
339	0.754137660026362	0.6172549157381224
340	0.8143913852560597	0.7416569912180723
341	0.9144521271756788	0.6447340068571759
342	0.757541441721728	0.616901589893763
343	0.7608958057016914	0.6490842349679298
344	0.7745491871161125	0.6827471860488007
345	0.7720779833072209	0.6777354654638139
346	0.8030594270334126	0.623023007200833
347	0.8779824060399745	0.6352803093501248
348	0.9334220381469573	0.6517345227501367
349	0.7539257489858951	0.6172240544346299
350	0.7538237547346837	0.6171983594429434
351	0.7950634499145582	0.7165645774281494
352	0.7545257518014821	0.6172923663331241
353	0.7929007722254351	0.7134482462656223
354	0.824743608382387	0.6271068710422841
355	0.7547581594071971	0.6194281420720859
356	0.8717601065487249	0.6344127794469419
357	0.7541194980950079	0.6170922265526838
358	0.7538556056601441	0.6172084135354553
359	0.7540947803908045	0.61709529068321
360	0.769272519635568	0.6166200588763308
361	0.758944065074313	0.6168548204940977
362	0.7737611742108661	0.6165441487771557
363	0.8035783090372013	0.6231292208499396
364	0.7680003695383651	0.668686483099071
365	0.7538204321031382	0.6171478883174927
366	0.7777406355632875	0.6888131809920771
367	0.7540882715720686	0.6172488453636752
368	1.0275981791591815	0.710810913330721
369	0.8435219707064113	0.7734820072547428
370	0.7571359630815854	0.6169166802119324
371	0.7541003035331747	0.6172503677870613
372	0.7833813399168814	0.6185167701949557
373	0.8375961429473832	0.629267136021118
374	0.7564004813430616	0.6305475129122069
375	0.7544057505613213	0.6172821587293853
376	0.7632027602259942	0.6167426016081097
377	0.7584676316640254	0.6168699044408601
378	0.8162111789508586	0.625577214390492
379	0.7687554468035726	0.6166294537538064
380	0.7800324484398296	0.6176216432605925
381	0.7681158867364467	0.6689590007136232
382	0.7540339534660077	0.6171034070182134
383	0.8258519065130561	0.6272994914680413
384	0.8880844029802714	0.6366529669542521
385	0.8009653310045957	0.7247061493928316
386	0.7538026577040948	0.6171885456604037
387	0.7560698271463804	0.6169613966597827
388	0.7566305402537958	0.6317754676660349
389	0.768416382682754	0.6166357000865933
390	0.8139672737027311	0.7411490883692132
391	0.779298341042788	0.6916331994979733
392	0.843063977687627	0.7730196426425106
393	0.8396166663619574	0.7695066808891412
394	0.8094459713826415	0.7356316136201062
395	0.767530132719321	0.6675658629157021
396	0.753940626783199	0.6171181671718128
397	0.7562096159601094	0.6294872626260962
398	0.7600528524063103	0.6461989757566008
399	0.7930179152888693	0.6208556790270027
400	0.8091163512778786	0.7352216542220933
401	0.7691232276500206	0.6166227555742929
402	0.8244527704602413	0.6270561069342803
403	0.7970847433841121	0.719409724637962
404	0.7549124926665969	0.6207564644028113
405	0.8491253800601312	0.7790607605690457
406	0.8047331867985057	0.6233638328118754
407	0.8348166175438815	0.6288127706661258
408	0.7541370085924475	0.6172548385793353
409	0.7556734226925944	0.6169806436338807
410	0.7608478943150813	0.6489249286476751
411	0.8214814605693568	0.7499264536643208
412	0.753980343077297	0.6172335151803513
413	0.7723951916940717	0.6165662881948015
414	0.7606056954202961	0.6168069905556937
415	0.9429103966551489	0.6551347766074399
416	0.8584328998324025	0.6324900569003247
417	0.7763083102924628	0.6165597709584193
418	0.7585676448368975	0.6406016137154178
419	0.7974608298986633	0.7199323015670148
420	0.7904414547885688	0.6202594870189043
421	0.8667510497503216	0.6337009985517361
422	0.7872658448118237	0.619497094466687
423	0.8146333037271117	0.7419459969713365
424	0.7538167169257477	0.6171494089887928
425	0.7730960333821435	0.6165548349180195
426	0.7546845268719539	0.6170402949855142
427	0.7700021531372181	0.6732667919900078
428	0.7631127288814141	0.6559518152196233
429	0.7709795723030891	0.6754033528341847
430	0.7894059603732027	0.7082381489582462
431	0.7543813680753902	0.617279966477761
432	0.7543458144751106	0.6170682760136047
433	0.7548180538180822	0.6199553655699703
434	0.7782247432312636	0.6171158635050124
435	0.7539228142245415	0.6171214671281215
436	0.7662098859845491	0.6643156326684461
437	0.7785719400509855	0.6903286655583503
438	0.7540368238374053	0.617241960630972
439	0.8208167306707597	0.6264135523605391
440	0.776383344161012	0.6862837917606645
441	0.7830496470523955	0.6981061928501406
442	0.7553923073356758	0.6243868966879078
443	0.754322529000025	0.6170704806868906
444	0.8019133443167292	0.7259694092000554
445	0.8121180426255472	0.6248106587165793
446	0.9841016515922105	0.6753576549400392
447	0.8140870896992167	0.6251823084021937
448	0.7540092055051965	0.6172379670638755
449	0.7541525280587393	0.6170883057765261
450	0.7541365130320541	0.6172547798345126
451	0.7573021155075298	0.6351013719091413
452	0.7610973162979245	0.6497485360782794
453	0.7598509822800801	0.6168279039000567
454	0.760117195945244	0.6168203875917175
455	0.7554224718793313	0.6245956131697032
456	0.8910339623852106	0.6370460501566625
457	0.7714109544840101	0.6165827299921928
458	0.7715528452861424	0.6165803328319389
459	0.7570697575650107	0.6339896167191522
460	0.7610462196807422	0.6167953100532056
461	0.7617880016895079	0.6167764049973626
462	0.8634915301871292	0.6332309605576625
463	0.7715967071373769	0.616579593684394
464	0.7626929189515289	0.6547187322145159
465	0.7650008113839246	0.6167030607407551
466	0.862021441326441	0.6330171122574799
467	0.7644372168955229	0.6167150966195005
468	0.7538126126243962	0.6171512149654107
469	0.8248849037703504	0.6271315005660388
470	0.7608818952743575	0.6167996251112552
471	0.9472591335547259	0.6566728113692057
472	0.7553221002335174	0.6238934002739415
473	0.7856780743754528	0.619103217965592
474	0.754224963240782	0.6172646744607382
475	0.8231790428931292	0.7518488644290166
476	0.7538037724095014	0.6171557544611688
477	0.8752921622764093	0.8061331882775247
478	0.7569584877432741	0.633443381031548
479	0.8204375976631016	0.7487338249315598
480	0.7543759894967436	0.6170654864957918
481	0.7562112761023252	0.629496660540206
482	0.7709239062585024	0.6165910301509796
483	0.7650623303937658	0.6167017650680525
484	0.7611708057844766	0.6499885509255703
485	0.7541544275695622	0.6170880858311892
486	0.7574776122311678	0.6359170446440451
487	0.7645176476799544	0.6167133602208907
488	0.7680763429669353	0.6688658333179288
489	0.7549784149232619	0.6170201173702365
490	0.9166697794274521	0.8497593181738092
491	0.9802693430303998	0.6730177154594026
492	0.7925177742323417	0.7128881249799496
493	0.755166761603643	0.6170084825826317
494	0.7549258460349499	0.6170235263053482
495	0.7573270610282775	0.6352185277232074
496	0.7875237473055274	0.619560238267917
497	0.7561506170576079	0.6169576842956634
498	0.8404985468390165	0.7704109592667159
499	0.7938526360703583	0.7148294131704594
500	0.9168177436124623	0.645622992781242
501	0.7633162972537101	0.6167400007380456
502	0.7538258308315762	0.617145832755472
503	0.7756283586343543	0.6848453381833101
504	0.7733331523887854	0.6165510053483914
505	0.7791010934777024	0.6912807331850916
506	0.8726186941211795	0.8031288470637794
507	0.8209330670084437	0.6264343444264387
508	0.7589541522061862	0.6421326227125452
509	0.7609014202755924	0.6491028688307137
510	1.0683458409072601	0.9836583879811074
511	0.9159718906439751	0.8490613173674614
512	0.7674040058160997	0.6672621295229907
513	0.7611119622992036	0.6167935971975048
514	0.7538314368960123	0.617201109322997
515	0.8698038831564139	0.7999362703195539
516	0.8777499887464727	0.8088720364055998
517	0.8144842135640625	0.7417679483025442
518	0.963284597281665	0.8941999692269224
519	0.763689903849595	0.6167315478942406
520	0.7538034031663283	0.6171559712006144
521	0.7679952848976325	0.6686744631820445
522	0.7555987877480871	0.6257789314990639
523	0.757495057805048	0.6359970649335881
524	0.8188935671709956	0.6260675046734138
525	0.8261107531544202	0.755121065541518
526	0.884150110538075	0.6361233690241282
527	0.7723390809171179	0.6782797922008235
528	0.7822682348584391	0.6182248343749316
529	0.7895496291698655	0.6200486040260124
530	0.8750055835111223	0.6348674897885056
531	0.8050773362849624	0.7301057181369562
532	0.759228860072392	0.6431865406659685
533	0.763413296202374	0.6167377907395271
534	0.9095971331679291	0.842632829861831
535	0.7782574400121125	0.6897582178240378
536	0.8190528958810888	0.6260963433847754
537	0.760509670983362	0.6477848134536613
538	0.7739100438532603	0.6814798119410417
539	0.8451606156266871	0.7751282076598733
540	0.7708136458461192	0.6750448733305686
541	0.8430200827393879	0.630135700792994
542	0.7604492557796789	0.6475782041256705
543	0.7645238118481494	0.6167132274076538
544	0.7603286008601411	0.6168145293497982
545	0.9805584615216494	0.673194704235939
546	0.7561274036906472	0.6169587444079182
547	0.8265854634382067	0.7556454270319921
548	0.7695654520090915	0.6722920752212416
549	0.7538270146807068	0.6171995604876802
550	0.7573763272992721	0.6169076319785375
551	1.0022491995720728	0.6862689016584977
552	0.7588351971994118	0.6416676581089321
553	0.7596373442660874	0.6447061565921429
554	0.7563138662687936	0.6169503709815909
555	0.8137607064510627	0.6251210831708833
556	0.7696394705589569	0.6724581962631423
557	0.8350924075001692	0.7648038860714351
558	0.7537956934047412	0.6171614281934726
559	0.759556320279341	0.6444090144380996
560	0.8027632206408686	0.6229621466580653
561	0.7687181997231308	0.6703629421575419
562	0.8740837800326873	0.8047785591448741
563	0.7725596738219296	0.6787368042833613
564	0.7674821285654893	0.6674504219562757
565	0.7926459523942343	0.7130758657617827
566	0.7539562961275682	0.6172295415683944
567	0.8681434143222743	0.6339001064194745
568	0.8078702157431623	0.7336617778054553
569	0.8016612369313516	0.6227342412941549
570	0.7538748601417926	0.6171316554108796
571	0.833589666178703	0.7632172306982102
572	0.8228949479174802	0.7515285919437862
573	0.7592512304200028	0.64327119249604
574	0.7585634186203614	0.6168668127965915
575	0.7989508876994413	0.7219827371703245
576	0.7813573646330191	0.6179819010866909
577	0.7585025245317331	0.6403377043361407
578	0.9838307846824924	0.6751926963902313
579	0.7689676373306786	0.6166255796295502
580	0.8176910464766101	0.6258488334030647
581	0.7548072875168913	0.6198617470317778
582	0.7658805500803072	0.6166848500073541
583	0.7627708352526218	0.6167526395900054
584	0.8089697461841568	0.7350389641643442
585	0.7569154660762528	0.6332296334378206
586	0.7537916869263565	0.6171791159919315
587	0.8723629700676037	0.6344976189993647
588	0.84583216217858	0.7757992579176538
589	0.7582273902569827	0.6168777994217406
590	0.7611845215565729	0.6500332157020314
591	0.7598139531912538	0.6453468699412461
592	0.7755472632341026	0.6165162708732201
593	0.7553881678373306	0.6169957791753223
594	0.7539124281927908	0.6171234936933853
595	0.7548376233070028	0.6170294291703814
596	0.7673764249299458	0.6166553108885139
597	0.7540092441569061	0.6171069905204702
598	0.8791617697787433	0.8104354879652583
599	0.7896946519351118	0.6200830618995951
600	1.083472950349656	0.7762437578038323
601	0.75798484941512	0.616885987938281
602	0.8105113127517939	0.7369492177958686
603	0.7680103409185306	0.6166432736031621
604	0.7756874333478676	0.6165141303505426
605	0.8061639566050398	0.7314994166202439
606	0.7976986636444827	0.7202617079879388
607	0.7562528091504074	0.6297307407608433
608	0.9111183721953778	0.8441756878265761
609	0.8352581871519805	0.7649781501994579
610	0.7539400368648408	0.6172266900984366
611	0.7646336107859587	0.6167108679023955
612	0.8017278459019492	0.6227480843331782
613	0.7624402982945819	0.6167604825057994
614	0.7554153999068806	0.6169942789920212
615	0.845564404350066	0.775531945391493
616	0.8284948698417836	0.7577396940585267
617	0.7561185293212546	0.6289666190719865
618	0.7539711672134343	0.6171129331400095
619	0.7998428848750082	0.723195377006931
620	0.7605392857763351	0.6478857560750517
621	0.7578674697946713	0.6376627300517893
622	0.7649847409904653	0.6167033997771069
623	0.7550311660240329	0.6217168798253611
624	0.8993514543491473	0.638938713637883
625	0.753820833852071	0.6171477294727896
626	0.7612087147778566	0.6501119004249052
627	0.8010747597552865	0.6226119753089744
628	0.8000304531121081	0.7234489983119737
629	0.7857496638260218	0.6191211725366309
630	0.7543640370568531	0.6170665826589076
631	0.7710642129082828	0.6755855723053414
632	0.7538705708628851	0.617132693579617
633	0.8032464604504259	0.6230613507060278
634	0.7614375240974944	0.6508499058474346
635	0.9280777074814269	0.861017297120014
636	0.7736422006552308	0.6165460474881989
637	0.7766880017536563	0.6868577229259419
638	0.7537930239152715	0.6171808541507908
639	0.8155643535616506	0.6254575989765279
640	0.7649159565378743	0.6609621049096038
641	0.7852001666908449	0.618982870571365
642	0.9221044452036374	0.6475926212089957
643	0.8140798877340333	0.7412841063839027
644	0.8011697272236483	0.7249794859448178
645	0.7759804253589337	0.6855190346526066
646	0.7634111031324389	0.6568117130160412
647	0.754411554085039	0.6172826741139907
648	0.7794320740023443	0.6174555566794864
649	0.8614980206016469	0.6329406867012008
650	0.7964964989598854	0.6216325696076165
651	0.7651823718281124	0.6616675558572123
652	0.7574897080957983	0.6169034685409027
653	0.7891038174570545	0.7077767577037157
654	0.7580926133680116	0.6386332524366494
655	0.7597778053635028	0.6168299984191152
656	0.7638247164121443	0.6579823729951308
657	0.8581594147795069	0.787775200237645
658	0.8940790013533041	0.6374484370091088
659	0.8014321926211615	0.6226865729396038
660	0.8117393012833227	0.7384542998615977
661	0.763304777408804	0.6565068091655154
662	0.9549111084376044	0.886498346550988
663	0.7556197646288384	0.6259158151169891
664	0.7600757929986751	0.6168215461673371
665	0.7595980491594491	0.6445623041290814
666	0.7554499515967285	0.616992393488567
667	0.8426022215561495	0.772552464369127
668	0.753789664225592	0.617174615233425
669	0.7727137488403867	0.6790544748049893
670	0.8506212561413292	0.6313163171717829
671	0.7539127362775141	0.6172215309694012
672	0.9951036385602618	0.6820048168534849
673	0.7563812299956876	0.6169474219970056
674	0.7606200508553949	0.6168066041516115
675	0.767561553856488	0.6166517677834732
676	0.7935109093702455	0.6209676644432451
677	0.8204821241408733	0.7487848640321466
678	0.8379814450809574	0.7678194138010812
679	0.754183853847084	0.6170847488866396
680	0.7720215519519928	0.6165724792937367
681	0.7637331608582917	0.6167305793849901
682	0.7559004838091303	0.6169693968614922
683	0.7555834142438149	0.6256781097114744
684	0.7635643551599932	0.6572482912861274
685	0.7537920085800885	0.617179573184666
686	0.798329655800569	0.6220302405419523
687	0.825260053320783	0.7541776245166824
688	0.7845890436497104	0.7006479352200615
689	0.7963809947637014	0.6216072527469314
690	0.8182662049840935	0.746226320610792
691	0.7694997070992166	0.6166159792119316
692	0.7556443638952234	0.6169821306758282
693	0.8040731772980456	0.7288058508442531
694	0.7538418831651018	0.6172044716321833
695	0.7539328552920642	0.617225381734955
696	0.7919147933098886	0.7120010542166162
697	0.7626260905871334	0.6545198273180667
698	0.7586617743609421	0.6409799585695327
699	0.8024206046180067	0.622891541313331
700	0.7550806432189756	0.6221037053410913
701	0.9581185101300214	0.8894612677619432
702	1.379898902917341	1.0855080231062342
703	0.7673316094062285	0.6670871687408603
704	0.7938115801775885	0.7147701559950478
705	0.7896741252928389	0.7086461267249464
706	0.8350141025974234	0.7647215206795454
707	0.7537895815365169	0.6171741959807804
708	0.764275199821086	0.6592307890057006
709	0.7542267562838073	0.6172648640949799
710	0.7610299633172987	0.6495275161097284
711	0.78149244395668	0.6954699473511274
712	0.7571591641684606	0.6169157930530524
713	0.7775674080388231	0.6169275512779858
714	0.8274717518446699	0.6275787130053754
715	0.7874990270781835	0.6195541956840313
716	0.7997903985643967	0.6223417757587495
717	0.7622293069662562	0.6533233144025036
718	0.7565696632503403	0.6169393696563167
719	0.7545893155891669	0.6178472500648207
720	0.7795069443850121	0.6920045503383057
721	0.7539346261995836	0.6172257073513957
722	0.7539015979182092	0.6171257003197721
723	0.7889467469797842	0.6199046535038059
724	0.8383297179142792	0.7681799318458765
725	1.033137557245554	0.9549101104349004
726	0.7551821286057271	0.6228746657187076
727	0.7568976619160523	0.6169259754360646
728	0.7537991692983389	0.6171586978643421
729	0.7567475048862702	0.6323808071675702
730	0.8193169072899877	0.6261440615402262
731	0.9674159142310043	0.8979606576999302
732	1.06017227527237	0.9770739874092862
733	0.8826210795907321	0.6359158595045572
734	0.7538468413764453	0.617205949525991
735	0.9631749672764517	0.8940998298833036
736	0.7669957469938223	0.6166626711610754
737	0.8081197126331807	0.7339753751781717
738	1.0490797195533401	0.9680542963910095
739	0.7558028267060648	0.6169741562368702
740	0.8626923152941391	0.633114847621592
741	0.9312040052555451	0.8640549743508139
742	0.8335771040406499	0.6286080014258862
743	0.7620108327174945	0.6167708962562891
744	0.9043366676276714	0.6408760025138259
745	0.756922372927091	0.6332640472836715
746	1.2115022144041334	0.9156326063987503
747	0.7580958187935387	0.6386468858518909
748	0.7552093892579698	0.6230769423802418
749	0.7581109034212049	0.6387109768203175
750	0.7926555512632552	0.6207729505138558
751	0.8536756997594324	0.6317797650014602
752	0.7566197708395763	0.6169372744690804
753	0.7544182672096122	0.6170616960530544
754	0.7700354139805436	0.6166064711182453
755	0.7576880319522238	0.6368700367216741
756	0.7871636133135742	0.7047688752585514
757	0.7843117017502178	0.7001945076059392
758	0.7541168891292435	0.6170925444332754
759	0.7747975968257009	0.6832346987159784
760	0.7720196321652562	0.6776133058260805
761	0.9020260120588816	0.8348679680364094
762	0.7836231666325277	0.6185795050303887
763	0.78045123307761	0.6177364287522493
764	0.7710315093169029	0.6755152172770713
765	0.765500237336835	0.6166926402898858
766	0.8667256028297305	0.7964089624085954
767	0.7540735024721336	0.617098029250508
768	0.755290235670591	0.6170012822907549
769	0.7595676405681422	0.6444506531951704
770	0.7543583513711462	0.6170671080915292
771	0.9212433319863269	0.6472733758071535
772	0.8246711267325838	0.753521624419055
773	0.7628621064044615	0.6167504990176272
774	0.756845421131639	0.6169280599852083
775	0.7539318929694452	0.6172252039498788
776	0.7754682507421864	0.684537244279224
777	0.798869458711535	0.6221459026882917
778	0.8405297930300379	0.7704429272925551
779	0.7540448477811966	0.6171018847750616
780	0.756286545136868	0.629919435128701
781	0.763797372157394	0.6579057189137998
782	0.7574770132660892	0.6359142939468921
783	0.9216350283055803	0.8546938060605814
784	0.9072470262708331	0.8402381509271102
785	0.7672786276336931	0.6166571920766821
786	0.8073630625428109	0.7330223118919821
787	0.7837587586451745	0.699284667350386
788	0.7551473170649197	0.6226134683142424
789	0.7557402806102211	0.6169772650715442
790	0.7615776818225994	0.6167816741606867
791	0.8883583713476302	0.6366896188035768
792	0.7539751506924754	0.6172326793676126
793	0.7548748454230512	0.6204413015358081
794	0.7729456947635988	0.6795303587882485
795	0.7559592176232268	0.6169665871203316
796	0.7900905041358671	0.6201767888884054
797	1.3327636286605014	1.1781685876278598
798	0.765837474578716	0.6633686882392648
799	0.7559928492122379	0.6282313068946173
800	0.8030125732275848	0.6230133914009941
801	0.7781189721649657	0.6895059542818488
802	0.7858787369527449	0.702731674753521
803	0.8665702937905684	0.7962299762989116
804	0.7558286863697629	0.6169728849641886
805	0.9388437130147583	0.6536850930209591
806	0.8511725578600805	0.7810645197168117
807	0.7704403500981849	0.6742321494605257
808	0.8474857121170054	0.7774428836634804
809	0.7633275688061514	0.6565723068713113
810	0.7605617424304704	0.6479621544535268
811	1.3782750606401069	1.0839195809975883
812	0.7716180893422722	0.6767674973761466
813	0.8163215556918357	0.6255975710056115
814	0.7766308300874791	0.616654895288806
815	0.7987285963110388	0.721678837274049
816	0.7573975249472755	0.61690684867107
817	0.7843124660693312	0.7001957598549409
818	0.7647488192800311	0.6605153124798359
819	0.7734572714979865	0.6805702535899787
820	0.7700946816738908	0.6734716763232649
821	0.7561598464780909	0.6169572642466239
822	0.7765918932928629	0.6166434454689169
823	0.8542415185551719	0.6318649674323192
824	0.8217512278766237	0.626580124535906
825	0.8490631378289871	0.7789995588933714
826	0.7543326249107976	0.6170695190155621
827	0.7634480420663347	0.6569172533330921
828	0.803468766708963	0.6231068398759013
829	0.7544306590944039	0.6172843539985146
830	0.7839506019144649	0.6186640675568739
831	0.7568537374553685	0.6169277269627865
832	0.7688383058349364	0.616627937780595
833	0.7824510480201656	0.6971008423161037
834	0.7820641665597958	0.6964457858257169
835	0.8619589254201075	0.6330079921466419
836	0.8189251492099089	0.7469911458420313
837	0.7547760630267032	0.6170336962923799
838	0.7657649098275777	0.6166872059449802
839	0.7543890815760955	0.6170642985413752
840	0.7955377384783373	0.6214214564900177
841	0.7604078841240903	0.6474361864269439
842	0.8431100988496932	0.773066249282267
843	0.7544644577372157	0.6172872657766326
844	1.1920832445443683	1.0783028492592932
845	0.7538406660524077	0.6171408650530462
846	0.7571307088395038	0.634284933726591
847	0.7545071615893555	0.6170541208044358
848	0.7983378595685034	0.7211429770627682
849	0.7605628276228832	0.6168081468202122
850	0.8060442527929327	0.7313465295890008
851	0.7589560575673997	0.6421400269071124
852	0.9419627009830072	0.6547979441946868
853	0.9136673340822925	0.8467484148610646
854	0.7616862031187865	0.6167789467382337
855	0.7838908534757711	0.6995027371675534
856	0.7842081655621933	0.7000247387155549
857	0.7801476789751015	0.6176533132064372
858	0.7866058409579818	0.7038891157588869
859	0.7581629827899483	0.6168799518081611
860	0.8326126195091152	0.7621787379864404
861	0.8808859266389684	0.6356791991340386
862	0.7547031860968831	0.6189297229641526
863	0.7615685266006642	0.6167819051085379
864	0.7969167347171264	0.6217244145339705
865	0.7985785285117526	0.6220836452002266
866	0.9500989885009111	0.6576706110394087
867	0.9141833631874834	0.8472673856665046
868	0.784459731608783	0.7004367626141371
869	0.7636456943467446	0.6167325398756861
870	0.7609898738840143	0.6493954806643584
871	0.7752476472614457	0.6165208685460356
872	0.8028565117248083	0.6229813328751119
873	0.9080309177224958	0.6422959546382653
874	0.8063677704961417	0.6236918179100893
875	0.8327037728045733	0.7622758570461137
876	0.8855860231953081	0.6363173733156017
877	0.8339788516277367	0.7636293693843874
878	0.8836683085047703	0.6360580858508535
879	0.9223782009016821	0.6476939862887808
880	0.8256646928516229	0.6272670451577969
881	1.0728240436279293	0.9872446614046122
882	0.7538087010834578	0.6171918713107641
883	0.7666603609836161	0.6654427485182498
884	0.754117780251405	0.6172525276276954
885	0.7538106730675483	0.6171928392680657
886	0.7567150267729496	0.6322139317613936
887	0.9720558027680817	0.9021548381518101
888	0.7538162571470117	0.6171953591339945
889	0.7812281858402734	0.695015680677728
890	0.7844133881731209	0.7003609796095378
891	0.842355497669333	0.7723024228440334
892	0.9078224455769879	0.6422161687386002
893	0.7547752171036517	0.6195799109536555
894	0.753911475484061	0.6171236838024281
895	0.7907263515120719	0.6203263494594553
896	0.756266966460482	0.6298100819589988
897	0.8657318824393322	0.7952620194119787
898	0.8659268042414247	0.7954873204170098
899	0.7560775988138919	0.6169610367291125
900	0.7627295443245806	0.6167536114909008
901	0.7679327768029428	0.6685265249062479
902	0.8010202183184176	0.7247796024941944
903	0.7727135664901866	0.616561059952754
904	0.8061607260947802	0.7314952926511821
905	0.7765981410119783	0.6866888198354075
906	0.7548037714367114	0.6170317596811832
907	0.761131692907158	0.616793084616895
908	0.9406539814244292	0.6543318017582955
909	0.7540915730785566	0.6170956972321571
910	0.7875247034947015	0.7053347437325952
911	0.8017658808289098	0.7257736589623017
912	0.7832583121723714	0.6184847614332892
913	0.7562040589933448	0.6294557817803444
914	0.866244910194705	0.6336283750683388
915	0.9338889254654663	0.8666483406050595
916	0.7586072606034748	0.616865407996256
917	1.0822424214623845	0.9947400569786702
918	0.9122137122022286	0.6438883227875437
919	0.7720638403023304	0.6777058739953158
920	0.8532532298694315	0.6317160180466499
921	0.799758626210565	0.7230812925371294
922	0.8710871412312563	0.8013955618153326
923	0.7568925825123586	0.6331153437461912
924	0.7691268167494585	0.6712997854203735
925	0.7558053307698284	0.6270942146302474
926	0.7947337654650829	0.6212426976941939
927	0.7578150703321547	0.6374330680749931
928	0.8124709056041597	0.7393442123274397
929	0.7593643271479714	0.6168420787108576
930	0.870191281173809	0.8003774910391155
931	0.7598782768634003	0.616827125857383
932	0.8886843629416474	0.8208055380947828
933	0.7614815807096598	0.650990752316961
934	0.8557401775988505	0.7854732177196464
935	0.7540008541460569	0.6171082527184871
936	0.7538815391074684	0.6172148739206421
937	0.7554590314270844	0.6248460193875388
938	0.9875384636181492	0.9159383132515919
939	0.8417228896197201	0.6299300581667717
940	0.7561260681288698	0.6290100905803139
941	0.7623393365319789	0.616762907359866
942	0.8493018069904403	0.7792341474419312
943	0.8637267701930431	0.6332650714625815
944	0.833829165809089	0.7634709572778298
945	0.7829261695121448	0.6183980297306739
946	0.7551739469146854	0.6170080549692804
947	0.7564500284466472	0.6169444492994832
948	0.7547579469422699	0.619426243316808
949	0.7988519319994087	0.6221421572874797
950	0.7546166969862363	0.6181142210876465
951	0.8437171360104438	0.7736787328902633
952	0.9796595175012334	0.9089635596781469
953	0.7538931206241113	0.6171275029799598
954	1.1426737199480215	1.0414952237410366
955	0.8705629067176669	0.6342437830349482
956	0.7678441591072316	0.6166464035092152
957	0.7628419765504691	0.6551597550898541
958	0.7750586409883342	0.6837440360211815
959	0.79472978025914	0.7160887840886896
960	0.7907270687660013	0.6203265174884124
961	1.0443439760222277	0.7308089603200717
962	0.7538649464540209	0.6172108659260288
963	0.7613291305059539	0.6505016671712661
964	0.8037895974404555	0.623172326867167
965	0.8080751665876895	0.7339194320333623
966	0.7567941683490447	0.6326189819633017
967	0.8342046197849564	0.7638680594294086
968	0.7538227423460221	0.6171979749428693
969	0.755782391668612	0.6269515592301598
970	0.7966111598251697	0.6216576704781486
971	0.7602318211390098	0.6468268520874615
972	0.754433346221093	0.6170603750843404
973	0.7602577331177953	0.6469170418689814
974	0.7542940593597283	0.6170732426285502
975	0.7935223596011208	0.7143519160643111
976	0.8482180808818719	0.7781669701350676
977	0.7576210442631852	0.6168987241509964
978	0.8169763413237927	0.6257180061941262
979	0.7770036112017006	0.6167640472980923
980	0.7639885043585267	0.6167249039277825
981	0.7538924851627045	0.6171276410269498
982	0.8048439207441117	0.7298046017806686
983	0.7766497118605322	0.6867857916971754
984	0.8802548496798047	0.6355928099645022
985	0.7758623083996959	0.6852935864986041
986	0.7548562817811276	0.617028160682466
987	0.8178770839710765	0.625882781354005
988	0.8071805724213772	0.7327915443919729
989	0.7805900524178027	0.6939100857002601
990	0.7584487720487852	0.6168705168419643
991	0.7927709123685194	0.6207993263438651
992	0.786275503280577	0.6192524781036824
993	0.7779263222619497	0.6170306757062972
994	0.7858877027862506	0.6191557393415043
995	0.7598924240414041	0.6456285709590834
996	0.9253674662084148	0.8583677991100565
997	0.7788989945389456	0.6173065300853463
998	1.000653073131994	0.927378622438948
999	0.777256025873476	0.6879181384958365
1000	0.8332428348233529	0.7628492161668077
1001	0.9891618306640032	0.9173656356711508
1002	0.7540603648896068	0.6172451917801176
1003	0.8166287652086158	0.6256541454952333
1004	0.768873566095852	0.6166272938946756
1005	0.7605393321380961	0.6168087820909991
1006	0.7544099132520278	0.6170624346999841
1007	0.7727672471740332	0.616560182613957
1008	1.0410369045641727	0.7268881433596928
1009	0.7542427720040695	0.617078422345725
1010	0.7684103131516679	0.6696487937778003
1011	0.7570453566608312	0.6169201744156791
1012	0.7537974059102163	0.6171600081008773
1013	0.8218757604165066	0.6266022460548972
1014	0.7541912465211648	0.617083930298141
1015	0.7795638154975527	0.6174921583666504
1016	0.7543878738394354	0.6172805557597859
1017	0.8294867223940139	0.6279223516381003
1018	0.8170621733353348	0.7448198436984566
1019	0.7731171221367888	0.6165544934122046
1020	0.7785935787094291	0.6172204698112486
1021	0.8024680617846214	0.726703333783572
1022	0.7590312759931533	0.6424312522041774
1023	0.9265165247330048	0.6492190316883284
1024	0.7659396316647207	0.6636298520619338
1025	0.7671672870720428	0.6166593418789943
1026	0.7953287809952135	0.7169416584709283
1027	0.7584655271821114	0.6168699727159711
1028	0.7701157376371441	0.6166050586498042
1029	0.7542516890639775	0.6170775015126931
1030	0.8612392247524268	0.632902843468027
1031	0.7562860965353276	0.6169515980411674
1032	0.7996743075570262	0.7229670310716951
1033	0.8026998226537431	0.6229490987608535
1034	0.8527358870220109	0.6316378025710553
1035	0.7766979309490719	0.6166746052094002
1036	1.049670918004767	0.7370962756042154
1037	0.7571115769795698	0.6169176159824392
1038	0.7570214056514191	0.6169211061234844
1039	0.8263627407485584	0.7553995950621606
1040	0.7616886751027937	0.6167788848264938
1041	0.7691261911902516	0.616622701919558
1042	0.7848955153901694	0.6189057031354382
1043	0.8150485516740689	0.6253618143613793
1044	0.8872665698624971	0.6365433824027316
1045	1.2449100421769235	0.9502974454503772
1046	0.779909981348419	0.6927179945595736
1047	0.7834403366459317	0.6185320973995352
1048	0.7810042148699343	0.6178866939842813
1049	0.8372764107098848	0.6292152008986177
1050	0.75795966429595	0.6380632852937986
1051	0.7716917900918633	0.6769234239357171
1052	0.7649585107240329	0.6610753357018158
1053	0.8029047761828411	0.727278459650669
1054	0.8234339784365123	0.6268775584341042
1055	0.795914873425824	0.71777068094863
1056	0.8796527761810559	0.8109776082153695
1057	0.7614377709532846	0.6508506961427728
1058	0.7613046188999503	0.6167886209049676
1059	0.7567046654872185	0.6169337663605117
1060	0.7772683690947431	0.687941044519948
1061	0.758232732586437	0.6392245878517305
1062	0.7862259439457769	0.6192401456045752
1063	0.7634756280438577	0.6569959417040636
1064	0.7707394098990128	0.6165942040183028
1065	0.8535921403343784	0.6317671654990871
1066	0.8674160240919452	0.797203437458021
1067	0.756939421742234	0.6333488331167954
1068	0.7645107195618743	0.6598730242254965
1069	0.8042324053229533	0.7290127486537193
1070	0.8160094590408493	0.6255399702074347
1071	0.7566012949762556	0.6316221849651608
1072	0.7547882544387576	0.6196950275115312
1073	0.9851889635891969	0.6760191831209913
1074	0.7563435096642128	0.6302351967463417
1075	0.935122371555468	0.8678350462904347
1076	0.7708093996132228	0.6165929980372425
1077	0.8402547372156	0.6296957586433879
1078	0.7760006527240076	0.6165093707959461
1079	0.7676518019330462	0.6678575785287874
1080	0.768109427460122	0.668943790836209
1081	0.835483203854492	0.7652144404192811
1082	0.8032700891487788	0.7277577708011919
1083	0.7764943252448822	0.6864932901737161
1084	0.7569347074329491	0.633325411138981
1085	0.8962474093910558	0.8288396051126089
1086	0.7829341041099885	0.6184001071016044
1087	0.7541804940994052	0.6170851234429123
1088	0.754539200301875	0.6173465243203332
1089	0.8038902753820438	0.6231928375974685
1090	0.7769186148050059	0.6872897413381275
1091	0.8219303958884213	0.7504368825464305
1092	0.8328295623921516	0.6284838461442738
1093	0.9675181260596165	0.8980533829917249
1094	0.7809230389818675	0.694488538402648
1095	0.8103478249410141	0.7367477430858941
1096	0.7851766275751901	0.6189769207540607
1097	1.051876005160206	0.7396889314388854
1098	0.7547767564184178	0.6170336475007949
1099	0.956988446451718	0.660070496930251
1100	0.8198871974924032	0.6262468490522733
1101	0.7914443452612884	0.7113044268005999
1102	0.7714456852066421	0.6165821423784881
1103	0.7862072216250094	0.703256081150298
1104	0.7576975141644244	0.6168959988776084
1105	0.7537935426689746	0.6171814381848467
1106	0.8302105939011809	0.7596018170187591
1107	0.7538581281482473	0.6172090919972082
1108	0.8234215446154028	0.6268753723158205
1109	0.7626973249824175	0.6547318203086108
1110	0.8437433563648518	0.7737051491524215
1111	0.8737826069132866	0.8044400917350749
1112	0.7590634431289093	0.6168511504545969
1113	0.8779983983844268	0.63528251645053
1114	0.7611419962300272	0.6498946005863294
1115	0.7573006018031774	0.6169104491717113
1116	0.7646492042365085	0.6602474341993214
1117	0.807796021891316	0.7335683965347773
1118	0.8561636614525328	0.6321529381452097
1119	0.7758734566425332	0.6165112997158859
1120	0.8060864261171523	0.6236356971970873
1121	0.778594354173735	0.6172206889590112
1122	0.7538334006483218	0.6171431924825858
1123	0.8674186238018176	0.633796584509558
1124	0.7543939200931118	0.6172811005583805
1125	0.8345086967859765	0.6287620278989593
1126	0.758386203827917	0.6168725573751098
1127	0.7700337100091842	0.6166065011186768
1128	0.8082111351529202	0.7340901235037086
1129	0.7550839098598694	0.6170134960329363
1130	1.0756279466960523	0.9894826689985088
1131	0.7783398211009133	0.6171485812596447
1132	0.9039790536849434	0.6407378513311162
1133	0.7562887123272192	0.6169514821685979
1134	0.7539178738871615	0.6171224208788485
1135	0.7543459733192555	0.6172767022092471
1136	0.8524654560637529	0.6315968494557155
1137	0.7551712065854252	0.6227930698699424
1138	0.8801659334155507	0.6355806244008412
1139	0.7577613342208177	0.6168937446157764
1140	0.8196097231502909	0.6261968868707364
1141	0.7846726143295382	0.7007841880660343
1142	0.7564605553694844	0.6308731860928827
1143	0.760467811514397	0.6168107226099971
1144	0.7568918322076529	0.6169262071897368
1145	0.809727779202258	0.7359812435564717
1146	0.7676711973258538	0.6679039658701504
1147	0.7674883889265418	0.6166531652695627
1148	0.7565996560241102	0.6169381133116932
1149	0.7658153522732681	0.6166861769218722
1150	0.7539736540195305	0.6172324362875243
1151	0.760056847673076	0.6462130883153623
1152	0.7888953801217098	0.6198923355474334
1153	0.7861545544802517	0.7031721696317856
1154	0.7538204169768472	0.6171478943182159
1155	0.7547847442489539	0.6170330866530551
1156	0.7565897035189708	0.6315612116531121
1157	0.773187532757756	0.680023593246867
1158	0.8176497459770952	0.745507675322072
1159	0.7538477587944783	0.6172062158841672
1160	0.7571943272563023	0.6169144542565085
1161	0.7539105884547698	0.6172211018699505
1162	0.8147071168722197	0.6252982125709567
1163	0.7711261293014029	0.6165875702521043
1164	0.7690594404243448	0.6166239116604291
1165	0.7686501008538983	0.6166313870389746
1166	0.7538828628159325	0.6171297858761913
1167	0.884248575184683	0.816012009128885
1168	0.7609945725930678	0.6494109746810889
1169	0.7979804149667116	0.6219550669605229
1170	0.8340530159777894	0.6286867829759526
1171	0.9478665338025635	0.6568866560310631
1172	0.7555379253896274	0.6253772386543315
1173	0.7577684714269854	0.6372275805763031
1174	0.7538139431131511	0.6171943501627638
1175	0.7569892847622415	0.6335955078392227
1176	0.7667187578419066	0.6166680918131389
1177	0.7843484589385201	0.6187662368701945
1178	0.7600736518822877	0.6168216061843541
1179	0.8047880863169643	0.623374925221691
1180	0.7731427046316823	0.6165540793765889
1181	0.7828209756869087	0.6183704634564874
1182	0.7538075032378855	0.6171912589998687
1183	0.7577503576541742	0.6371473821596483
1184	0.816089516869105	0.7436749727516876
1185	0.7551587736495452	0.6226997939268017
1186	0.7581852627758204	0.6390253035098507
1187	0.7928507769701779	0.6208175651701868
1188	0.767076252295386	0.6664663806011482
1189	0.8348129700342292	0.7645098023984872
1190	0.8735007026959434	0.6346572603222428
1191	0.7938157912591568	0.7147762352662501
1192	0.7670034406889021	0.6166625213908299
1193	0.9704437448339939	0.6669568030605967
1194	0.8607813432741792	0.6328357969647148
1195	0.8934374210043358	0.825874324722497
1196	0.7718012475291974	0.616576158373924
1197	0.8588697124117844	0.788446892526303
1198	0.7550941222197664	0.6170128695927494
1199	0.7690920955574508	0.6712206541244904
1200	0.8109575002348615	0.6245889840960568
1201	0.758402390572344	0.6399283474517085
1202	0.7702529116822129	0.6166026542398977
1203	0.8726425477330737	0.6345369046348708
1204	0.8164627545737101	0.7441152244676918
1205	0.7560160643128766	0.6169639034947582
1206	0.9110189886164368	0.8440750631300348
1207	0.8035952305220087	0.6231326761429116
1208	0.8632823102969013	0.7925787534061777
1209	0.7909096021293008	0.6203692298146034
1210	0.7657884075378474	0.6166867263302087
1211	0.7889082393291215	0.70747711490797
1212	0.7582328149066807	0.6168776188483666
1213	0.7742139634040741	0.6165369719078937
1214	0.7587554931845863	0.6168607045611728
1215	0.754217239049143	0.6170811102961197
1216	0.7545490824884324	0.6174465546818158
1217	0.8029122762901529	0.6229927934799236
1218	0.809699359845188	0.7359460204735254
1219	0.7545315970187496	0.6170521218708763
1220	0.7812002701255839	0.6179396211261395
1221	0.8440248357091638	0.6302941171068447
1222	0.8742534141435394	0.804969050074293
1223	0.759864691359909	0.6455292195072039
1224	0.7541863744259731	0.6170844689292241
1225	0.7747613699758781	0.6831637752166658
1226	0.8222743433089472	0.7508269451335732
1227	0.7759251818289925	0.6854136638073632
1228	0.7656327765381287	0.6628421046519241
1229	0.7545021639280047	0.6172904295418683
1230	0.7557071435639001	0.6169789322671971
1231	0.8197696637742805	0.747966386918923
1232	0.7584598801516846	0.6168701559962404
1233	0.8327976882774514	0.6284785411461273
1234	0.8312633083900993	0.7607354176628932
1235	0.7588176848733763	0.64159875062051
1236	0.8162088480584659	0.6255767843355446
1237	0.8215895580166949	0.7500494933924112
1238	0.7538843660011456	0.6171294437681806
1239	0.7960838210456708	0.621541970887931
1240	0.7790746370643553	0.6173557971588639
1241	0.7588225679606475	0.6416179765175065
1242	0.7558195795216712	0.6271824190784449
1243	0.7682753964491787	0.6693335519492479
1244	0.7651620372005659	0.616699672429938
1245	0.7685837441380581	0.6166326082197547
1246	0.82195833649241	0.7504686014993704
1247	0.7611026077675741	0.6167938404563093
1248	0.775287095682146	0.6165202614504857
1249	0.8234771158045221	0.6268851415360487
1250	0.7547411351556985	0.6192753351332746
1251	0.7571161829701788	0.6342147984836355
1252	0.7542106303087959	0.6170818189898627
1253	0.7900346753422489	0.7091924230356329
1254	0.8025954876715768	0.6229276088910441
1255	0.7815806921650167	0.6956211908262039
1256	0.7537898483231498	0.6171696279452975
1257	0.7662177532908295	0.6643354866208994
1258	0.870479314602763	0.6342319572714014
1259	0.8015610308394184	0.6227133993734194
1260	0.7632744091160908	0.616740958518301
1261	0.7654385855787478	0.6166939147338297
1262	0.9510580018721488	0.6580064184482726
1263	0.7668704170865078	0.6659617412186716
1264	0.8375310499936885	0.6292565696242148
1265	0.9225227819484006	0.647747496721943
1266	0.7550619156284099	0.6170148536146868
1267	0.7776771192033567	0.6169591521772306
1268	0.7549931481795646	0.6170191755195433
1269	0.804182445885948	0.6232522547372634
1270	0.8190504063201711	0.7471361427250982
1271	0.7787235463850605	0.6172571535046336
1272	0.8018453868760441	0.725879233167959
1273	0.9210486562989783	0.8541139001291651
1274	0.7577734148764269	0.6168933199287572
1275	0.790208679307137	0.7094551634339813
1276	0.7882580263680689	0.6197387895932449
1277	0.8688486768575843	0.7988458123191776
1278	0.7653990957109095	0.6622354989407384
1279	0.7572786893002756	0.6349909747866687
1280	0.7738222378700087	0.6165431763676799
1281	0.761583372959914	0.6167815306645266
1282	0.7540505757593596	0.6172438659177545
1283	0.7547565193227029	0.6194134795803568
1284	0.7715260228313053	0.6765722771046312
1285	0.7545588167600167	0.6170499334771851
1286	0.7538891790932736	0.617216597141753
1287	0.7835900940243042	0.6185709395106398
1288	1.1183156292977585	1.0229070280888946
1289	0.7544667524567131	0.6170575025434395
1290	0.7659353245407866	0.6166837379278083
1291	0.7675149143574312	0.66752928689569
1292	0.8868724067410404	0.8188550037577652
1293	0.8199174359222896	0.6262522882134166
1294	0.7540128399971485	0.6172385064008993
1295	0.7607535622819765	0.648609706665222
1296	0.8163595196392317	0.6256045689565517
1297	0.7580781502075838	0.6168828108880363
1298	0.8232932880776485	0.7519774960668503
1299	0.778927142614265	0.6909688103955655
1300	0.7612250772503735	0.6167906677458536
1301	0.8537632511776493	0.6317929617551988
1302	0.815872826468815	0.6255147128742056
1303	0.7697340937440333	0.6726700141082078
1304	0.8005510416499964	0.6225022070686748
1305	0.7598042986306459	0.64531208629031
1306	0.7611666649951945	0.6499750586019922
1307	0.7652223490186519	0.6617727140615095
1308	0.8112881928983671	0.7379030739490382
1309	0.7745013561991263	0.6826529953850456
1310	0.7538522528458982	0.6171374719413415
1311	0.9869350258945234	0.6770793476886484
1312	0.840941227151431	0.7708634118170982
1313	0.7669665161531295	0.6661978219115903
1314	0.7713388923961212	0.6761739668626432
1315	0.7542377515058212	0.6172660185648319
1316	0.7537973049283713	0.6171600873248283
1317	0.7705612820530793	0.6744963936942534
1318	0.8628923005680973	0.6331439346912041
1319	0.7826378022426536	0.6183223495911611
1320	0.9251444606333933	0.6487148993675569
1321	0.7586548301554138	0.6168638908983725
1322	0.7556798166256046	0.6263034176034264
1323	0.7619225526644191	0.616773069785729
1324	0.760507136248641	0.6168096543776711
1325	0.7726775290211029	0.6789799094654821
1326	0.8025321158308696	0.7267878354344067
1327	0.8743808896472703	0.6347803482493485
1328	0.7591026012790187	0.6168499555868838
1329	0.8696557741238272	0.6341152684929497
1330	0.8527528915490694	0.7825993743926297
1331	0.7645464156090237	0.6167127407059234
1332	0.7588836570395383	0.6418577232052232
1333	0.7775668074714982	0.6169273781010006
1334	0.7878527896119932	0.619640472514452
1335	0.7623293274069656	0.6536274905014632
1336	0.788316055553586	0.6197528240918669
1337	0.8541000082607464	0.7838997138544287
1338	0.757169662764761	0.6169153926068305
1339	0.7684030958306342	0.6166359462848491
1340	0.7996894415600031	0.6223203915121084
1341	0.806079864493057	0.7313920297682978
1342	0.8434196513252368	0.7733787977476911
1343	0.8113791747022948	0.7380144032695631
1344	0.7884280943874877	0.7067381686600952
1345	0.7661461578980421	0.61667948007787
1346	0.7642097114600332	0.6590509577907233
1347	0.7805913311355034	0.6939123135436479
1348	0.7820419947273445	0.6964081170876593
1349	0.7688960467201176	0.6707722051598419
1350	0.7615159027052736	0.6511002027038346
1351	0.9530954858152535	0.8848138317483619
1352	0.8721805528670259	0.802633914065286
1353	1.0657477160976594	0.9815709134176885
1354	0.7544155408976505	0.6172830267747189
1355	0.873133090128812	0.6346057452914541
1356	0.8123747962804706	0.7392275903324189
1357	0.7815928165698238	0.618045056818458
1358	0.7865782620303199	0.7038454350949537
1359	0.7553698879252657	0.6169967933492629
1360	0.7557982370759043	0.6270501865784301
1361	0.8251775828885419	0.7540859037965091
1362	0.7597633264607082	0.6168304143398563
1363	0.889911836074275	0.8221210947760007
1364	0.7705383457675494	0.616597681982324
1365	0.7794534460243261	0.6174615005245633
1366	0.9331457359163307	0.6516345537802238
1367	0.7605864378565225	0.6168075095409941
1368	0.7550782078250773	0.6170138468760932
1369	0.7921819464066211	0.6206642844867286
1370	0.7816040559168548	0.6956611945144439
1371	0.756896456968314	0.6331347237114671
1372	0.7539464305174446	0.6171171344360243
1373	0.7656493851473237	0.6628849949829525
1374	0.8044916540972071	0.6233149668345109
1375	0.7873125148022838	0.619508537793762
1376	0.7547097705958782	0.6170384428427399
1377	0.7573704350260971	0.6354212598830258
1378	0.8038946963216826	0.7285735825428751
1379	0.861123622939504	0.6328859272030284
1380	0.7547590276933419	0.6170349004304093
1381	0.7847418208967143	0.6188666377729153
1382	0.7588488705408521	0.6168577773104614
1383	0.7548560739958782	0.6170281747474293
1384	0.7995685718040929	0.6222947611221098
1385	0.7734091419884466	0.6804729785594475
1386	0.7716283130633234	0.6767891459717169
1387	0.9593174476479885	0.6608753547992958
1388	0.7616941229484159	0.6167787484168749
1389	0.7591182224121696	0.6427653203413928
1390	0.7636745631649826	0.6575601758090106
1391	0.9048247717772728	0.8377554388327593
1392	0.9326278436239568	0.6514470251590491
1393	0.7562015406426312	0.6294415031680827
1394	0.7735418650922722	0.6807409494810357
1395	0.7784768406807833	0.6901565376447553
1396	0.8255826680696425	0.7545359828455002
1397	0.7752978157144323	0.6842080775785695
1398	0.8629848919999054	0.6331573943940715
1399	0.8647073089418423	0.7940751372707286
1400	0.7663857014780331	0.6166746852070464
1401	0.7662063644642931	0.6166782707059367
1402	0.8043074206813132	0.7291101195127921
1403	0.7537964470555967	0.6171841813693927
1404	0.8356017448211805	0.7653388083659247
1405	0.7570942401823522	0.6169182833258474
1406	0.7818490449760719	0.6960797136141452
1407	0.7624872777310101	0.6541042948674579
1408	0.7813173504274846	0.695169187687981
1409	0.8251380260811285	0.7540418937074584
1410	0.8742877913012032	0.8050076409114918
1411	0.7993856848209845	0.6222559210635112
1412	0.7807874207594037	0.6942533557604766
1413	1.2236567283184852	0.9283108110042068
1414	0.7729316804350997	0.6795016845928413
1415	0.8179644351910045	0.6258987060935849
1416	0.9746547378808839	0.904490901839463
1417	0.7730959024640243	0.6798370612590188
1418	0.7600100706788805	0.6168233930359415
1419	0.756286685724211	0.616951571936411
1420	0.7619702060900515	0.6167718950846053
1421	0.8556312000356713	0.6320733912800812
1422	0.8225502776397899	0.6267217578298557
1423	1.021988559960985	0.7040280811435782
1424	0.780285821507802	0.6933785984781818
1425	0.768244041654101	0.6692600853610472
1426	0.8259688022551994	0.7549639768845392
1427	0.786215580287252	0.7032693926395015
1428	0.8030098621231708	0.6230128348741332
1429	0.8428694040201329	0.6301118789914983
1430	0.8341284703332281	0.763787583716319
1431	0.7558383389561079	0.6169724124979602
1432	0.7581914932095296	0.6168789971144674
1433	0.7681953411327929	0.6691458227376486
1434	0.7782647718798954	0.6897715561788501
1435	0.839095822558203	0.6295096157469925
1436	0.8474904693677975	0.6308349234361362
1437	0.7553182945409426	0.6238663307433907
1438	0.7624699271732421	0.6167597735361178
1439	0.8565730710167005	0.786268256084385
1440	0.8036130624348292	0.7282063099783032
1441	0.7687979482496026	0.6166286756478662
1442	0.8475022580902473	0.7774592686163943
1443	0.939408404912079	0.6538870676458687
1444	0.7596589878395081	0.6168334264186147
1445	0.7552832324408726	0.6236153397000949
1446	0.7537994824091891	0.6171584780261574
1447	0.7724900724213937	0.6785928888469962
1448	0.7539065680444687	0.6172202883107784
1449	0.7591651049524748	0.6168480573477771
1450	0.8947837489702111	0.6375410835615185
1451	0.7796972464688146	0.6175291389062048
1452	0.7916445734597874	0.6205402312202761
1453	0.8401443132646721	0.6296780683798263
1454	0.7938751000529614	0.6210499790976193
1455	0.7563280847513408	0.630150043412019
1456	0.7867369275882811	0.6193668795004829
1457	0.7613189565172342	0.6504688547344211
1458	0.7602135467946576	0.6467631382957485
1459	0.7590125246400995	0.6423588466195391
1460	0.9479242262967134	0.8799862927001351
1461	0.8008766261572414	0.7245873573991711
1462	0.9268329163255171	0.8598022853555711
1463	0.7792387304663109	0.6915268170766022
1464	0.7766597912127645	0.616663405596494
1465	0.7837660803697601	0.6992967663265985
1466	0.7860266896690532	0.6191904730647136
1467	0.7596140358323462	0.6168347322574514
1468	0.7710921447308163	0.6165881503361953
1469	0.7825371328241619	0.6972460289044777
1470	0.7772964501601066	0.6879931347552044
1471	0.8897461337946373	0.6368748311808858
1472	0.7540293953756823	0.6172409093906395
1473	0.7587535399172538	0.6168607660830543
1474	0.7766137224119104	0.6867181295473942
1475	0.7542352036901127	0.6172657523212529
1476	0.7655477928767264	0.6626221802725968
1477	1.0148614154042481	0.6953458456890441
1478	0.9443064304225721	0.8765820235176588
1479	0.7538466610090494	0.6171390664339899
1480	0.7677892563582015	0.6166474415108758
1481	0.7552388140435273	0.6232931160843047
1482	0.8192465518355542	0.7473629532390043
1483	0.9627185645178956	0.6621258134121389
1484	0.7866499720341289	0.619345378260613
1485	0.8116726902404228	0.7383730264646622
1486	0.7782876656348044	0.6898131929373192
1487	0.8290075495085971	0.6278409950165973
1488	0.8513441957295454	0.6314265502752991
1489	0.7540713809440747	0.6172466555036421
1490	0.7593312430967903	0.6435725743307901
1491	0.764087837074924	0.6587148103890738
1492	0.7586614922116611	0.6409788299320975
1493	0.82319562787532	0.7518675436419131
1494	0.7555724742086932	0.6169858601854813
1495	0.7562849521857291	0.6169516487517788
1496	0.7803737688952133	0.617715261309055
1497	0.8030270826044332	0.7274391124058357
1498	0.7633943058480679	0.6567636548078336
1499	1.0463263128907383	0.9657998158498984
1500	0.7541868370514084	0.6172605457008001
1501	0.7891296211201441	0.7078162332742255
1502	0.7671440733263873	0.6666318199686816
1503	0.7748143932365121	0.68326756215737
1504	0.8891763900044288	0.8213334297816348
1505	0.7787991689128233	0.6172784562562362
1506	0.8540124112884576	0.7838153792992013
1507	0.8300079779516437	0.759382860830744
1508	0.7891465526803296	0.619952487924085
1509	0.7759375341096136	0.6165103273226186
1510	0.7613009902291743	0.6504108577364842
1511	0.9342038470742604	0.6520170891840943
1512	0.7697434184340108	0.6726908547967823
1513	0.8006363914265755	0.7242651253290425
1514	0.7680181160423687	0.6166431276013551
1515	0.7549725447009477	0.6212484720481469
1516	0.7593132971110398	0.6168435999114178
1517	0.869246408292266	0.6340571406497968
1518	0.7750503631127809	0.6837279307942505
1519	0.8883014895899987	0.8203942378028922
1520	0.7571920970322885	0.6169145389653324
1521	0.7976261300787258	0.7201613339849997
1522	0.9510266193361924	0.6579954386346775
1523	0.7546311556920426	0.6182534157560999
1524	0.7688159720526461	0.6705882277382942
1525	0.7734494875701635	0.6805545291842587
1526	0.7549136842571095	0.6207663530280298
1527	0.9933511307741241	0.9210341372916503
1528	0.9805604514281608	0.673195922129513
1529	0.8217287928483638	0.7502078477926575
1530	0.8118229825143174	0.7385563417450601
1531	0.7986387878375008	0.7215558626705917
1532	0.8379044521637558	0.6293171357359506
1533	0.7642064581953006	0.6590420099054891
1534	0.7597846878612278	0.6452413471769067
1535	0.9627735300242005	0.8937329911360897
1536	0.7753402008889263	0.6165194450250007
1537	0.7539694440738175	0.6172317471913333
1538	1.0973796677093928	0.7920094039357969
1539	0.7788714569710626	0.6172987910459029
1540	0.7575243965639722	0.6361312170459258
1541	0.7746453132913028	0.6829361672896969
1542	0.755971818818466	0.6169659892502847
1543	0.9864663256978226	0.6767950237767313
1544	0.8055141767079433	0.7306675995198115
1545	0.9001889166668574	0.6392659029015089
1546	0.854835187798775	0.784606316035461
1547	0.789359362757834	0.7081671108937653
1548	0.7543076142238911	0.6172730451684716
1549	0.7577060511204626	0.6369504455163914
1550	0.8083439075481407	0.7342566174538255
1551	0.7565568488442022	0.6169399084832512
1552	0.8565771578877118	0.632214594687336
1553	0.7749447232442653	0.6165255483734046
1554	0.781481240061621	0.6954507293349612
1555	0.7539102307239609	0.6172210300329277
1556	0.7863213677280833	0.6192638832925503
1557	0.8445078699452299	0.6303700109116885
1558	0.7704305122765724	0.6742106123997815
1559	0.9126801985435323	0.8457539075659941
1560	0.769571236533322	0.6166147006677103
1561	0.7538863585909619	0.6171289944242724
1562	0.7551649273995916	0.6227460139123133
1563	0.7615539002657554	0.6167822743474773
1564	0.7685368780113239	0.6699432388668882
1565	1.2719432247754896	0.9779529803024348
1566	0.7820855083054515	0.6181763985530933
1567	0.753861357408843	0.6172099426293397
1568	0.7560254817870807	0.6284241934693701
1569	0.7555653833058736	0.6169862320758467
1570	0.7539556665679089	0.6172294338151956
1571	0.760090724169803	0.6168211279163064
1572	0.8227135087265428	0.751323745979576
1573	0.7875425318043915	0.6195648285433285
1574	0.7769779268089958	0.6167565537809394
1575	0.7836232023741818	0.6990604114936755
1576	0.764105660250114	0.6587640905070902
1577	0.7738286228835144	0.6813169795295093
1578	0.7944555634911897	0.7156964252411929
1579	0.8979867922701141	0.638404005946122
1580	0.7602682833541908	0.6168161911529835
1581	0.8398107969749148	0.6296245796543221
1582	0.8099550364937587	0.624395876794593
1583	0.804934543102389	0.6234044902823728
1584	0.7562737412395981	0.6298479697526473
1585	0.9536184146760427	0.8852995462474339
1586	0.8123320530686144	0.7391756969650153
1587	1.155659944468979	1.0512792590768896
1588	0.7656498043203369	0.6166895620461557
1589	0.7677251045450434	0.6166486568885624
1590	0.7800706536284634	0.6930009524933323
1591	0.861378709975373	0.7908047681768916
1592	0.7726374726946851	0.6788973656926128
1593	0.7719512253995299	0.6774698540633958
1594	0.9419919687705909	0.8743921540838233
1595	0.7738102095489037	0.6812801109514144
1596	0.788728432767673	0.7072009474239026
1597	0.7543333842751672	0.6172755162975452
1598	0.768586426628632	0.6166325588016234
1599	0.8559385124816803	0.6321193229736083
1600	0.863225683637074	0.6331923757182004
1601	0.7683396369275644	0.6166371236471844
1602	0.7969070329722238	0.6217222988158172
1603	0.7554218372622931	0.6245912419690253
1604	0.7774625958358169	0.61689729641155
1605	0.7796878760137363	0.6923254825918982
1606	0.7539178240883975	0.6171224305851769
1607	0.7586104315670487	0.6407740443173693
1608	0.7557610435117532	0.6268180612450617
1609	0.7538405087826336	0.6171409136166649
1610	1.044902473118661	0.7314697687502968
1611	0.7727890919715182	0.6792093629672177
1612	0.7572546911870801	0.616912171877339
1613	0.7689946759694064	0.670998163846875
1614	0.8085243681621738	0.6241175835655963
1615	0.8990854235172897	0.8318117360582957
1616	0.8052400792366579	0.7303152967479136
1617	0.7814865670393613	0.618016588787148
1618	0.7751490264279404	0.616522388626382
1619	0.7545925599502473	0.6170472735956145
1620	0.7586332289371744	0.616864578894126
1621	0.7819794435369704	0.6963017705667721
1622	0.8045786813494308	0.7294616733416049
1623	0.7574158552639361	0.6169061731588243
1624	0.7539474065355075	0.6172280006971014
1625	0.7683003726717212	0.6693920178019187
1626	0.7815431677758062	0.6955569077886405
1627	0.8181174756300535	0.7460532163059337
1628	0.76451352121099	0.6167134491507111
1629	0.8395040069782453	0.6295752994448993
1630	0.7848981965022515	0.6189063838012687
1631	0.7861923113442107	0.6192317713262644
1632	0.9155552886365945	0.8486441167079423
1633	0.7661203344475025	0.6166799996755351
1634	0.7731692182590532	0.6799863443488705
1635	0.7976842833529644	0.7202418141869931
1636	0.7541011209457247	0.6170944932050227
1637	0.7558352334126784	0.6272789671480931
1638	0.8842093925374956	0.6361313950643849
1639	0.7546407788920277	0.6183453981560046
1640	0.7563160589333119	0.6300834760885133
1641	0.7684912983958319	0.6166343139669043
1642	0.7552102749593009	0.6170059097519963
1643	0.7610881722350291	0.6497185887475202
1644	0.8543818896368685	0.6318860740993892
1645	0.8602755622960464	0.7897708683281564
1646	0.7542230618081747	0.6170804904068748
1647	0.7762494389840597	0.6165423372313358
1648	0.952026012650499	0.6583447967209268
1649	0.7619478424360167	0.6524576959565466
1650	0.7538809508729917	0.617130225013491
1651	0.8001923653937084	0.622426706501115
1652	1.0444119893475938	0.7308894535691184
1653	0.7841173111106841	0.6187069551496468
1654	0.8094549719063292	0.7356427925514809
1655	0.7538139757968672	0.6171505986059026
1656	0.7580947607355849	0.6168822488775833
1657	0.8266549804563248	0.7557220899823239
1658	0.7551358186264187	0.6170103369034308
1659	0.7719349928603934	0.6165739222572328
1660	1.0345108656270385	0.9560512410081979
1661	0.7537897644923096	0.6171750327986072
1662	0.8728173546527592	0.8033530170978745
1663	0.7565029404988542	0.6169421889561313
1664	0.7537895281272988	0.6171711044049218
1665	0.7557436011089901	0.6267084520786242
1666	0.8631317560671323	0.6331787339975736
1667	0.7822853756873106	0.6182293703907216
1668	0.7694849941407145	0.672111073243117
1669	0.7545972823517147	0.6179253910155955
1670	0.7804550631759094	0.693674616591676
1671	0.7727769536391428	0.6791844293637354
1672	0.7539803384023724	0.6171114489104035
1673	0.7931408912871424	0.7137981164980131
1674	0.7588468450135194	0.6417134243805571
1675	0.7677535870032453	0.6166481169436367
1676	0.7765643677970586	0.6166353456344921
1677	0.8234300668666449	0.6268768707190877
1678	0.7550504006016702	0.6170155690417758
1679	0.7782935394258939	0.6171354317344643
1680	0.7780036999616443	0.6170528120786192
1681	0.7549188613406487	0.6170239851132738
1682	0.761421660443075	0.616785628388035
1683	0.7721672917684234	0.6165700572165437
1684	0.8633445356178198	0.7926365287974654
1685	0.7739252911631062	0.6815102695487864
1686	0.7916300719865452	0.6205368722451153
1687	0.7686160739557303	0.6701268592528163
1688	0.7696433159456659	0.6166134151309052
1689	0.7918645592931649	0.6205911134371317
1690	0.7543339020512009	0.6170693980017241
1691	0.9159025145687113	0.8489918692615138
1692	0.8972642897575094	0.8299071276919953
1693	0.758592888497457	0.6168658678121697
1694	0.7558880087863901	0.6169699986402875
1695	0.775239178401259	0.616520998948168
1696	0.8117340730585324	0.7384479223165225
1697	0.7538094409872274	0.617192240054611
1698	0.7758227215332795	0.6852178984495404
1699	1.0498470865678955	0.7373036201610286
1700	0.7570088400819267	0.6336917271071343
1701	0.7689584858305858	0.6709153354192549
1702	0.7672292266529449	0.6668389606401083
1703	0.868951154845155	0.7989629747504988
1704	0.85525741303002	0.632017446973787
1705	0.7646235938843924	0.6167110826727051
1706	0.759768916833213	0.6168302536919337
1707	0.7662047436565346	0.6166783032256513
1708	0.7708075111706872	0.6750315872284024
1709	0.8239952064228422	0.7527657832941173
1710	0.7852697015374314	0.7017526695923807
1711	0.75611179760137	0.6289277423029347
1712	0.7609303805057479	0.6491988681836349
1713	0.9694665796204951	0.6663490127418542
1714	0.7620562735438787	0.6527928792031674
1715	0.8070008829268599	0.6238176132694468
1716	0.7961378531595305	0.7180846867584013
1717	0.7674494313440717	0.6166539108605252
1718	0.7909698941581421	0.7105977640557571
1719	0.7559627581755137	0.6280521787573737
1720	0.7639170595157792	0.6167264848285083
1721	0.9032508371431234	0.8361341397098172
1722	0.8175361693960608	0.6258205382273396
1723	0.7543446760451129	0.6170683827163532
1724	0.7651037124714207	0.6614601179466275
1725	0.7952930538388141	0.6213672216919204
1726	0.7539371224671955	0.6172261629867717
1727	0.7574734803338742	0.6358980647367218
1728	0.766836592609629	0.6166657789496894
1729	0.7964253856589428	0.6216169863272096
1730	0.7579048722544134	0.6378257675377017
1731	0.8022924771107168	0.7264714384307612
1732	0.7731431554744641	0.6799333073970069
1733	0.7566607740917819	0.6169355736514069
1734	1.0038723622211168	0.6872319541403062
1735	0.812323184358311	0.7391649275862846
1736	0.7553011953733563	0.6170006577078028
1737	0.8999950243178712	0.832759608348696
1738	0.7757610735420734	0.6165130084284419
1739	0.7552121942323241	0.6230976452722448
1740	0.7945494942729703	0.6212014984899835
1741	0.7770594941222602	0.6875526450319479
1742	0.7666421203718493	0.6166696015722798
1743	0.7824459930688095	0.6970923104698268
1744	0.8366573060141109	0.6291143959316453
1745	0.8404627144580852	0.7703742930894936
1746	0.8312534872289998	0.7607248727130016
1747	0.7577348493689227	0.6168946779203478
1748	0.8199910687056494	0.7482211525675532
1749	0.7693533001427805	0.6166186049751482
1750	1.0209135199985715	0.7027231646024319
1751	0.7618421084382618	0.6521287327962341
1752	0.7654471492109373	0.6166937375126187
1753	0.7615077137930238	0.651074110630947
1754	0.9222096759882358	0.6476315927757663
1755	0.7577644891495636	0.6168936336447097
1756	0.755485531545501	0.6250258217352015
1757	0.773235740888466	0.6801215604060555
1758	0.8545309881754342	0.7843141997002523
1759	0.7768468095930019	0.687155446800383
1760	0.9340201565870486	0.6519507383214138
1761	0.7692857985908391	0.6166198196272595
1762	0.7693899502022046	0.6166179465480348
1763	0.8622089377034596	0.7915800268531347
1764	0.7855973538426277	0.6190829505997483
1765	0.8171699657145425	0.7449462399820367
1766	0.7719015036791941	0.677365421948184
1767	0.7538926478968395	0.6171276056343126
1768	0.774409631347239	0.6824720743359625
1769	0.8120159694909507	0.738791421899144
1770	0.833444196217547	0.6285859641093186
1771	0.7973771223842288	0.6218245638238536
1772	1.0756169731389147	0.9894739211874718
1773	0.8053116820780932	0.730407411047208
1774	0.770894488690906	0.6752197420335347
1775	0.7670353820342806	0.6663664849959082
1776	0.7604133828061443	0.6474550871073705
1777	0.8132236264190943	0.6250200099213584
1778	0.7804347751767755	0.6177319339995503
1779	0.7639891500117364	0.6167248896658318
1780	0.7540469006191564	0.6171016015936905
1781	0.7562774498227073	0.6169519814978158
1782	0.8252040384579736	0.6271870512057997
1783	0.7591997918344405	0.6168470086154825
1784	0.7758558682574549	0.6852812777075749
1785	0.8067952079640792	0.7323030607264961
1786	0.7547123804205842	0.6190141057298586
1787	0.7815987230978034	0.6180466378748076
1788	0.7878499975466896	0.705842092815613
1789	0.7559900609712772	0.6169651267786898
1790	0.840844078086731	0.7707642017513852
1791	0.9472462477037393	0.8793500462292427
1792	0.7570294009997077	0.6169207947196885
1793	0.7685066558383794	0.6166340302415771
1794	0.7574254592519529	0.6169058199075219
1795	0.7821178439162066	0.6965369229168358
1796	0.7589410266054577	0.6168549144516708
1797	0.7633524322365226	0.616739176163559
1798	0.7587255230792276	0.6168616498492927
1799	0.8688819469253934	0.6340053191273342
1800	0.7722793229612891	0.6165682016396986
1801	0.7883112556586328	0.6197516636441571
1802	0.7539038809778675	0.6171252265859204
1803	0.7828394172875883	0.6183752995248729
1804	0.7539634877081712	0.6171142050185673
1805	0.7886894162657944	0.707140933850855
1806	0.7567594811174201	0.6169315281390845
1807	0.8275371919048693	0.6275899368891008
1808	0.7715789793072818	0.6766846270240588
1809	0.7555943775014344	0.6169847160723303
1810	0.7615811713855783	0.6167815861688335
1811	0.8296678263454443	0.7590147106585522
1812	0.78181321032111	0.6181039443989289
1813	1.0140763661037107	0.9388862206271283
1814	0.7553082754914832	0.6237949051527661
1815	0.8040161777601165	0.6232184609061062
1816	0.7999089445105908	0.7232847536420817
1817	0.7550387500502985	0.6170162962129606
1818	0.8424726032127339	0.7724211397215263
1819	0.8330027700228667	0.7625940847638065
1820	0.8284245558676272	0.6277417078561093
1821	0.7583241789130805	0.6168745938174088
1822	0.768833293499841	0.6166280293700216
1823	0.7870737167180684	0.6194499064018899
1824	0.8299859286416943	0.6280068730093823
1825	0.7572414710106734	0.6348148222000907
1826	0.8065435545850483	0.731983202401432
1827	0.8316758227809723	0.62829123181641
1828	0.7618591366940852	0.6521818546350521
1829	0.758370279771881	0.6168730788983594
1830	0.7542000475992023	0.6172619978360249
1831	0.7639661910647589	0.6583773437603112
1832	0.8040811980878873	0.6232316822557803
1833	0.7574162860285648	0.6356342485875436
1834	0.7538520925465841	0.6171375166379343
1835	0.8244396815971892	0.627053820204598
1836	0.7538249341380364	0.6171461630512544
1837	0.7770673811657868	0.6875673410310742
1838	0.8360300550789154	0.6290119360600611
1839	0.8485266840513028	0.7784713795778994
1840	0.7779992161294536	0.6170515302560667
1841	0.9790682386296926	0.9084368925307419
1842	0.7793725652928787	0.6917654967003682
1843	0.7573893735717498	0.6355093970452388
1844	1.1326305078589125	1.0338697511836672
1845	0.7805837994126896	0.6177725855232971
1846	0.7539125518905376	0.6172214942792966
1847	0.7537944357914794	0.6171823631535364
1848	0.7539478693706942	0.6172280819756516
1849	0.878410634036092	0.6353393701870551
1850	0.7567633399562051	0.6324618388497315
1851	0.7549073569858196	0.620713785028644
1852	0.755438380208327	0.6169930227484591
1853	0.7638737458811872	0.6167274459160288
1854	0.8225093531644703	0.7510929704285346
1855	0.8008958935180607	0.724613168590232
1856	0.8037852596081336	0.7284309801120714
1857	0.9485415359356828	0.8805649241698895
1858	0.7544880674449156	0.6170557065627574
1859	0.7537894457285074	0.6171730195353685
1860	0.8009986835993207	0.7247507882410026
1861	0.8533520311570951	0.7831786090994246
1862	0.774399459428106	0.6824519871367968
1863	0.7545173401723954	0.6172916792608379
1864	0.7550001602309037	0.621470539651516
1865	0.7559023657122862	0.6169693062348034
1866	0.8458416340845529	0.6305786924338261
1867	0.7769287805085621	0.6167422041036276
1868	0.8059052228361417	0.7311687601818279
1869	0.7584360127015426	0.6168709318545317
1870	0.7588923035377833	0.6418915415386746
1871	0.7798497401429612	0.6175712920418709
1872	0.7656214428901867	0.6166901442905321
1873	0.7604035833416127	0.6474213978985788
1874	1.048705461513334	0.735959306266497
1875	0.7554059488709002	0.6169947982096908
1876	0.8500374567883155	0.7799556854677914
1877	0.7594914550742707	0.6168383187142978
1878	0.7539820222010069	0.6171111803134607
1879	0.7562702049690148	0.6169523032968871
1880	0.7941391533601809	0.7152421727402681
1881	0.7566872397345668	0.6169344822605711
1882	0.7849004496690634	0.7011547698175279
1883	0.7837569369605191	0.61861410479009
1884	0.7579633491031351	0.6380792028509336
1885	0.7543472392474949	0.6172768207173062
1886	0.841072601506403	0.7709974987653094
1887	0.7903905836074097	0.7097292088180688
1888	0.807791874403943	0.6239738333949526
1889	0.8123800388180878	0.6248604288418147
1890	0.7762088814074852	0.6165303140804805
1891	0.7736816540823608	0.6810222519190002
1892	0.7549573590048505	0.6211252552259158
1893	1.0325098415141059	0.9543879446856817
1894	0.7631910193115164	0.6167428714414108
1895	0.7580864966573226	0.6168825283546832
1896	0.7549523348683437	0.6210843136029234
1897	0.7587604463315721	0.6413726956806962
1898	0.7583890193536794	0.6398733528187912
1899	0.7538754163115928	0.6172134406200183
1900	0.9514820757425972	0.6581547292965064
1901	0.7543803157524397	0.617279870856636
1902	0.7641251827935124	0.6167218946128374
1903	0.7716489042562943	0.6768327293823476
1904	0.7652759195716712	0.6619133475946488
1905	0.7910953040865227	0.7107849592171409
1906	0.7715214673447974	0.67656260484246
1907	0.8258077828833323	0.7547856233353432
1908	0.8760342274223327	0.8069624024883385
1909	1.2130375323504088	0.9172384419423167
1910	0.9013265009582694	0.8341430584917763
1911	0.755974430418341	0.6281218078269879
1912	0.7607791786938563	0.6168023474556935
1913	0.7916524835538592	0.711613128274664
1914	0.7560346786645304	0.6284783014028131
1915	0.7545895899041638	0.6170475054486615
1916	0.9936906708928874	0.9213305410695285
1917	0.8306233523630423	0.6281144490690448
1918	1.07611642509523	0.9898719830661619
1919	0.7568419221130954	0.6169282002359997
1920	0.8525959045696724	0.7824473627046693
1921	0.8013303386160311	0.7251938924372557
1922	0.7565398535731578	0.6312975495094412
1923	0.8991252330491016	0.8318532679424352
1924	0.7596870207795333	0.6168326145733883
1925	0.7617037623014487	0.6167785071686521
1926	0.7898305610753369	0.7088834669521071
1927	0.755616323056298	0.6169835766679902
1928	0.7578032584946833	0.6168922735273473
1929	0.8811461884408714	0.6357147774770946
1930	0.766717624766528	0.6655846387900687
1931	0.7729010775132671	0.6794390339363304
1932	0.9102230351694862	0.8432683078759537
1933	0.9089835362005788	0.8420089138786486
1934	0.8408728420924202	0.7707935808671361
1935	0.9726825406314575	0.9027190407144012
1936	0.7543501646137697	0.6170678692849048
1937	0.8720328477723034	0.6344511831416306
1938	0.7705706665337336	0.6745168607995187
1939	0.7971822198519128	0.6217822258162168
1940	0.759939229531723	0.6168253945738355
1941	0.8033058687906741	0.7278046291131648
1942	0.7573196361459134	0.6169097382271563
1943	0.8237461862551185	0.6269323950642787
1944	0.7558093709455944	0.6169738337543117
1945	0.7986476261977352	0.7215679700268229
1946	0.7555455065291307	0.6169872784974682
1947	0.7982362524318393	0.7210032794134668
1948	0.7706807927120468	0.6747566283506903
1949	0.8647114061136014	0.6334075274363711
1950	0.7566101487210145	0.6316686732377325
1951	0.7581814960083899	0.6390094445641473
1952	0.9127633498060503	0.6440963894778048
1953	0.8608588154801461	0.7903180516154478
1954	1.030905255986982	0.7147893969862178
1955	0.8654343287887644	0.6335117923719451
1956	0.7546044087691828	0.617046352864599
1957	0.8117211504123767	0.6247350723718088
1958	0.754939654909088	0.6209805906904775
1959	0.7659686448712514	0.663703828478406
1960	0.7585244761553457	0.6168680659728206
1961	0.8376792142933218	0.767506041475692
1962	0.7555284685473702	0.6253142016379768
1963	0.7758813562623842	0.6853299818711721
1964	0.7715314710762239	0.6765838433069503
1965	0.7636314424532855	0.6167328601272865
1966	0.8363369437986569	0.7661084321407867
1967	0.8029621925351146	0.6230030471359137
1968	0.7546833216692396	0.6170403840596967
1969	0.7537984201246232	0.6171592386699717
1970	0.7620610064990471	0.6528074603495089
1971	0.7609347024429877	0.6492131783662679
1972	0.7750609004748793	0.6165237497944042
1973	0.8074519632078954	0.7331346026607215
1974	0.7653876511445433	0.6166949701210895
1975	0.7563597322745577	0.616948358916429
1976	0.8226546148045567	0.6267401984334114
1977	0.7540701204826432	0.6172464894894416
1978	0.775611842524699	0.6165152838718118
1979	0.7876856270426275	0.7055860149988714
1980	0.7771721793440131	0.6168131297164906
1981	0.7653852190980647	0.6166950205709192
1982	0.7539216842684372	0.6171216836914591
1983	0.8054650234985324	0.7306044842221463
1984	0.7714023485800439	0.616582875683066
1985	0.7602567359345468	0.6168165101647779
1986	0.7803417942199794	0.6177065155486591
1987	0.8157018653960707	0.6254830749535207
1988	0.7784639989419588	0.6901332701743907
1989	0.8072072117065722	0.6238584633775694
1990	0.7554686347337228	0.6169913820818519
1991	1.2299162781884505	1.1057955330420621
1992	0.7538713087177249	0.6172124502727404
1993	0.7565892261785937	0.616938549440047
1994	0.7932896169530385	0.7140143244538556
1995	0.7549626836327138	0.6170211294715316
1996	0.8255940476432848	0.7545486103714175
1997	0.786679254774105	0.7040053078190144
1998	0.7604987007645525	0.6477473655499464
[truncated: 18,001 more rows]
