# Supplementary material for: Tuning the reactivity of carbon surfaces with oxygen-containing functional groups
Source: Nat Commun. 2023 Apr 21;14:2293. doi: 10.1038/s41467-023-37962-3 (PMC10121666; doi:10.1038/s41467-023-37962-3)
Supplement: Supplementary file 3 — Source Data [file 41467_2023_37962_MOESM3_ESM.zip › Dataset for tuning oxygen-containing functional groups and reactivity of carbon surfaces-update/Bayesian Analysis/G3_fit_metrics.csv]

	rmse	mae
0	0.3636512099364648	0.330033249993796
1	0.36739884639298453	0.3350470069572932
2	0.3609889645157223	0.3322644649449021
3	0.37056256441132657	0.3282757830986739
4	0.45977392122792554	0.4242064689859213
5	0.43546924112672464	0.39399204276059585
6	0.3614295588452788	0.332836150949648
7	0.3612814367250478	0.3326983403677916
8	0.4003640879353371	0.34384743344887586
9	0.40209822546403096	0.34504411394443296
10	0.36255898251945784	0.33352100066008666
11	0.3640206894019327	0.32990287616617253
12	0.3612886644125864	0.3327056895135354
13	0.3610859928789969	0.3324567503051087
14	0.36101548965378466	0.33167425979619464
15	0.3653032590661848	0.3295017178764275
16	0.3771609536329699	0.3295855297523681
17	0.399593133173466	0.34330821741653494
18	0.4250512707036811	0.3799389127750114
19	0.36221073897614375	0.3333473161483265
20	0.41595509704592604	0.3669211148480249
21	0.3630843073497877	0.3337509334814504
22	0.3792543436549064	0.3306730690247676
23	0.3616344000262235	0.3329958173867081
24	0.3859016494427259	0.3337918518747886
25	0.3629074266081581	0.3303257072696608
26	0.4536626035959536	0.37491504515172347
27	0.47627435136629503	0.39059305544026424
28	0.3636846344268265	0.33002110833039855
29	0.3646923061274938	0.32968430659676495
30	0.4520854324996216	0.4149707715352397
31	0.3633711161853083	0.3338646550071873
32	0.38058052041198853	0.33133227832908846
33	0.36197433013964125	0.33078726934654407
34	0.3876599654537953	0.33455087049323
35	0.36436700223402224	0.3297875266605421
36	0.36106873588853927	0.331573793387763
37	0.36153476894239317	0.3329216139788191
38	0.3662521392941267	0.3347612524030024
39	0.36139611632687674	0.3328070945608956
40	0.3644947206446386	0.33425626257247437
41	0.4489139409091715	0.3720787466557461
42	0.37551965402652165	0.3286860482022773
43	0.4220715614754735	0.37576027860754296
44	0.3610787177426815	0.33155748181182854
45	0.3668477438366936	0.3349130655651111
46	0.37709200055259134	0.33684970066001024
47	0.3877342714089647	0.3345824434754816
48	0.37433846424681116	0.3280088362755143
49	0.3757077499126842	0.32879146449103824
50	0.36480602001994605	0.329649272091282
51	0.38081266153310944	0.3314455279852506
52	0.36423011798884397	0.3341703116605945
53	0.36339387509492643	0.33387338694789337
54	0.3727150945811643	0.336128686163326
55	0.37022105834145724	0.32834334737698534
56	0.3610634830099207	0.33158263214931727
57	0.38776741942630294	0.3382948243770731
58	0.3623792974450255	0.3334339946438112
59	0.3841469373841374	0.333009881168267
60	0.36627833954518385	0.3292346109126684
61	0.36526462885503813	0.32951287482072716
62	0.37965679859022394	0.3372295302014016
63	0.41221867435511467	0.3613263096312552
64	0.374570350685246	0.3364475642232889
65	0.38417663749225384	0.3330233357954196
66	0.4418489595903119	0.4022311346415386
67	0.38521728301278946	0.33797802880305616
68	0.36865597521878773	0.33533312122697617
69	0.3955757192456775	0.34041990687822027
70	0.4394437581990799	0.367180143352794
71	0.3709220571927784	0.32820589404860906
72	0.3634076915384085	0.330124042949306
73	0.36814376207809113	0.3287832112579782
74	0.36156094766084895	0.3310610345998618
75	0.3766623636540723	0.3293169997929786
76	0.3770269401676794	0.3368397127433147
77	0.36114591087658227	0.3325423912484516
78	0.361036071545246	0.33237054005996597
79	0.3609729286192548	0.33221675460783656
80	0.3638348915166619	0.32996740817305686
81	0.3610397123101405	0.3323774954990139
82	0.4566020698395469	0.4204278988895911
83	0.41547887373301706	0.3662167914100793
84	0.3681179930641806	0.3287890293643239
85	0.368374972979115	0.32873145384661767
86	0.3747982764584358	0.32827568676753166
87	0.37147129878438423	0.3281014075625918
88	0.3720595910385434	0.32799234710193
89	0.3734797582197343	0.336262813660359
90	0.37792866574017525	0.3299915645174357
91	0.39103996065427704	0.3374717767972682
92	0.3748555803129884	0.32830864764822293
93	0.3658305307707541	0.33464869116462315
94	0.3942990651618084	0.3410542086465207
95	0.3626925687146171	0.33358261144663737
96	0.42282165145804196	0.35800712889473085
97	0.3716505887945183	0.32806786793530274
98	0.3889470986054778	0.3384367723961917
99	0.42298183357241903	0.3580997661175498
100	0.3627243562464557	0.33359692493764176
101	0.3664031478435868	0.3292022128805552
102	0.3772543180381293	0.3368745374794698
103	0.36698930766617793	0.33494803335736606
104	0.44238285932064886	0.36872244845245594
105	0.3706509102873188	0.3282584931241615
106	0.4511198154480613	0.413791805269047
107	0.3615269278080613	0.33291551932022173
108	0.40080702781929145	0.34415519241153325
109	0.3618781945674666	0.33084516274919507
110	0.552633095087176	0.5222962349594201
111	0.3625124065163948	0.33050378209931625
112	0.4755029723721853	0.44236861318872767
113	0.4978173475137543	0.4667972642908222
114	0.3611252471417415	0.3314882390948754
115	0.36570620307001744	0.3346145981855683
116	0.48047882548041554	0.39339018706068263
117	0.3672570341303896	0.3289896205391293
118	0.3645824841861095	0.33428406955325723
119	0.3638694024253262	0.3299552703150979
120	0.44229932823524043	0.40280350385472635
121	0.3677614112379661	0.3288706049586949
122	0.3649292892583466	0.32961186175608004
123	0.36457258560506817	0.3297217613965806
124	0.3638252230242317	0.32997082148940593
125	0.36496463912589633	0.32960123889001447
126	0.36249321156893355	0.33348973872308735
127	0.36178986011381337	0.3331016855845857
128	0.3610542860427148	0.3315985739253878
129	0.37202505316646145	0.3279986725029784
130	0.3619112684150714	0.33082492571676864
131	0.374780426614312	0.3282654064828601
132	0.37520248871540796	0.33655145374570083
133	0.3691320996228764	0.33543550239654757
134	0.3687372099316835	0.3286519101901226
135	0.36440017112191986	0.3297767870659986
136	0.38056419799866903	0.3373580433370313
137	0.36160864876043997	0.33297717727364096
138	0.4000756888206468	0.34364625622287825
139	0.3998028823733519	0.3434553712508482
140	0.3613307286341606	0.3327470272983482
141	0.369881661337656	0.335591020673415
142	0.3615032621971002	0.3328968741554172
143	0.3831681304525896	0.3377123731420025
144	0.36110260892746754	0.33248202960750795
145	0.36293809617864986	0.3303126592149257
146	0.3614123939918713	0.33282136562255427
147	0.36193454017935894	0.3331918199114042
148	0.3648892521227386	0.33437876207526773
149	0.37355086711456226	0.33627508645820575
150	0.3656653244789704	0.32939941783701215
151	0.36101340976889884	0.3323238930475691
152	0.3620435000673465	0.333255453347306
153	0.3810521587564147	0.33156172866037825
154	0.4041877168767191	0.3464579404518448
155	0.3864012002906142	0.3340098795257345
156	0.3721250618854824	0.3360223291048708
157	0.3622074824173362	0.33334558689174637
158	0.3680596788147296	0.33520047826277605
159	0.3656419638889018	0.33459681173362976
160	0.385911309750951	0.3337960866814801
161	0.48323270211741	0.3952050636651826
162	0.3620098532947363	0.33323615135817536
163	0.387353299293238	0.3344201472879846
164	0.36375397717752134	0.33400656124170197
165	0.3613197340634083	0.33273644657108686
166	0.46337028954525666	0.38178925401975694
167	0.37969565283879747	0.33723509136026214
168	0.3628172867642174	0.3336380595137787
169	0.4517536045725222	0.37353419157076817
170	0.3849400310746517	0.3379426987377508
171	0.3872748587902728	0.3343866009383285
172	0.36176275404784913	0.33091874267435434
173	0.43723279424869954	0.3660058052091275
174	0.36266263089266815	0.33356901251800486
175	0.37670500836734144	0.3293401219338146
176	0.36100145349801177	0.33170638556324833
177	0.3629617623315147	0.3303026584530941
178	0.37480452074613707	0.32827928157132463
179	0.38120542709526634	0.3374472105644579
180	0.43483125206469037	0.39315390312500126
181	0.367883150772258	0.33516018476806614
182	0.39481206662331625	0.3416038370840027
183	0.4058354811030793	0.35265709022149866
184	0.42569280783624314	0.3596536499654395
185	0.38057891792387344	0.3313314944174329
186	0.3619095057950704	0.33082599547478836
187	0.37658977242398917	0.32927757277877506
188	0.3828278345211384	0.337667192184449
189	0.3694632903473843	0.33550502980662245
190	0.3798563461728131	0.330974957168425
191	0.3652431739006259	0.32951909245870525
192	0.36518777457042323	0.3344674933649824
193	0.3609405697189532	0.3319831493234627
194	0.3611842720461317	0.33259072899531944
195	0.36457250626782595	0.32972178641732725
196	0.37053952387612404	0.3282803048386799
197	0.383722765286352	0.3328168612526344
198	0.36434779112550464	0.32979377037708507
199	0.4178255787202642	0.3550683256506037
200	0.3634233985889949	0.3301180565730302
201	0.3790500908524896	0.33056959892633275
202	0.3615308491208236	0.33108413904860323
203	0.37658256109537286	0.3292736513569594
204	0.3737474900766269	0.33630885196275295
205	0.3618768690264332	0.3308459811623577
206	0.3611349302451611	0.33147497193382586
207	0.366747935007049	0.3348881653570801
208	0.3609939241752482	0.3322775577754645
209	0.3637082283926942	0.3300125816315763
210	0.43037504206542876	0.3872213481984993
211	0.36827060360434055	0.3352479921534005
212	0.3642052502653017	0.32984064991946926
213	0.40489520065774237	0.3469300831829369
214	0.3611735527540807	0.3325776297689335
215	0.37103997375095826	0.335819477370832
216	0.37854164138253715	0.33030964837903537
217	0.4472507907885799	0.4090219865061069
218	0.3862389085775685	0.33393926130546575
219	0.36362730286116274	0.3339607314663132
220	0.4388735351451225	0.3984197451471289
221	0.37561591879488404	0.32874007823374823
222	0.36205579867503124	0.3307402759761571
223	0.36102132627540895	0.332340917110587
224	0.3707287924022774	0.33575939775840874
225	0.38504008039902937	0.33341113089512264
226	0.3769216080266905	0.33682350221272106
227	0.46969899256059	0.3861506002053229
228	0.38294671627592786	0.3324594253297026
229	0.39211146006466374	0.3388049097070744
230	0.3902446932278686	0.3385898586071783
231	0.3690605144835793	0.33542029689882763
232	0.3687229851918147	0.33534771172907063
233	0.4653044879797496	0.3831316068695559
234	0.6202941685042257	0.5853932118866874
235	0.5164597683333177	0.48627804906836497
236	0.3857032847196719	0.3337047299256908
237	0.361203583649003	0.3313890890087915
238	0.3710388727071246	0.3281834449519081
239	0.38996719329258317	0.3362554608865961
240	0.37387598470935907	0.33633078521849846
241	0.3609492264325697	0.3318888633323235
242	0.36379891629547073	0.33402257392096524
243	0.3609473840738751	0.33190119651507677
244	0.4109855861002691	0.359443733201217
245	0.39148316376092845	0.33796866157331534
246	0.36190542518261415	0.3331742355453393
247	0.36835345803455033	0.3287362367881487
248	0.3618562233348913	0.33085880346645274
249	0.3632639313634707	0.3338229761342344
250	0.3649814539204314	0.3344065092819383
251	0.365049613320552	0.3295758897626533
252	0.3614127980098178	0.3328217166865046
253	0.3697107416809151	0.3355561298930139
254	0.4041132484806572	0.3510135626060941
255	0.3855294075729368	0.33801758456030034
256	0.36345466544996463	0.33389651586414726
257	0.37591794328464007	0.3289085200724196
258	0.3613314834238163	0.33125496313635555
259	0.361091007087863	0.3315381872519578
260	0.7220546343706052	0.6741097906460369
261	0.4403965849327391	0.3676824393721174
262	0.36235769192145323	0.3334231774272437
263	0.3618248651697412	0.333124153773856
264	0.3612960637233501	0.3327131347165128
265	0.3634727614770361	0.3300993640435554
266	0.36137505562735894	0.33278824709313864
267	0.3614001424639187	0.33281064774710467
268	0.3629625701005915	0.3303023181362191
269	0.4571391185346651	0.3774043254650442
270	0.37369392236131127	0.33629967746084144
271	0.36366885381546643	0.33002683157544205
272	0.3681957867251835	0.32877149587915133
273	0.39259538615465234	0.3388597208857237
274	0.36232782991170964	0.3305946207298845
275	0.36304305847665946	0.3302687394216667
276	0.37601553337154386	0.33668193294937065
277	0.3609932748740185	0.3317268320997562
278	0.372750827363423	0.32786766665000855
279	0.37817349018713964	0.33011923950784955
280	0.4152789736640101	0.3535307717021902
281	0.37804094175895975	0.33699329895302627
282	0.4449595062161146	0.3700578342148477
283	0.3618818366084715	0.33084291704815394
284	0.3767467229020017	0.33679647658312223
285	0.3610277851601899	0.3316485123614045
286	0.4320892578886863	0.389520122674155
287	0.3681393471253315	0.33521850397902975
288	0.372464926251464	0.3279188017343781
289	0.3673291143075021	0.32897233584337454
290	0.3819438583257353	0.3375482999693248
291	0.3615686932970493	0.33294753151633427
292	0.36219909687762725	0.33066158741584084
293	0.3620295703464462	0.330755212925297
294	0.402296844843385	0.34517979424853057
295	0.4444566862012243	0.4055293559501925
296	0.36386479344436584	0.3299568872404424
297	0.3683637828606026	0.3352687706641655
298	0.36094062195349175	0.3319812105117038
299	0.48303254406722285	0.3950735986863023
300	0.37884724142024007	0.3371124154991044
301	0.37204050026448976	0.3360068690244433
302	0.3710538144633134	0.32818058251687404
303	0.368072297630787	0.32879937142978255
304	0.36375780656475587	0.32999478069358507
305	0.36319021943470475	0.3302089531193395
306	0.4513270153088167	0.4140451614158247
307	0.3791817746924522	0.3371611027173755
308	0.3613691969431823	0.33278292348758653
309	0.4218827617037533	0.3574622364618581
310	0.36818048643672807	0.3287749370920055
311	0.3610141649316772	0.33232555554448584
312	0.3727003123575873	0.3278766582870849
313	0.4740752633326515	0.38911683690664023
314	0.37901076765336295	0.337136267044487
315	0.395826694513613	0.3406044574547899
316	0.36463054704947656	0.3342991579819316
317	0.39725800935560945	0.3441760200190104
318	0.4457103642476291	0.4071016066877578
319	0.3742220082044479	0.336389341128246
320	0.36623155185605355	0.3347558598266148
321	0.362906171438034	0.3303262434102231
322	0.43202917448979383	0.3894399097899121
323	0.37077334112037935	0.33576805442011454
324	0.3863697426802288	0.3381229664665172
325	0.3730221599253125	0.3361830314561054
326	0.3614898811049752	0.33111655289731934
327	0.3700959401567368	0.3283683996746594
328	0.36508102229425493	0.3295665852996504
329	0.39296435499459853	0.33890126402819615
330	0.37646688993886446	0.329210634649125
331	0.36227813644635276	0.33338262213977654
332	0.3741785248451872	0.33638202268525436
333	0.3651114974803609	0.33444512076454663
334	0.4389966643994123	0.398578524112868
335	0.3634799848696192	0.3300966438942694
336	0.3609553627634309	0.3321476086178902
337	0.45100929070941237	0.4136565751527064
338	0.40319245779220975	0.3501235310541771
339	0.42138307279464926	0.37478346584902783
340	0.3627160607785585	0.33040950943106384
341	0.48938898849977436	0.4577296375187313
342	0.36861528694070483	0.33532423195268884
343	0.3886688980674611	0.3349762722031052
344	0.361844880757668	0.3331368020744799
345	0.3700518266174519	0.33562543957369034
346	0.37619042622644905	0.33670956377117156
347	0.37617659205261095	0.33670738359157004
348	0.36526022280599774	0.3344885608696363
349	0.5430152326376134	0.5129140026860853
350	0.43110413076842913	0.38820167635574554
351	0.3610379176808708	0.3323740831919257
352	0.36106213698968365	0.3324177841183991
353	0.38355022069634204	0.33776272810539204
354	0.4011701336513219	0.34813942806534093
355	0.3876912350793392	0.33828556208652316
356	0.3647072971368995	0.3343230529837157
357	0.36176226304840864	0.3330836450623011
358	0.3763905944977582	0.33674100572403753
359	0.3629758737853237	0.3302967228973211
360	0.3612599171479744	0.33132672512372446
361	0.3691373188374921	0.3285661028236065
362	0.3890010689117579	0.33514282905316367
363	0.36263964040992086	0.3335584894936996
364	0.3622450990235578	0.3333654289381059
365	0.3619784531712448	0.33078484771082334
366	0.4294371203128607	0.3859544118958757
367	0.3691835086708756	0.32855632865582296
368	0.3750541002287074	0.3365272652116452
369	0.3770555943192111	0.33684411398700315
370	0.3856485733087582	0.33368064514711904
371	0.3950882621196638	0.34005979113885787
372	0.37481986197512035	0.3282881101899975
373	0.37361198371445636	0.3362856084360852
374	0.42003714482697	0.3563813555403014
375	0.36171712901105874	0.33094923427487877
376	0.3611689462668689	0.33257190827275773
377	0.40210418692670064	0.345048190362475
378	0.37056128719690684	0.3357266777057028
379	0.36096614216562384	0.3321930203588478
380	0.37774794943064544	0.3369493684003316
381	0.363043295347835	0.3302686415515232
382	0.3727498102593662	0.3278678475129077
383	0.5758221564873417	0.45255736760866067
384	0.36426521752191554	0.33418190430975375
385	0.362298715527073	0.3306094860648445
386	0.3629927556984386	0.33028964877035377
387	0.3723562866864428	0.3360643204346226
388	0.3806107945380741	0.33134708240544436
389	0.4213068077901833	0.37467499306502994
390	0.37760581822458594	0.32982188081128777
391	0.37124102518678453	0.3358578229035599
392	0.39591500716252614	0.34066925926329117
393	0.36877670129291146	0.33535936379950293
394	0.36163619964665766	0.33100560427277115
395	0.3609527846959082	0.33186823958897455
396	0.371019434239533	0.3281871718772624
397	0.3613832202413914	0.331207104665654
398	0.3655780956403514	0.32942370187591763
399	0.3763264176548184	0.329133809487896
400	0.3742507218329816	0.33639416754125206
401	0.36097408249399154	0.3322205345986532
402	0.439335529641347	0.3990150223988289
403	0.36188901045652083	0.3308385062355877
404	0.4075352077717033	0.3486644410303126
405	0.3610698128613332	0.33157200367938744
406	0.3613421059809016	0.3327578209298005
407	0.4220955693753968	0.3757942619588624
408	0.36107971538407113	0.33244682697510175
409	0.36315370342081277	0.3337791083617647
410	0.402217021685444	0.34917168460419395
411	0.36100556695548647	0.33230609148466245
412	0.3637310998779553	0.33000435025897595
413	0.36960544172076154	0.3355344710200921
414	0.36140478232293666	0.3328147233587322
415	0.3697084700953092	0.32844704733882596
416	0.3814458928045964	0.3374803129716903
417	0.4280492584106486	0.3840674071127744
418	0.4826261950655129	0.4503187003558683
419	0.3656239298059918	0.3294109142304709
420	0.3609947107961689	0.3317231335633209
421	0.3611840008888886	0.3325904012212801
422	0.3694583524760541	0.3355040028727466
423	0.3609408517768842	0.33202842931631704
424	0.39226940304403957	0.3388228398587306
425	0.3648397088693826	0.3296389904681597
426	0.3609886761024903	0.33173902784888887
427	0.3657840237199554	0.3346359883566834
428	0.3639941451082801	0.32991197558528834
429	0.36822866112551966	0.32876411393531124
430	0.3728601602267147	0.33615444333472405
431	0.3737344524803196	0.3276960906206602
432	0.36108590687319675	0.3315460955140684
433	0.3612733092675911	0.33131272849127097
434	0.3825502952122984	0.33227461712666506
435	0.36913321218927936	0.32856697311306904
436	0.3634457659806374	0.3338931473092362
437	0.36351407149934545	0.33391885225858514
438	0.3638482857473142	0.3299626888337616
439	0.3620121712376134	0.3307652206329263
440	0.36099199870375326	0.33227254984435484
441	0.3609610374515832	0.33182969236114224
442	0.3609559562859669	0.33215046919866453
443	0.3706158979174689	0.33573737508538903
444	0.36745403959216943	0.3289426023827601
445	0.36325891891025314	0.333821003978308
446	0.3615940228719102	0.3310362807285355
447	0.36931099401057954	0.3285294881474897
448	0.3610784669790188	0.3315578842489958
449	0.3960443848988098	0.3429094965661132
450	0.36111694163463526	0.33149989804862046
451	0.36944739084058453	0.33550172214314417
452	0.39764204438850437	0.344572962779458
453	0.3627185978747277	0.33040836985564065
454	0.361368208794744	0.33122068930507087
455	0.362945838614406	0.3303093810088454
456	0.36127736697809965	0.3313085433330686
457	0.39614493956308655	0.3430151485300425
458	0.3723664873620798	0.3360661635240338
459	0.3623726120812841	0.33057205515613136
460	0.37638865770226965	0.329167889403944
461	0.5267575460143004	0.49674611291474186
462	0.36185002018359813	0.3308626840870285
463	0.3787101082313845	0.3303961611602468
464	0.4455837211374011	0.3703790875677623
465	0.38927085364743097	0.3354552210783386
466	0.3848454012459899	0.3333242537187084
467	0.42129265991281356	0.3571180713183409
468	0.39557109507225313	0.34041650111724836
469	0.393168660764143	0.33982987106813595
470	0.3616397157693201	0.33100308929947514
471	0.36672859371041294	0.32911939530982504
472	0.3617705377954802	0.3330890856237577
473	0.38535535373251806	0.33799555484110877
474	0.37359353205735996	0.33628243429921295
475	0.36813949739337337	0.3287841734364571
476	0.37389368229872244	0.32774655174250794
477	0.40902103772608217	0.34962255031194495
478	0.3738419495502084	0.3363249857223472
479	0.37837663085803075	0.33704320213383204
480	0.365294578824973	0.3344984907114212
481	0.3614347366210887	0.33116215138428634
482	0.3610808313128487	0.3324486070899159
483	0.404711384332772	0.351587434051734
484	0.36094517392438463	0.33208433540759885
485	0.3630841080036269	0.33375085190092957
486	0.3730851951185848	0.3361941059460683
487	0.3747898722994317	0.3364838947548472
488	0.3637285314470717	0.33000527296268506
489	0.44573533399335946	0.3704569855410787
490	0.5665955679871064	0.5357044940049318
491	0.3670359515796698	0.3290432440247123
492	0.3621541817821896	0.33331696311596437
493	0.3687121241589147	0.33534535103132296
494	0.4681466496633035	0.433986276638956
495	0.36527479079463215	0.33449277614093686
496	0.39202466683351556	0.3385714451128258
497	0.3634574031802264	0.33389755094054774
498	0.3634870901082432	0.3300939719707693
499	0.36265133951893136	0.3335638530911742
500	0.3951287862913555	0.3400898139623592
501	0.4490326344128767	0.41122799306349744
502	0.4060702151729132	0.35287903330419096
503	0.3750531671883705	0.3284218099234904
504	0.36186459331581056	0.3308535879926294
505	0.36134992460461035	0.33276515019007125
506	0.3797471694475856	0.3372424566437179
507	0.43248099630718484	0.36343786275385886
508	0.36346409169600835	0.3301026339405903
509	0.3636630879118999	0.3300289268091113
510	0.3751027162140802	0.3365352031729532
511	0.38125764801928025	0.3316609218736984
512	0.3610505574573359	0.33239749176099775
513	0.3758881015946158	0.3366617053509181
514	0.36098296418059045	0.33175501465315893
515	0.36536029647676616	0.3294853329877389
516	0.36097222281985525	0.3322144094235604
517	0.4032873714189785	0.3502156501886781
518	0.3988274125469368	0.3457870102831873
519	0.42896358165427245	0.3614951220665517
520	0.36139122580936456	0.3328027573968168
521	0.36292796142442824	0.3303169598824691
522	0.3647897303719314	0.334348451922673
523	0.42011332116555306	0.3564262303166142
524	0.36108890832430257	0.33246128623402144
525	0.447046307119945	0.4087677827805466
526	0.377912658672964	0.32998318710169916
527	0.3675671123604836	0.3289159283752535
528	0.36180322017007555	0.33311031426991256
529	0.36378197598565326	0.3340165524694674
530	0.38859515331838357	0.3383947085944769
531	0.38089431932117096	0.33740411398201026
532	0.4579605398366089	0.3779878659635558
533	0.7374603097327144	0.5944316677554302
534	0.45871406325047576	0.422948624084188
535	0.3955323185238431	0.34236941862518866
536	0.3961786893729106	0.34086232128884164
537	0.3829320653452094	0.3376810647818109
538	0.43243026401334317	0.363410104734435
539	0.39149533789832996	0.33873457914073823
540	0.3658370236867172	0.3293522514190061
541	0.3613705296871738	0.3327841376845797
542	0.371835726596878	0.3359691962049705
543	0.3645733758253834	0.3342811991254226
544	0.37418534490510885	0.3279190151791024
545	0.3609927810830009	0.3317281155325482
546	0.37307642613469627	0.3278101443370465
547	0.3675827348074175	0.33509045083492933
548	0.3709175092632716	0.3282067705924604
549	0.3909726159559347	0.33867441700763773
550	0.3692585015719737	0.3354621956110401
551	0.3626773380708107	0.333575707631428
552	0.3613079880220943	0.33127773921460835
553	0.3886418328699152	0.3349649519353917
554	0.45575157224812757	0.37641464631104404
555	0.36312632474964784	0.33023466570625276
556	0.36407277690859624	0.3341175790178299
557	0.3625160079718388	0.3335006473706557
558	0.3626808287689096	0.3335772925567124
559	0.3673993477131566	0.328955585115863
560	0.3638159140216706	0.32997411323784226
561	0.3609946347028046	0.3322793829988256
562	0.3798408504448042	0.3372558262277504
563	0.36271499670620605	0.3304099876159082
564	0.38368874656424673	0.3377808881138718
565	0.45093647470054576	0.4135674504658819
566	0.4008507893685497	0.3478222775385836
567	0.365696543519483	0.334611931205071
568	0.38665693322486194	0.3381586198227483
569	0.3623942384981873	0.33344142801683485
570	0.36417795598466296	0.3341529703353168
571	0.3650837006318945	0.33443691783539803
572	0.37962685132253227	0.33722524023616746
573	0.37767217173159845	0.33693794842940394
574	0.36097076246578996	0.33220947317869887
575	0.3616929877016131	0.33303698168745277
576	0.3747317773760397	0.33647430676910767
577	0.3726095004652318	0.3361098421735553
578	0.376760327229458	0.336798583919163
579	0.399092565190971	0.34295564330651374
580	0.37007125677170655	0.3356293498918977
581	0.3645207420490222	0.3342645421208386
582	0.362872305792116	0.3336619377134143
583	0.36096046861529135	0.3321706438778831
584	0.4125965739256948	0.3518793747415368
585	0.37222118642397717	0.33603983555390166
586	0.399607938408008	0.3465775122749184
587	0.3647147974384035	0.3296773361414336
588	0.4328400756147855	0.36363411878143775
589	0.3615908986144154	0.3329641194888462
590	0.4116147766539966	0.3604066743502559
591	0.374622662767384	0.32817427147930855
592	0.36625010103048494	0.3347607189663713
593	0.3734273063983459	0.3277489716034928
594	0.3662735146802469	0.3347668405639249
595	0.3947479379120924	0.33980704160162367
596	0.3927347800984695	0.3388754405234712
597	0.38803748288944023	0.33832756330938063
598	0.36415792067544805	0.33414627296857513
599	0.3612524856601072	0.33133461858788177
600	0.36270762719621785	0.33358940800052433
601	0.36111400393653537	0.33150408725026836
602	0.43224016425856365	0.3897214730885769
603	0.38044949451477195	0.3373419520816585
604	0.36094034811275577	0.3319973540949721
605	0.4560891117231767	0.3766558623032289
606	0.3647118752308592	0.3296782406273887
607	0.36690735743680847	0.32907487127437424
608	0.36131079027443663	0.33272772600015077
609	0.3609591996842987	0.3318374896503617
610	0.36770156321476444	0.3288844978036783
611	0.36094634110055124	0.33209380644500003
612	0.38478186323721647	0.3332958299151563
613	0.36357790405558693	0.3339425705639514
614	0.39589536740898157	0.3406548542176065
615	0.36096871412365533	0.3318003660281623
616	0.38369666177214967	0.3328049295579319
617	0.46595588178116826	0.43145320440677876
618	0.40459083102789545	0.34672735543573335
619	0.4037612158668677	0.35067424475262954
620	0.36148553504636916	0.33112006121474724
621	0.36144908445526486	0.33285265845879175
622	0.36459255104129235	0.3297154733903791
623	0.4178167743641941	0.36965125920881997
624	0.3618355559470249	0.3331309270509346
625	0.3693215109793053	0.3285272827731211
626	0.37104545350647256	0.33582052732414763
627	0.37011324206538443	0.3356377857711238
628	0.3982188288222753	0.34233542959355856
629	0.4001621180680782	0.34370661260912655
630	0.381343346327253	0.3374662184372092
631	0.37151490908373364	0.3280932244226267
632	0.3701489095339008	0.33564493764929787
633	0.37419065332183055	0.3363840651052661
634	0.36532074468988357	0.3294966837367459
635	0.40332697334251155	0.34587910793811616
636	0.3651006747581158	0.33444193015172013
637	0.38249166947494945	0.3376222430003345
638	0.3613500062744547	0.3312374849453571
639	0.36423338611342726	0.32983131770140156
640	0.3952927965494138	0.34021116478546604
641	0.3727191246348874	0.32787330756806266
642	0.36094046912624217	0.3320150770387258
643	0.3752318151003041	0.32852348343848026
644	0.37500167627859315	0.33651869101604487
645	0.3663412168867074	0.33478446802012735
646	0.3821304829097134	0.3320772029030568
647	0.3609446372616585	0.3320795968598439
648	0.3683845048115956	0.33527337433236787
649	0.3652045792152115	0.3344723956795094
650	0.3611971192629029	0.33260605535770676
651	0.3899780781696274	0.3362679016139642
652	0.4172990343201359	0.36889564467527586
653	0.4300365731706918	0.3867649080572694
654	0.39697315017825946	0.3414402495086564
655	0.36120369975241556	0.332613757367132
656	0.3730795635944453	0.32780959365098394
657	0.3618224422279416	0.33088009829429194
658	0.36094139436044925	0.3320401545829211
659	0.4001473065863673	0.3436962733072556
660	0.4202521640908292	0.37316935380194793
661	0.36320256191304956	0.33379868320670614
662	0.3636745981683756	0.33002474634848233
663	0.3982254604311554	0.3451725726139334
664	0.3752746164941402	0.3365631682772932
665	0.41530445179757763	0.36595820463737455
666	0.5981476038344298	0.4688514256310322
667	0.3830028079829957	0.3324854513863775
668	0.408296596634896	0.3552709376629318
669	0.3626967640103072	0.33358450787151933
670	0.4121134676293372	0.36116641740729016
671	0.3623048038853098	0.3306063644469907
672	0.3611184092753237	0.33149781821336827
673	0.39446132498676445	0.3412284503707132
674	0.43632266046113527	0.3655187168060888
675	0.3656604845246541	0.32940075946345954
676	0.38055943053325225	0.33735737539635846
677	0.3609674873682327	0.3321979527185262
678	0.36115591290181065	0.3314473107431742
679	0.39825717773636327	0.3423627816460977
680	0.40294162561777574	0.34987966179141866
681	0.36790442315053107	0.32883764485292066
682	0.3614538049658701	0.33285660162074665
683	0.3689144077417171	0.3286136516982683
684	0.3961431415800391	0.34083633071155667
685	0.3741685272984681	0.32790911993007243
686	0.4094097575075456	0.3570099151208579
687	0.3939044198295196	0.33917574491303903
688	0.4699929854349513	0.4361076283910625
689	0.4293628826191699	0.38585384909734993
690	0.4342340029355888	0.3923668119144372
691	0.39206529553384334	0.33879966140921997
692	0.3639811588907589	0.3340862698211149
693	0.385305555356692	0.337989238863452
694	0.36244722645168953	0.33053522247745354
695	0.36821245831966326	0.33523496107302697
696	0.39338000655278466	0.3400601934676091
697	0.36097961414143176	0.33223781822777093
698	0.37630706841397626	0.3291232015096259
699	0.36439714195948897	0.3297777657521601
700	0.3640491169666526	0.3341095373414799
701	0.37007888455494603	0.335630883887655
702	0.4072248650856789	0.3484627285414048
703	0.37777563216457855	0.329911321841649
704	0.3728970461066653	0.32784174254806153
705	0.37127107691328814	0.3358635235857208
706	0.38861771735156847	0.3383974125564938
707	0.4351948974265351	0.36491208956952087
708	0.3641659982931402	0.33414897560839774
709	0.437944688831988	0.39721895083388126
710	0.42043940299674865	0.3566180635303315
711	0.3631985790443111	0.3302056159376045
712	0.3639370545791788	0.32993167956689057
713	0.36582753120971906	0.3346478736635641
714	0.37763392357640363	0.3298367131972894
715	0.36236339215164654	0.3334260392692884
716	0.36114335591503305	0.3325390176748104
717	0.3639196113476887	0.3340649745722049
718	0.36677315591112536	0.3348944770371069
719	0.38199495220573354	0.33755523369543955
720	0.42503127873918306	0.3592768552052268
721	0.40023749943588005	0.3472101473830306
722	0.4016761102261224	0.34863974141932863
723	0.37629052539377134	0.32911412703176973
724	0.3660589843217071	0.3347102483486953
725	0.36871302123271193	0.33534554607512884
726	0.3681213173635556	0.3287882782378193
727	0.36775616452490983	0.3351308907929132
728	0.3810738546620612	0.3315722236226704
729	0.36098850316817666	0.3317394975414263
730	0.3613703838720393	0.3312187063921208
731	0.39978835214723435	0.3434451882617308
732	0.3610663781082563	0.332424973410214
733	0.45721993164116337	0.42116732068467255
734	0.36353594449178467	0.33392701205259373
735	0.37881139810134096	0.3371071739705076
736	0.36830227570739493	0.3352550691707779
737	0.3643227357119481	0.3342007716625137
738	0.36094868076483133	0.3318923706010354
739	0.36827697719155805	0.32875329382446095
740	0.3711062306147264	0.3281705570081391
741	0.3616990894270548	0.3330411755034943
742	0.3643422226220875	0.3297955834136958
743	0.5566277470913957	0.5261568976485325
744	0.3734652494160384	0.3277424058171217
745	0.3704650101992647	0.3357077472281057
746	0.39093321867025377	0.3386698638969611
747	0.5109827668710876	0.41284127838860163
748	0.3615860366702636	0.3329605119286863
749	0.37077840693216435	0.335769037609835
750	0.36095063738420297	0.33212244685842435
751	0.38427361006839844	0.3378570110329021
752	0.37563072200689496	0.32874837193231304
753	0.36129310099973716	0.3327101629867451
754	0.3619721619602961	0.3307885447414007
755	0.40557178698675805	0.3524071849110398
756	0.3614063848543264	0.33281612628380897
757	0.44568046213934587	0.4070642047877023
758	0.3736951608207766	0.32770282154620217
759	0.3610970285227214	0.33247369048321984
760	0.36106377388687927	0.33158213783428375
761	0.3609694912524226	0.3317976323943341
762	0.36331413944011165	0.3338426155027813
763	0.36116471511878706	0.33256660200707944
764	0.36931855300760763	0.3354748084082665
765	0.3703263545279577	0.32832238971193706
766	0.4170694792507146	0.35461476027189126
767	0.4122824996229723	0.3516837592110241
768	0.5623811232865191	0.5316822422004729
769	0.4083232878206872	0.3491741724260422
770	0.39576307093487784	0.342613221346648
771	0.36115240714604063	0.33255087576620834
772	0.36141212139976864	0.3311815826493601
773	0.38049996939956454	0.3312928374185738
774	0.3799075581807646	0.33100043175000804
775	0.39555668366948127	0.34040588567051344
776	0.3719279185324261	0.3359861985397059
777	0.49416316158550244	0.4022848932553735
778	0.3635432033750016	0.3339297124810591
779	0.365265359166364	0.33449004787958175
780	0.36231464145929293	0.3306013351331655
781	0.3743819986383801	0.3280342850777787
782	0.43226583862210166	0.3633200884245684
783	0.3956509889130618	0.3404753161158093
784	0.36283197442802784	0.33364446754196336
785	0.36186020789622203	0.33085631767264556
786	0.36465506761583294	0.3296958928516993
787	0.36549076662900754	0.3345544720415111
788	0.4130430736925754	0.35215663556453947
789	0.40556357047242286	0.3473731984415746
790	0.362625364167729	0.33355191948042245
791	0.39775912838963046	0.342006602260739
792	0.3950911466159786	0.34006192866637247
793	0.3636080612658097	0.33004903401507074
794	0.38900181212843665	0.33514369148371964
795	0.373398140695131	0.3362486863441355
796	0.36561914291226943	0.3345904644373905
797	0.37097387731061215	0.3281959200132778
798	0.3664845056794418	0.3291812883414947
799	0.38524453043786466	0.3335020264283676
800	0.36940752270462524	0.3354934150016878
801	0.405759340558135	0.35258499441233193
802	0.3878356967130912	0.3346254762554062
803	0.38313567579193347	0.3377080778539326
804	0.37357304835748295	0.32772380329698086
805	0.36203801971087396	0.33325232963883944
806	0.49961932477935467	0.4057511012665001
807	0.4446062693812408	0.36987565621203283
808	0.37236242425899496	0.3279372818391167
809	0.40855204186188454	0.3556714771440185
810	0.37518683103833145	0.33654890703769097
811	0.3613003388584705	0.3327174011519168
812	0.36191114875197317	0.33317771301200083
813	0.3636202757490875	0.3339581581623781
814	0.3676881209436822	0.32888762644365366
815	0.37846904503892803	0.3302722492304071
816	0.371583819751111	0.3280803267255297
817	0.39260295076981233	0.3392100768954427
818	0.3700338986538439	0.3283808833158041
819	0.3657961685481438	0.32936340001648196
820	0.3642798858575387	0.33418673106728053
821	0.38057341400243155	0.33735933432309095
822	0.3726596598800765	0.3278839077727817
823	0.38191425000929735	0.33754427841033047
824	0.36096001824200713	0.3318339718064065
825	0.3704002345465428	0.33569495889375167
826	0.40363987031126913	0.35055700948483143
827	0.3643848446423218	0.3342209681068692
828	0.3896365067357529	0.3385184909528214
829	0.3699639281233	0.3283950117155267
830	0.3614949069228195	0.3311125130635687
831	0.37535733057390236	0.32859455966015977
832	0.36104324309045943	0.33161859114099834
833	0.4023112357738344	0.3492640332034168
834	0.374129105596016	0.3363736913688195
835	0.3984967067406064	0.34544996956469476
836	0.3616067359105988	0.33297577847930043
837	0.3969765608955521	0.3414427186498486
838	0.3610970885858462	0.33152893030130826
839	0.36101262164386605	0.3316805625235977
840	0.46021319144298495	0.3795794345148107
841	0.39721988185292156	0.3416186072659437
842	0.3630187478387755	0.3302788132914976
843	0.44299417659804785	0.3690406524281299
844	0.3707654737388658	0.32823618431328894
845	0.3677171721782134	0.32888086866658406
846	0.38139503339723824	0.3317269826837721
847	0.36214112985805663	0.3306928521983706
848	0.3620424305920046	0.33325484437245617
849	0.3645972976271974	0.3297139809715061
850	0.37349054732238063	0.32773803343142827
851	0.3609459267410265	0.3320905593271181
852	0.38606231770330085	0.33808459916828154
853	0.3684888108399574	0.32870625773046785
854	0.3898964380007626	0.33617454140043407
855	0.37439522203793923	0.32804200732481004
856	0.37670887902394873	0.3293422191674026
857	0.41298922314232106	0.3521232477673856
858	0.36948568312179997	0.3355096832530394
859	0.3611795180131991	0.33258495569192376
860	0.3975737876557106	0.3418735258348691
861	0.36321483495218554	0.33019914400224176
862	0.3761849118970511	0.3290560853953201
863	0.41475036425713	0.3651345159327743
864	0.3647090284726771	0.3343235892313782
865	0.36591830631939865	0.3346725056931854
866	0.49214672524470904	0.46071625638802227
867	0.3609636718548278	0.33218361539544944
868	0.37402173682639234	0.33635553953715475
869	0.3688109752096838	0.3286359330415504
870	0.3609593285279123	0.3318369309398548
871	0.41031438429746264	0.35841099880321514
872	0.38909713419732606	0.33525421905580194
873	0.3894639832560156	0.3384981238863263
874	0.36332565924876775	0.33015561883100925
875	0.37122824585850206	0.3281473150181281
876	0.4323920031680852	0.3899239043920314
877	0.38075363219496605	0.3373845234796775
878	0.3719371758641674	0.32801480929055055
879	0.4201228417251683	0.35643183717721255
880	0.36107902824043336	0.33244572730805194
881	0.3789677881865254	0.3305277530764812
882	0.36309718190841983	0.33375619433467585
883	0.3633450458628093	0.33385460269325146
884	0.430201120684664	0.38698691423199066
885	0.36094736648799736	0.33210138975846815
886	0.3664230060893683	0.32919709153525933
887	0.36223785267995384	0.33064108234597783
888	0.3816991043944992	0.33751497750976067
889	0.3627379642915132	0.33039969758919835
890	0.3642233023690881	0.3341680535411387
891	0.3628880685753979	0.3336687163864163
892	0.3656015730344069	0.3345855673006725
893	0.36390617098310646	0.33406029543245314
894	0.36148156078855614	0.33112328163196225
895	0.4196984841147918	0.37237465585582574
896	0.3631323743879638	0.3337704959422813
897	0.37077021616607275	0.3357674477972118
898	0.36104111039617504	0.33162257879442203
899	0.36480130537315447	0.3343519968404969
900	0.3667610111650641	0.33489143940925103
901	0.3648979413112361	0.3296213208181436
902	0.3616747240934773	0.33097838482882586
903	0.37734652907636973	0.33688859555897493
904	0.3804968142297018	0.3312912909997323
905	0.4784033105352874	0.3920134596793169
906	0.36306335894045055	0.3337423398838632
907	0.3636599063672658	0.3339726274544849
908	0.38425555638454295	0.3378546743395609
909	0.36237979311494184	0.3305684694636133
910	0.5422640909813333	0.5121758455039883
911	0.3656135130404612	0.33458889624366195
912	0.36717283738779655	0.3290099328920481
913	0.39293632055541794	0.3395759019678397
914	0.387305287559341	0.33823845646765
915	0.36568694979944044	0.334609279770504
916	0.3652801816046885	0.3295083771068538
917	0.36303713078435257	0.33027119040031666
918	0.3784158488318686	0.33024479857089256
919	0.3660403059298677	0.3347052666027795
920	0.4194785422186542	0.3720581474383648
921	0.4896143298757293	0.45797442708783787
922	0.45433262387859313	0.3753973117054674
923	0.3613926126411272	0.3328039896857386
924	0.36587387485953704	0.33466047686237804
925	0.3638096531643057	0.32997633009637095
926	0.3708539589071811	0.32821903907473166
927	0.38192415565710414	0.3319795214531646
928	0.36175719849577515	0.33308030169874947
929	0.3685977300643273	0.3286823221163458
930	0.3683558267470056	0.3352670014480641
931	0.3908492580807599	0.337256979570855
932	0.3717944409989049	0.3280411514338273
933	0.3719351597229332	0.33598753108980867
934	0.3610971251341007	0.33152887521717694
935	0.3643480495878272	0.3342090250629139
936	0.40470790378587324	0.34680540276454935
937	0.44570691664607615	0.3704423886877137
938	0.36106447260950403	0.33158095280144434
939	0.361087495309344	0.3324590934357547
940	0.3609567343972459	0.3321541383287699
941	0.3631783864832442	0.3302136873880955
942	0.37908656699193977	0.33714728893179036
943	0.36540211949531115	0.3294733845421232
944	0.61465391481699	0.48166863150433187
945	0.36659269476722867	0.3291536940986892
946	0.3770520928715229	0.3295272332809618
947	0.36444550216887384	0.334240520043736
948	0.36855664663423826	0.33531138039163055
949	0.3629813691968289	0.3302944169405436
950	0.3609803510470409	0.3317626850703921
951	0.382576346996184	0.3322868096464763
952	0.426954626398367	0.3825684550315566
953	0.37000391336858235	0.32838693148801906
954	0.369427724194876	0.3354976266487119
955	0.37811790870837697	0.33700478082982327
956	0.37494318701747914	0.3365091069793964
957	0.3622097459272668	0.33334678906599036
958	0.4293851972499754	0.361729983716633
959	0.36136349446599786	0.3312250044743885
960	0.4053545498561483	0.34723492322668775
961	0.38551918267736307	0.3380162923675467
962	0.3619054243830946	0.33082847626445466
963	0.361956329998368	0.3332048129636533
964	0.3652990577603596	0.3295029289146749
965	0.36344893594996214	0.33010836346516376
966	0.404122751494027	0.3510227061871525
967	0.36141757563644644	0.3311768545117134
968	0.37714609244349956	0.32957758219271915
969	0.5919814209284716	0.4643882702351252
970	0.3861891098013744	0.33391755132514844
971	0.4422547667102313	0.36865566270838745
972	0.3610098683661149	0.33231597949361996
973	0.38494705802064233	0.3379435964571161
974	0.36109159488417747	0.3324654268396387
975	0.37234804655872805	0.3279398803141019
976	0.361632989708214	0.3310079057798675
977	0.39297007640114545	0.3389019065530951
978	0.3618292746827452	0.3308757589324074
979	0.41100276566886385	0.35947009131203617
980	0.4617578192381022	0.3806635654740781
981	0.4432070951253757	0.36915127727330627
982	0.42542098953466534	0.35949900959546854
983	0.36181199012625037	0.3308867690607263
984	0.37368458772818813	0.32770463446752535
985	0.3757967983175673	0.3366471626118935
986	0.380524009977504	0.33735241048848885
987	0.38671996423125554	0.33414799528377004
988	0.3664077784630362	0.3292010178537099
989	0.36096995384257663	0.3322066888637044
990	0.39863784946566977	0.3426336391493732
991	0.3655252374915599	0.33456418490965184
992	0.3617562389559369	0.3330796670959152
993	0.3660872970757304	0.3347177827545841
994	0.36186680883116273	0.33085221141021853
995	0.3663658152936586	0.33479084586055646
996	0.3694107572344401	0.32850862165441064
997	0.392826661611529	0.3394557530830695
998	0.37470663277043265	0.3282228396554748
999	0.36339788165870507	0.33012779132816433
1000	0.3614504585770624	0.3311489031491606
1001	0.3669887460920874	0.33494789543584225
1002	0.4011820564596453	0.34815124814704923
1003	0.3913311795656418	0.33871573492936485
1004	0.3634487369067016	0.333894272497444
1005	0.3698313270525212	0.3355807793147712
1006	0.3613359870446308	0.33125067615097065
1007	0.3682840717235074	0.33525100336519176
1008	0.36612503619107106	0.32927491715240514
1009	0.36153833271987423	0.3329243707289912
1010	0.4989023317190288	0.46795190189050023
1011	0.3628240933754913	0.3303616790961057
1012	0.3869996837110989	0.3342685610088123
1013	0.3908958451940099	0.33866554222552636
1014	0.37642127258292646	0.32918572214157504
1015	0.38035496969690263	0.3312216503865787
1016	0.3638654068030803	0.3340460393343042
1017	0.448750442896356	0.410879701910132
1018	0.39905413434925663	0.34292849278101895
1019	0.38222370681242074	0.3375861827336245
1020	0.3638009829051434	0.3340233072915304
1021	0.36502596269662363	0.33441979230397206
1022	0.3681053244747776	0.3287918933853569
1023	0.36125825748618656	0.3313284799412266
1024	0.36962881644847034	0.32846342150053104
1025	0.38023601737409995	0.33116306759391834
1026	0.39143304547564006	0.3387274336984718
1027	0.41998156736145426	0.37278133567028515
1028	0.37694749559004675	0.32947104599047994
1029	0.3735155523205071	0.3277337157823803
1030	0.3610558524215811	0.3324068967669428
1031	0.37888323566726567	0.3371176741931312
1032	0.3899342036675151	0.33855350742200174
1033	0.4840130217259517	0.45184887544982966
1034	0.3764477189744826	0.3292001692104773
1035	0.36198906547954746	0.33322407474925014
1036	0.38677152197165576	0.3381727953451594
1037	0.4037242383153829	0.3461468709157428
1038	0.42870466595274415	0.3613506152940427
1039	0.3809321400572264	0.33150357749574416
1040	0.3628330775308756	0.33364494781255405
1041	0.4070065915547768	0.3483205204395932
1042	0.36462838707485057	0.3297042293403203
1043	0.3611129698131747	0.3315055703408696
1044	0.3618282783275847	0.33087639069037406
1045	0.3632389189068726	0.3338131138529215
1046	0.36095716249989973	0.3321561199301465
1047	0.39374207151268376	0.33905343385341563
1048	0.3620579028518558	0.33326362605679266
1049	0.38038686945824696	0.33123733246392334
1050	0.3637188109816979	0.33399394249331277
1051	0.3698186873049145	0.3284245081651557
1052	0.3621901095292494	0.3333363241766961
1053	0.36181984874314194	0.33312096149821674
1054	0.37085988013958743	0.3357848169422506
1055	0.4055719833755004	0.3524073712602421
1056	0.3610695666778418	0.33157241212805993
1057	0.3696909741653687	0.3284506377554208
1058	0.36462242936757044	0.3297060949121571
1059	0.3624232428411075	0.3305469608523342
1060	0.3609824534475018	0.33224621638672797
1061	0.37099802187703096	0.3358114300737301
1062	0.3609989118866813	0.33171258454812863
1063	0.38269637600519363	0.3376496525419322
1064	0.4175224690878807	0.35488678967678616
1065	0.43857899229577274	0.36672231182725507
1066	0.3993311870357971	0.3431239621551408
1067	0.36358130595998606	0.33005888472390466
1068	0.3609410944866205	0.3320341959195972
1069	0.3609623525280492	0.33182432340224977
1070	0.4633347842373668	0.3817645327529446
1071	0.3631164248902526	0.3337640285516456
1072	0.37966996029678884	0.3308819718000364
1073	0.3689557279775956	0.32860478965266204
1074	0.36098812305879446	0.3317405328969063
1075	0.38135577994330305	0.3374679291135651
1076	0.3898028747036909	0.33606740223507675
1077	0.36325239364718415	0.3301842778839672
1078	0.5416509007536116	0.511572651998859
1079	0.36410351000673424	0.33412798013039496
1080	0.3610385885514983	0.331627348896568
1081	0.3619701353210381	0.3307897380847026
1082	0.3609616793308697	0.33182705115222977
1083	0.4313128600474449	0.3627968079762676
1084	0.3609617425706543	0.3321759182282397
1085	0.4670700984329507	0.4327437172982343
1086	0.37863796978317765	0.33035916282433053
1087	0.3728951659229573	0.32784207493727685
1088	0.3811477306214431	0.33743924123695157
1089	0.3609873987946345	0.3322601941897168
1090	0.5357111732521753	0.5057010051738878
1091	0.3903758313540725	0.3386051604080111
1092	0.3869370019868032	0.33819321662141727
1093	0.3640642144768871	0.32988803908079534
1094	0.3661764511765883	0.3292613350217368
1095	0.3691490043679118	0.3285636275541047
1096	0.4190931306277057	0.37150237524522184
1097	0.3943032486084219	0.3394751019508286
1098	0.36717846787035086	0.32900857038994225
1099	0.3649205242257229	0.3343882084628165
1100	0.3621558776518516	0.3333178833603569
1101	0.40758874244390014	0.35430333270006353
1102	0.37011104701402187	0.3356373451924568
1103	0.3757046894176898	0.3287897543465895
1104	0.40436852284545544	0.3465789094317529
1105	0.3664486489269588	0.3348122195568518
1106	0.36718865045465887	0.33499660346277227
1107	0.36197114168509664	0.3307891453626868
1108	0.3795399059550888	0.3308168353255023
1109	0.36619070562160483	0.32925758103859193
1110	0.4251138976770467	0.3800259129923484
1111	0.39334757591365366	0.3400248937977241
1112	0.36444167272774514	0.33423929064333574
1113	0.36094075472165826	0.3320257446703652
1114	0.36094247397915685	0.33194619944228587
1115	0.3633849482846973	0.3338699667853156
1116	0.3873737872809266	0.33824683948740447
1117	0.3609876151674133	0.3322607885665809
1118	0.3726979408735631	0.32787708086141587
1119	0.3610973766956037	0.3315284962472342
1120	0.36381696504452704	0.32997374132314977
1121	0.3949441423329265	0.341744752803343
1122	0.42398123209049465	0.35867563690208454
1123	0.5314443833857116	0.5014497457708598
1124	0.3625823984318215	0.3335319778270786
1125	0.3629699001544537	0.3302992330260152
1126	0.3757854953757357	0.3366453593635254
1127	0.36095288206406284	0.3321349913526753
1128	0.3679607575368847	0.33517795951208873
1129	0.37967258185790653	0.3308832826252102
1130	0.38917799208392817	0.3353478442843514
1131	0.38534545548645244	0.3335467684571442
1132	0.43418388158248394	0.3923006491656201
1133	0.394966029015219	0.33996913899406456
1134	0.36799898962191346	0.328816030383314
1135	0.39651177426205786	0.3411053038110874
1136	0.36357735176616335	0.3300603447486956
1137	0.39045191481569885	0.3368074727470111
1138	0.3640944244094945	0.3298778008513363
1139	0.37566323094270765	0.32876657170225754
1140	0.3609616893026913	0.3321757008876029
1141	0.40433746787176594	0.3512290759227247
1142	0.37445140337301597	0.3364277630119133
1143	0.38128561689964285	0.3374582694529678
1144	0.3631291116156957	0.33376917481678353
1145	0.3739732030027898	0.3363473112141472
1146	0.36435569656450256	0.33421151235351637
1147	0.362549509185044	0.3335165372544648
1148	0.3614603575903066	0.33114066598738706
1149	0.3737231709751081	0.3276980222133307
1150	0.3610743710957864	0.331564509951275
1151	0.36332975066009715	0.33384867997695067
1152	0.40408977018427683	0.34639231985634444
1153	0.40758103550897856	0.3486941801105622
1154	0.3953066213596546	0.3402213821785472
1155	0.38055658401807607	0.3313205659511251
1156	0.38535960878261855	0.3335530361799131
1157	0.37221586085658853	0.3279638438073397
1158	0.44804389058302896	0.3716369648447866
1159	0.36544427352220177	0.3345413142907725
1160	0.3610599011618119	0.3315887676377833
1161	0.3609963022466762	0.33171909102664565
1162	0.3618604169225777	0.33085618741843115
1163	0.3813154270812976	0.33746237542463603
1164	0.4222896798284661	0.35769879777990427
1165	0.3657414618590077	0.3346243106403008
1166	0.40997784571269447	0.3502330492572887
1167	0.3958629471933136	0.34271852811061687
1168	0.38314744985549304	0.33770963645147084
1169	0.3609442369205331	0.33192684532692057
1170	0.3611570557539538	0.33144584364139756
1171	0.3636854551646028	0.33002081111437737
1172	0.3679729584575497	0.33518074526273195
1173	0.3643650640521331	0.3342145555269196
1174	0.36353819502753293	0.3300748616339105
1175	0.370433693346152	0.3357015697373275
1176	0.36191370080969193	0.3308234510503349
1177	0.36531203085801306	0.3345035200960095
1178	0.4409912239012088	0.401137797669839
1179	0.42746795504805835	0.36065742187322564
1180	0.3609622400512185	0.33217793510413407
1181	0.36181814133728013	0.33088283842562277
1182	0.3616527450842822	0.3330088869673575
1183	0.3631233662028384	0.3302358652495006
1184	0.3902587810195093	0.33658801413816214
1185	0.36899239891591656	0.3354057680777585
1186	0.361183507968934	0.33258980491418266
1187	0.4117002396682693	0.35131981013234925
1188	0.3681972489260277	0.33523154412570655
1189	0.46389118534166107	0.4290494987058725
1190	0.3637997634714144	0.32997983673630304
1191	0.36173380119692755	0.33093799118010775
1192	0.3663164918268752	0.3347780430116431
1193	0.3655918585561834	0.33458285576095537
1194	0.3609655980884007	0.33219098900074734
1195	0.36193909212693676	0.3331945458187935
1196	0.4095189799040686	0.3571796477181212
1197	0.3614169535428789	0.33282531890186023
1198	0.37298223370992567	0.33617600269636855
1199	0.36455068745645186	0.33427403361574903
1200	0.37733321646900114	0.33688656826547997
1201	0.37805496955606593	0.33699539340306806
1202	0.40971265943989393	0.35748024056815364
1203	0.3688812222990415	0.3353819261670369
1204	0.36429291502516986	0.3341910096804623
1205	0.3677921857029076	0.3351392271372166
1206	0.42273682009824365	0.37670002152700294
1207	0.36187193172983256	0.33084903462733056
1208	0.3633584107111741	0.33385976267480527
1209	0.4826199971192868	0.3948024178872881
1210	0.39074254340586384	0.33713651688298313
1211	0.36391199449358025	0.33406232411730835
1212	0.3793801197625825	0.3307365181823929
1213	0.3626647239347657	0.33043274426736724
1214	0.3610192058269488	0.33166626935239596
1215	0.36211295098459456	0.3307083217915387
1216	0.4069440274544066	0.3482797073514981
1217	0.3625242827983987	0.3304981236555326
1218	0.4019353810733364	0.3488950856374754
1219	0.39416328714225285	0.33937022756577484
1220	0.3682911362583473	0.33525258178785633
1221	0.36398415192484124	0.3340872999493083
1222	0.4367218056831432	0.39562977052728276
1223	0.37180848394175325	0.3359641588730403
1224	0.36461298861708696	0.3297090541964112
1225	0.3648656558683724	0.33437160995520154
1226	0.36461471812460805	0.3342941995359025
1227	0.3821613072594137	0.33757775567382636
1228	0.36772635759552325	0.33512397639806935
1229	0.4048032367145896	0.3468688922738036
1230	0.3611225129618695	0.3325106635312791
1231	0.39019833472592996	0.3385844420068017
1232	0.3633574021259239	0.3301433375559143
1233	0.36798592988448103	0.3288190069589221
1234	0.3772060704659926	0.32960963676248684
1235	0.37883428664129365	0.3371105216272388
1236	0.37172323456653783	0.3280543547156633
1237	0.36163487244561476	0.33299615609832023
1238	0.38009833302262575	0.3310950506146038
1239	0.3620691786546987	0.33326998787430806
1240	0.36125534893373923	0.3326711450004982
1241	0.36192487676191787	0.3331860123525743
1242	0.383361441251531	0.33265114436663185
1243	0.3686218309588096	0.33532566317920587
1244	0.6038016487062089	0.4729207659260127
1245	0.3804002636382471	0.3373350322975639
1246	0.36193997509068276	0.33319507385964503
1247	0.37345285893405156	0.32774454886722526
1248	0.36697974183826	0.3290570281684409
1249	0.42027261565079194	0.3565199951696283
1250	0.3609819760492108	0.3317578867401582
1251	0.36374731679415584	0.3299985340292564
1252	0.3973641068443221	0.34428586416645807
1253	0.3812476015318335	0.3316560830334984
1254	0.36497986385041326	0.3344060334203814
1255	0.3903486981219856	0.3366902668980362
1256	0.39352250372867104	0.34021511365708457
1257	0.40308952337979104	0.3457185564018351
1258	0.3746470701413934	0.3364602924162036
1259	0.41511118787187556	0.3534284596595368
1260	0.3663693087302224	0.3347917504864169
1261	0.36101156144741603	0.33168292397402666
1262	0.42351134596920204	0.3584053297652472
1263	0.40891264265825417	0.3495530727002063
1264	0.3613902859174906	0.331200790156367
1265	0.40798948439887234	0.34895870106939814
1266	0.3712065472662825	0.3281514385595322
1267	0.3958370435428686	0.3406120550235094
1268	0.46441247769635263	0.429657916217022
1269	0.39196871102252145	0.33878866990067874
1270	0.4129877818030028	0.3624911483497247
1271	0.36797697884353636	0.335181662694978
1272	0.3610225196860675	0.3316593012935376
1273	0.3614104795852332	0.3311830112313225
1274	0.6004757140927867	0.5673577684467317
1275	0.3858630111622075	0.33805961189388245
1276	0.4057382842929718	0.3474885702374715
1277	0.3614763941622114	0.33287522538539355
1278	0.3625305411306192	0.33049515035686466
1279	0.36111156684037476	0.3315075895322696
1280	0.3713205976374142	0.33587290014323573
1281	0.38624955656355864	0.33394390083416403
1282	0.4109750056169208	0.35086409279253594
1283	0.36335949299647946	0.33386017991142475
1284	0.4310044464988555	0.38806787190295217
1285	0.36170409489228794	0.3309581080164433
1286	0.3707667298182448	0.32823594041279897
1287	0.36155741050149875	0.33293899092820217
1288	0.37977379544137224	0.3372462596751022
1289	0.36316112597899486	0.33378209585407725
1290	0.3626140932903502	0.33045599831604533
1291	0.4640152381667002	0.38223780512805894
1292	0.3693315935088356	0.32852516975397933
1293	0.36672449443651284	0.32912042411510184
1294	0.38070954586709865	0.3373783713209237
1295	0.36129388614737706	0.3327109517307681
1296	0.40026614209778455	0.34723882634672854
1297	0.36216748965788736	0.33332416739946774
1298	0.36716321705025035	0.32901226227488545
1299	0.3703786512812722	0.3356906884695767
1300	0.37061746873874735	0.3357376823546626
1301	0.394883654171654	0.3399079668986081
1302	0.36890890092405704	0.32861483443426603
1303	0.38808451396763033	0.33473073733082004
1304	0.3621208264168785	0.3332987314246921
1305	0.36533899855143775	0.3294914389359706
1306	0.36193045974525534	0.3331893710800293
1307	0.3786767117782001	0.3370874343559416
1308	0.36334442356338803	0.3301483492366564
1309	0.3822936750041108	0.3321541541794019
1310	0.4924326796313832	0.40117649303041875
1311	0.3781627120862576	0.33011363663679205
1312	0.36428513677429003	0.3298142549331594
1313	0.36122691116648065	0.33264018478188784
1314	0.3626297951539133	0.3304487497284958
1315	0.3896970659627354	0.33852562726172264
1316	0.36256097515220637	0.3304807734779405
1317	0.40001387771080826	0.34360305650593226
1318	0.3609439000834416	0.3319301356162811
1319	0.3609735801072642	0.33221889689620915
1320	0.3651212392672293	0.3295547220905993
1321	0.36261347929663584	0.33045628244377395
1322	0.3694144885557689	0.3285078435195512
1323	0.3609595975692029	0.33183577036110906
1324	0.3609796052682069	0.33176491980842016
1325	0.42299873286124356	0.3770689059383457
1326	0.3646638964321477	0.33430957058998256
1327	0.3929962597795225	0.3396414984078068
1328	0.37123131116217667	0.3358559784909722
1329	0.37363784173706704	0.32771265836363545
1330	0.3635191349157194	0.33008196709812826
1331	0.43917636322388054	0.3988100846377325
1332	0.424981405518091	0.35924838704882645
1333	0.364386982292745	0.32978105130931473
1334	0.3662743697578128	0.329235647444805
1335	0.4041552215991037	0.35105394178025723
1336	0.3639255980013396	0.33406705541436926
1337	0.36278977563034137	0.33362598947675626
1338	0.36122128607051074	0.3326338815368369
1339	0.3734788926746946	0.3362626640712328
1340	0.3624749380691602	0.33348093682421037
1341	0.43208814895840475	0.38951864245702855
1342	0.3701861789157139	0.33565239650247514
1343	0.3770577992243312	0.3368444525059387
1344	0.41260328815443675	0.361909704771961
1345	0.36483488532905883	0.3296404598936688
1346	0.37143302069135686	0.3358941077867381
1347	0.36149418390918747	0.33111309310562154
1348	0.36633874733613003	0.3292188843886136
1349	0.38970656060572384	0.338526745504738
1350	0.3717380152312067	0.3359511006986588
1351	0.3619051048238424	0.3308286707213376
1352	0.42635114213741143	0.3817379510069325
1353	0.5448959943882702	0.43314744799518723
1354	0.36097918914028054	0.3317661759700954
1355	0.36336713731242787	0.330139587044956
1356	0.38557825680037494	0.33802375463052153
1357	0.36707232123914424	0.32903435820741306
1358	0.38969639654079274	0.33852554841354204
1359	0.3802436265440197	0.3311668200200786
1360	0.4885261058940998	0.45679103645543917
1361	0.3684381682249363	0.33528526760305194
1362	0.4149960215661532	0.3533581596305187
1363	0.3646647991145927	0.3343098517930025
1364	0.3779431812763231	0.33697868030800243
1365	0.3839765523875613	0.33781845748303874
1366	0.3792882144360638	0.33069017535680856
1367	0.3764725410007524	0.3367538224694501
1368	0.36101670308806966	0.3323310819128043
1369	0.4351303966810128	0.3648772902009243
1370	0.36143161182798017	0.33283790188199025
1371	0.36343652681433913	0.3338896439048273
1372	0.3615880624207034	0.33296201667499253
1373	0.3620021842473747	0.33077100155310574
1374	0.4452071415846704	0.37018538352180613
1375	0.3620072713614501	0.333234657787207
1376	0.3609490648040844	0.33188989069332425
1377	0.3609403435013598	0.3319982818727167
1378	0.3672771105450222	0.32898479664144875
1379	0.3668405576168467	0.33491127964683753
1380	0.4069224995937378	0.3482656585088632
1381	0.46363802400055604	0.4287536475835617
1382	0.3623242265368775	0.3305964520904788
1383	0.3654065239124458	0.32947212944713417
1384	0.36565755322587457	0.32940157234209744
1385	0.364244304460104	0.3298277068550107
1386	0.36112541651011787	0.3325147072291512
1387	0.36094111778213817	0.33196801433656403
1388	0.36101419287424974	0.3323256168968184
1389	0.40035177168764974	0.3473245112494746
1390	0.3676511906203213	0.3351064738443194
1391	0.3618769385920715	0.33084593819692754
1392	0.3675198724277845	0.3350756661387195
1393	0.4039640646388881	0.34630800982051685
1394	0.3864992683780047	0.33813906883237027
1395	0.42971473637652713	0.3619131674881497
1396	0.42474483257969314	0.37951273579210054
1397	0.3651514650436611	0.329545842955889
1398	0.3767140861175256	0.33679141761427295
1399	0.3711117790345924	0.3358332140953536
1400	0.3762698435608573	0.32910277579473013
1401	0.3680001142158395	0.33518693713234426
1402	0.3924406204245435	0.3390313290988373
1403	0.36100510888562953	0.3323050195193478
1404	0.4057656392835548	0.35259096048186417
1405	0.3816697025575184	0.331858446355418
1406	0.3690741904789365	0.32857950449452694
1407	0.3609624694580188	0.33182385388208363
1408	0.37690356250766005	0.3294473948704997
1409	0.3781795774605654	0.33012240318481734
1410	0.3950442196095248	0.3418513693837779
1411	0.39128984632223196	0.3377523242708612
1412	0.3683733425557506	0.3287318160673182
1413	0.3665839434941597	0.32915591651473786
1414	0.3652477503479156	0.3295177649305968
1415	0.36213057830686635	0.33069862339842876
1416	0.3852042878842968	0.3379763769405005
1417	0.37063027033565504	0.3357401855895944
1418	0.3609508993479343	0.33212397701410495
1419	0.37268541695140944	0.3361233981524993
1420	0.36782077384708134	0.3288568832123634
1421	0.42986015229646163	0.3865266573829627
1422	0.36362028465660046	0.33004454989692494
1423	0.3836090347746526	0.3327648302879547
1424	0.4459358908760074	0.40738354418782124
1425	0.36611112628904335	0.33472410832158395
1426	0.36533895154486445	0.32949145242842104
1427	0.3635463940748244	0.3339308982971846
1428	0.38109252200423227	0.33743160572649344
1429	0.3611042350400154	0.33248443254135557
1430	0.36533513158594555	0.32949254912046083
1431	0.406404621581678	0.3479268657377495
1432	0.36094491905156445	0.33192059168389315
1433	0.3829479105680944	0.337683171065354
1434	0.383108684656132	0.3377045034623171
1435	0.40558995061485437	0.3524244185473269
1436	0.45300350876637085	0.37443944240752675
1437	0.36109509295931724	0.33247076348614557
1438	0.3649202429238864	0.3296145876705136
1439	0.36527808006907303	0.3344937269345426
1440	0.4671309593436975	0.38439147610254465
1441	0.3672132473957069	0.3290001674554087
1442	0.362652844055919	0.3304381697820591
1443	0.3930478829532749	0.33891063937372434
1444	0.36096118033835795	0.33182910090596046
1445	0.37069572875214046	0.33575296062376725
1446	0.38259638278377633	0.33763627859818174
1447	0.36106975609761816	0.3324306135003961
1448	0.365692194574322	0.3346107296040819
1449	0.3899763367274721	0.33626591139493417
1450	0.5957384793236189	0.5629982827223489
1451	0.3609554502248711	0.332148033657384
1452	0.361170156886391	0.3325734174612282
1453	0.4371348615529544	0.3659534979371752
1454	0.43067760413761624	0.36244648807509117
1455	0.5248094743791621	0.42126050837024726
1456	0.36929319940690675	0.3354694886543262
1457	0.3829489495802708	0.3324604621426469
1458	0.3609411742803363	0.33203588202483014
1459	0.36124576672388237	0.3326608749458314
1460	0.3658965131532801	0.32933609904466254
1461	0.3693720420852762	0.3354860061690914
1462	0.3639684060664952	0.3299208363297515
1463	0.4101389450895995	0.35814011157641973
1464	0.3756252348415908	0.3287452981333792
1465	0.3616693565291532	0.33098213386700115
1466	0.3618581151989505	0.33314508877843
1467	0.3612342581278506	0.3313543861798803
1468	0.365245790243476	0.32951833342952713
1469	0.36234692910464117	0.3305849530892964
1470	0.36965652909704017	0.32845771651228833
1471	0.3619954093917755	0.33322777275737986
1472	0.4170899778621243	0.368589749361794
1473	0.38110761224118606	0.3315885428240246
1474	0.38334536890589554	0.33773577980927755
1475	0.3723795722156522	0.33606852658660397
1476	0.3796038678898296	0.33722194568357655
1477	0.36119907037845633	0.3313943621413646
1478	0.3642593454210207	0.3298227422278762
1479	0.36291650606145437	0.33032183406156007
1480	0.3667537536602737	0.3348896226948202
1481	0.372506108114306	0.33609131218867044
1482	0.36102720147833034	0.3316496920179091
1483	0.3628175390543097	0.33363816979408395
1484	0.3940270239154664	0.3407612445514116
1485	0.36683493389748073	0.334909881300495
1486	0.3609609472958696	0.3321726447274349
1487	0.40437701617658167	0.3512670399374927
1488	0.36094034143620024	0.3320039068198611
1489	0.3689361116821572	0.3353937172815714
1490	0.4477182782427456	0.3714712228382998
1491	0.3638212899543309	0.3299722116177018
1492	0.36241537781839667	0.3334518805548638
1493	0.3887686487280178	0.3350179512398826
1494	0.3644397316354715	0.33423866722372053
1495	0.39992336977385046	0.34689503065021776
1496	0.3620335900319581	0.33324979912131586
1497	0.363164480389071	0.33378344434157237
1498	0.36094202664596864	0.3319523105501449
1499	0.3646074453745182	0.33429191780422945
1500	0.4706615621133883	0.3868063785656599
1501	0.3759263599399664	0.32891319111746165
1502	0.36343461093156326	0.330113794705937
1503	0.38248641061713556	0.3322446899060186
1504	0.36608057774670266	0.32928671483303745
1505	0.37884734500566075	0.33711243063979174
1506	0.39383722903351515	0.33912515635693374
1507	0.3614625021916104	0.3328638195618303
1508	0.4551715662597541	0.418709519118158
1509	0.438305558817143	0.3665771549931227
1510	0.36109206217353934	0.3315365680463055
1511	0.37438638255910894	0.328036845613304
1512	0.4114588219821447	0.3511684080771388
1513	0.3711473768767804	0.3358400069041765
1514	0.3732619313910561	0.3362250113381868
1515	0.36174237930285774	0.33307045902827676
1516	0.36512604366874185	0.32955330864445426
1517	0.42420524699	0.3588042261023532
1518	0.44948199976307746	0.37236634257068013
1519	0.37906210964136683	0.3371437349596646
1520	0.36179616375522244	0.33089694612755655
1521	0.36557062036829313	0.32942579333198263
1522	0.43000072265640915	0.36207186853307094
1523	0.3609813054269895	0.3322428559114693
1524	0.40678594388964784	0.3481764798135048
1525	0.36180893576563544	0.3331139853861483
1526	0.3697674744903917	0.3355677471330148
1527	0.4677463638458732	0.43352475740431146
1528	0.37909895160947044	0.3371490877298762
1529	0.3634864503531242	0.3339084989239802
1530	0.5237243753441772	0.4936823659772383
1531	0.3639168524952994	0.329938696368578
1532	0.4091082091953063	0.34967837731124124
1533	0.39446328497653294	0.339594783067953
1534	0.38401919609196095	0.3378240058399476
1535	0.37382550262553815	0.3277059716963935
1536	0.3615441089501003	0.3329288215698209
1537	0.3627247938727685	0.33359712110756523
1538	0.366024603793413	0.3293016395793607
1539	0.3635583566507932	0.333935337779897
1540	0.3958399615860096	0.3406141970795287
1541	0.3703349606877325	0.3356820295288571
1542	0.3793369276714168	0.3371835425199121
1543	0.39493429993328205	0.34173425988591755
1544	0.3698245541461684	0.3284233122014828
1545	0.36218976373782913	0.3306665721603832
1546	0.36142031409803427	0.33117449077776573
1547	0.3650308396352157	0.3344212434239873
1548	0.3748559235395268	0.3283088448769837
1549	0.36156629894169057	0.332945725527018
1550	0.37759353032283416	0.3298153922935209
1551	0.3758033138978976	0.33664820180101696
1552	0.4282909614850124	0.384397111123925
1553	0.37413955371220853	0.3278920582831104
1554	0.46052920216545723	0.4250999987525699
1555	0.36144306749930954	0.3311551055399127
1556	0.389353996072371	0.33555122638410756
1557	0.36942012040561195	0.32850666935910594
1558	0.406566303447168	0.3533465069989944
1559	0.3817082959768997	0.3375162321656952
1560	0.3630271066504586	0.33372736832212735
1561	0.37689148019945773	0.329440885085815
1562	0.3892503134090479	0.33543148372854253
1563	0.36132208926215104	0.33126398545377406
1564	0.4077268076523244	0.3544318656713071
1565	0.36474245882471934	0.3343339199590851
1566	0.36135068683915483	0.33123685035706923
1567	0.39868656773182737	0.3456436228387464
1568	0.36102349074796014	0.33234542516239785
1569	0.3609608757980687	0.33217234735908713
1570	0.3856914556459218	0.333699524632622
1571	0.37124535888682747	0.3281440658442682
1572	0.3627619745736312	0.33361370139422486
1573	0.36258258891515044	0.3304706445192758
1574	0.36420556712397084	0.33416216672125
1575	0.37403277540211405	0.3278290261342977
1576	0.3833930076909643	0.3326656702823273
1577	0.5568328211753759	0.526354545596167
1578	0.40663958103271874	0.3480807733640281
1579	0.36388304528538323	0.33405221985230393
1580	0.3650574854073587	0.3344291568281454
1581	0.40360009142182457	0.3460633071304762
1582	0.39224598278425504	0.33882018364363337
1583	0.366562337776923	0.33484130074246626
1584	0.3753584059403835	0.3285951673496453
1585	0.3614973797242191	0.33111053208975727
1586	0.36296879148461575	0.3337030120297407
1587	0.3647151923529589	0.3296772139333461
1588	0.3624849715140169	0.3305169352274408
1589	0.3859703320162277	0.338073077998985
1590	0.38510540632844914	0.3334402117358948
1591	0.39631702872395835	0.34096335915961695
1592	0.38021658796689856	0.3311534829690814
1593	0.4724037399356439	0.38798844462872106
1594	0.36125769127290824	0.3313290796640744
1595	0.3841145240621586	0.3329951884640799
1596	0.361640475164079	0.33300016436698193
1597	0.37301164072371706	0.3278215306328275
1598	0.3645554342332593	0.32972717673536206
1599	0.38643326253168914	0.3340238067619937
1600	0.37340763895851026	0.32775237865247
1601	0.4740870207270335	0.4407693438250431
1602	0.3610547449980815	0.3324049478570706
1603	0.38457402913199584	0.33789577440450685
1604	0.36119199618512393	0.3314027206762751
1605	0.3649192422639709	0.3343878219387839
1606	0.3662035522766735	0.33474850924904104
1607	0.38493893191797307	0.3379425583054733
1608	0.40787271044743567	0.3488831733041176
1609	0.4068826584478579	0.34823965138360985
1610	0.4171654473046717	0.35467246431924443
1611	0.3648066952162893	0.3296490655936646
1612	0.3651838471201574	0.3344663462613384
1613	0.4876968048450615	0.3981196081930137
1614	0.3721209268110728	0.3360215744058843
1615	0.36260879631969056	0.33354426011011706
1616	0.36737829482338585	0.33504211442386306
1617	0.49432319571496114	0.40238717225187204
1618	0.3610218872745707	0.3316606200691739
1619	0.3774454678873636	0.32973703262195486
1620	0.3625483042408432	0.3304867427184393
1621	0.37842306557701383	0.3370500697000708
1622	0.3839998742929853	0.33782149246669524
1623	0.36378139180350355	0.3340163445053382
1624	0.3927183178892019	0.3393368665601177
1625	0.3772076649167609	0.32961048814312954
1626	0.361775892194624	0.33309259169770417
1627	0.42311846946628795	0.3772373421251403
1628	0.36109056549470936	0.3324638446912653
1629	0.3699022295314936	0.3355951976196625
1630	0.3936502555090123	0.3403537503707508
1631	0.3688023660233183	0.328637793995968
1632	0.3737950143595884	0.3363169761808157
1633	0.49574799577808765	0.4645872902685241
1634	0.39064173678625846	0.3386360948416428
1635	0.3831989686687732	0.332576231218658
1636	0.3791040291873458	0.33059697535563476
1637	0.3806433001064374	0.3313629659558028
1638	0.3863946752251594	0.33812606889913277
1639	0.37804666940031334	0.3300532093247423
1640	0.36725558313933676	0.3350127418554291
1641	0.37034250627202053	0.33568352635290793
1642	0.36231254293616505	0.33340030485695976
1643	0.36195172197930725	0.3308006344178785
1644	0.3724392565430489	0.3279234223478031
1645	0.368166387553037	0.3287781112206829
1646	0.48249899524825757	0.3947228235857589
1647	0.3840868513449611	0.3329826372345018
1648	0.39337970512367104	0.3400598654434205
1649	0.36702390517701317	0.33495651843154
1650	0.37190686805041606	0.33598232236818737
1651	0.38234738395025664	0.33760285191639094
1652	0.46216118124647987	0.3809457324613294
1653	0.36125007905632717	0.33133719487129115
1654	0.38170156151791407	0.33187364289106563
1655	0.3754678020830471	0.3286568758881249
1656	0.3967872982488395	0.3413055511865004
1657	0.3866483943483411	0.3381575623586641
1658	0.360941811819222	0.33204717720805826
1659	0.36349906431436046	0.3300894774043713
1660	0.3614916554101369	0.3328875867378466
1661	0.3943130132660599	0.3410692012750738
1662	0.3612803879560027	0.33130544378420757
1663	0.3787943028668592	0.3304392546379937
1664	0.3810666888695086	0.3374280296204382
1665	0.36508231110107514	0.33443650707214745
1666	0.3850707449524815	0.33795937846945395
1667	0.37117867778774133	0.33584597038999786
1668	0.3612867618737721	0.332703762445455
1669	0.3616649140867423	0.33301746416091926
1670	0.361351180743727	0.3327663211755602
1671	0.4307375133017437	0.36247957762711475
1672	0.36484631439893095	0.33436573168914685
1673	0.4253717246943293	0.3594709551486716
1674	0.38819938592068104	0.3347791874384456
1675	0.3756028027162425	0.3287327264822302
1676	0.37164685798311	0.32806856310510396
1677	0.39242971221574274	0.3388409979167337
1678	0.36787536267946586	0.33515839569669015
1679	0.3617653386194878	0.3309170409315411
1680	0.3641612977779489	0.32985530802429913
1681	0.36932941482438675	0.32852562624202764
1682	0.36307547146809377	0.3337473138639626
1683	0.3668861858889472	0.3349226012278741
1684	0.36778949918305304	0.33513860613497354
1685	0.37198563790774775	0.33599680863977777
1686	0.3678862039835171	0.33516088588201404
1687	0.3799105263749965	0.33100190725324685
1688	0.37548168271646826	0.3365966451257956
1689	0.3620952021585679	0.33328455071284285
1690	0.3632303595056457	0.3301929845931549
1691	0.38771057447729484	0.3382879144391403
1692	0.3757796079267961	0.32883156950914266
1693	0.3659047929208302	0.33466885282622394
1694	0.36508061054854113	0.3295667070486297
1695	0.3757970694522246	0.32884130123196526
1696	0.36306100433145666	0.3337413713380373
1697	0.39206868522678034	0.3386202403483995
1698	0.46530752845128087	0.38313371030168547
1699	0.3612069329364904	0.33261750636548615
1700	0.4097571451823121	0.3575492133376242
1701	0.37677882579322997	0.32938007684980875
1702	0.3684945424392535	0.33529771729953317
1703	0.5815904774266671	0.5498553429758769
1704	0.36834965937579184	0.3287370819587566
1705	0.370316746631514	0.3283242973172255
1706	0.37820460187237226	0.3301354034027108
1707	0.3872627310984339	0.3343814103274661
1708	0.38110621433604636	0.331587867293953
1709	0.37448426621008685	0.3364332419182401
1710	0.3728248474160527	0.336148187169482
1711	0.37362900315866265	0.3277141770707327
1712	0.4498979751384055	0.37257652344722875
1713	0.38010292379605537	0.33729306569820083
1714	0.4020325313174784	0.348990587702704
1715	0.37815979321860904	0.33011211901600007
1716	0.3698791950865144	0.3355905195214666
1717	0.40181805302003626	0.34877961979694966
1718	0.42467633617310785	0.37941736567742734
1719	0.3808784014266867	0.33147748804155264
1720	0.38756910223696933	0.33827068875653915
1721	0.36101203988358743	0.3316818561592141
1722	0.3610519643784636	0.33240001239070704
1723	0.4055076199578384	0.3473362116762522
1724	0.36176807149742213	0.3309152444273891
1725	0.36459684233573625	0.33428858724070376
1726	0.3837357274100928	0.33778703559552625
1727	0.3711092869846829	0.32816997318955515
1728	0.43277020428385615	0.3635959595555576
1729	0.3644816938747356	0.33425210646853576
1730	0.6885316019315744	0.6454733324632035
1731	0.4193202840650494	0.35595792731344367
1732	0.6357888647872492	0.5992875858054466
1733	0.3625606814379882	0.3335217997401662
1734	0.40695447914323285	0.35371081415977
1735	0.4142315702010479	0.36436017451378677
1736	0.47845575307926747	0.44568304700415856
1737	0.365574556499214	0.3345780194611867
1738	0.43686539500511656	0.3958168635381918
1739	0.36586802112458106	0.3293438231795397
1740	0.3739311231557627	0.327768793190428
1741	0.39467039724866776	0.34145241863354464
1742	0.3616223215729403	0.3310155932269269
1743	0.5059785302690899	0.47541645918612213
1744	0.39962389809956483	0.3465936041556455
1745	0.36916664569447877	0.3354428173916363
1746	0.41312784201079583	0.35220916416369613
1747	0.36630204936395655	0.3292284279899817
1748	0.37083587983610283	0.32822253615631164
1749	0.3659193384056482	0.334672784481248
1750	0.43713256854782395	0.39616463189951445
1751	0.42710111724118455	0.38276960867972004
1752	0.37257024345788864	0.33610281578320356
1753	0.36696417624953737	0.33494185500337464
1754	0.397823170930284	0.34475955417895493
1755	0.363826282019195	0.3299704473517709
1756	0.40134408301105173	0.34831173105328234
1757	0.3838453294711136	0.3328728011650154
1758	0.36415115385432223	0.32985870500115133
1759	0.4819907286779622	0.4496156882019849
1760	0.3618659482101591	0.3308527459512216
1761	0.45756300938099076	0.3777056744801911
1762	0.3617004690586873	0.33304212141426975
1763	0.37332273557755663	0.3277671161120018
1764	0.362773133931883	0.33361864494029275
1765	0.3916012365635502	0.33810049638793466
1766	0.36690333608854175	0.3349268456796976
1767	0.3784955463887345	0.3302859101585207
1768	0.3618432529491367	0.33086693265557976
1769	0.4456032968592463	0.40696766346512586
1770	0.3793582416289347	0.3307254959731631
1771	0.4071443542390547	0.3484103072466391
1772	0.39401904812185934	0.33926194542660193
1773	0.3676687261087203	0.3288921458673824
1774	0.3897259518946552	0.3359792022010433
1775	0.39008507851854396	0.336390086020801
1776	0.3686814705642567	0.3353386796937822
1777	0.4380397806052607	0.39734213018795544
1778	0.361497138384169	0.33111072523506774
1779	0.37274939075171476	0.3278679221125201
1780	0.5776373951908748	0.5461480026439585
1781	0.36126296666876045	0.3313235125819802
1782	0.3729850108260349	0.3278262193745423
1783	0.3646162183845938	0.3342946699463518
1784	0.36144210043971986	0.3311559204268146
1785	0.4312430814578247	0.3883880664933583
1786	0.3803102535913013	0.33119964767633703
1787	0.3668703832069484	0.3290840263446991
1788	0.37490009122062756	0.32833420587362233
1789	0.36104189117520047	0.3323815972579462
1790	0.3968347045865381	0.34373637810039753
1791	0.36222171057656755	0.33335312598125894
1792	0.36122936362880803	0.3313597977708104
1793	0.39020945394598366	0.3385857415415201
1794	0.39749136770091176	0.3418142541204358
1795	0.36286293718864215	0.33034481551374745
1796	0.38010392540973914	0.3372932075695009
1797	0.36980179434891347	0.335574757376312
1798	0.3787948402212914	0.33710475098754905
1799	0.37519273231175876	0.3365498670298036
1800	0.36145167905138365	0.33285482803900995
1801	0.3685154625451706	0.32870038548430264
1802	0.3610629720919631	0.33241920950759085
1803	0.38790181287091025	0.33831113484981795
1804	0.3610409613183783	0.33237985221721444
1805	0.36848394489176883	0.335295380380403
1806	0.44148614778130296	0.36825410107856554
1807	0.361542424652842	0.3329275259460961
1808	0.40958058592960017	0.3499801770174743
1809	0.3609941221325516	0.3322780675033135
1810	0.37037561321390183	0.32831262433695146
1811	0.36173608290461645	0.33093646167662283
1812	0.36316720493247356	0.3302181724447539
1813	0.36166203476757525	0.33098727009436096
1814	0.3733721308490941	0.32775853630104856
1815	0.3678608399698619	0.3288476543756804
1816	0.5117259149884502	0.41329931935390546
1817	0.36094357069458394	0.33193350727992377
1818	0.3609478472638595	0.33189795729413285
1819	0.3612735187890961	0.33269019955578766
1820	0.3930977454913577	0.3397524397743907
1821	0.4010349856558593	0.3443130107998131
1822	0.3668547919995071	0.33491481614402163
1823	0.3839979663439888	0.3378212442292974
1824	0.3613773014390616	0.3312124330321616
1825	0.3633659025456618	0.33014006232978477
1826	0.36635445537440026	0.33478790223747956
1827	0.36132818186356924	0.3327445897661513
1828	0.37140106880318546	0.3281146198675493
1829	0.3714505135145889	0.3281053134692747
1830	0.3612661068069956	0.3326824909392149
1831	0.41159595462988185	0.36037793966797155
1832	0.36626417086972635	0.32923831215875166
1833	0.36111736972445635	0.33149929050122584
1834	0.3794180877995319	0.3371952457432403
1835	0.3610786763560478	0.33155754820589517
1836	0.3883799129205904	0.33485514478259826
1837	0.40188696224540127	0.34489949092082933
1838	0.3807976110146986	0.33143820418069375
1839	0.4042544785685173	0.3465026323942881
1840	0.361122379912768	0.3325104774683915
1841	0.36223449715202244	0.3306428455494658
1842	0.36099148674308235	0.33227120265724036
1843	0.38850278588964693	0.3349067160974913
1844	0.36148230268255577	0.33112267956772173
1845	0.400892320748999	0.34786358467542083
1846	0.3622827713346773	0.3306176940776719
1847	0.44276052997740145	0.3689191370942941
1848	0.3633917420432543	0.3301301410588075
1849	0.36702666869506595	0.33495719517105993
1850	0.36890265726613897	0.3286161759048673
1851	0.4429053737910966	0.40357189146309785
1852	0.39023265867677825	0.3365582819790576
1853	0.4986162479807149	0.46764772119307535
1854	0.36204714102566626	0.3332575243621331
1855	0.3632977475056195	0.3301664848685108
1856	0.393679118922138	0.33900593483480307
1857	0.3648786412064952	0.3296271628509659
1858	0.40785867123197567	0.3545821764806171
1859	0.4065447324389126	0.34801868368945893
1860	0.47034180136468057	0.43650704896159803
1861	0.3613772680843662	0.3312124631612567
1862	0.417479827552358	0.3691598178468754
1863	0.575494109123789	0.45231504170714165
1864	0.36146891332069975	0.33286910191143754
1865	0.3732010185463988	0.32778832769650335
1866	0.36930743399378857	0.32853023497470396
1867	0.4032361167715941	0.3458177203939583
1868	0.38490228471638693	0.33334967152690914
1869	0.3611332148781709	0.331477297763803
1870	0.37308521647633586	0.327808601629598
1871	0.3617374279206865	0.33093556109203154
1872	0.3620915797035811	0.3307201778933538
1873	0.38941418663521	0.3384922349984335
1874	0.37281493217341355	0.3361464289524375
1875	0.3640132048678274	0.32990543794240124
1876	0.36930775562682144	0.3285301674955969
1877	0.36983981932716437	0.32842020215610795
1878	0.36189194853205076	0.3331660067554581
1879	0.3624572355749016	0.33053035115498913
1880	0.3677305531849495	0.3351249505520739
1881	0.3613131793605404	0.3327300656538063
1882	0.36271445702977434	0.3335924811271287
1883	0.4553940783694536	0.3761588422942643
1884	0.3627929728265704	0.3336273967456233
1885	0.4664217201881443	0.38390313087560896
1886	0.3774281604053203	0.336901009900293
1887	0.36452976566149303	0.32973530497590353
1888	0.4187568556272201	0.35562367237247794
1889	0.38880945001703515	0.33503498008256577
1890	0.3970356218976608	0.3439453279030148
1891	0.400197229026836	0.34716981081177445
1892	0.39086368505771935	0.3372732505352843
1893	0.36714614693500364	0.3290163998043421
1894	0.3611159965604542	0.33150124191370056
1895	0.36277821672427024	0.33038181968010866
1896	0.43921776759591546	0.3670606788500567
1897	0.38312315123312546	0.33254118771837216
1898	0.4023484690680215	0.34930050465374535
1899	0.3770170416286655	0.3295084236283342
1900	0.4584904703290521	0.3783634194167527
1901	0.37178798847439987	0.3359603651558387
1902	0.3857332508439134	0.3337179112568853
1903	0.3616383220278016	0.33299862587966406
1904	0.3614789019610361	0.33112544272133165
1905	0.5306602372814674	0.5006653022430065
1906	0.36693296160007605	0.3349341636049283
1907	0.39099913955075133	0.33867748082609406
1908	0.36564346268697073	0.32940548325181884
1909	0.38850430141563047	0.33490735153956513
1910	0.40966705290154376	0.3574095031126056
1911	0.393572887172151	0.3389693232949906
1912	0.3996899431617256	0.34337617884961724
1913	0.37457089200473226	0.3364476541497551
1914	0.3773874501082758	0.3368948223548099
1915	0.388457557805197	0.3348877452969437
1916	0.38773936425834116	0.3345846060133818
1917	0.3778238955492636	0.3369607896593458
1918	0.3664884888150455	0.3348224435438217
1919	0.3799656903189813	0.33727359502662063
1920	0.36224369994160344	0.33063801524043596
1921	0.3750415288088069	0.3284151651853222
1922	0.43031150650398786	0.3871357327428939
1923	0.36270178122218033	0.33358677288228705
1924	0.36895468593221986	0.3353976984528313
1925	0.3685884529883643	0.32868435435177434
1926	0.36886045323065303	0.32862525696330674
1927	0.3609662680822404	0.33180922390411277
1928	0.36113445703129504	0.3325270987953818
1929	0.36868106225094266	0.3353385907436903
1930	0.36986885777285056	0.3355884182131961
1931	0.41123249893281266	0.3510262028591798
1932	0.3660128450534198	0.32930478510662103
1933	0.4555110014131199	0.4191180840434775
1934	0.4388254452767184	0.39835770650366853
1935	0.37230537870526387	0.3279476008691378
1936	0.4225905203360554	0.35787329379508104
1937	0.39880709740845705	0.3427536851070869
1938	0.3697957075716327	0.32842919628819983
1939	0.36889217000391633	0.33538428104939605
1940	0.4606444237963769	0.42523610525728145
1941	0.36885683826131604	0.33537667543807853
1942	0.4996429689423081	0.46873850208649515
1943	0.362644641442857	0.3304419268095257
1944	0.36421652751016187	0.33416580663356493
1945	0.37337532799058576	0.3362447297974891
1946	0.36926506941386733	0.3354635772139462
1947	0.3664834186716344	0.32918156691768186
1948	0.37788882489274594	0.3299707066845571
1949	0.3609921552439603	0.3322729604348988
1950	0.367395562724982	0.3350462257523387
1951	0.3927331193496458	0.33887525341743535
1952	0.42337902396002003	0.3776034305536611
1953	0.3613636380542404	0.33277783863288135
1954	0.5106442224503231	0.4126323960495819
1955	0.3872783887965222	0.338235161910992
1956	0.36259837112460624	0.33046329018617293
1957	0.3892668085773071	0.33545054699573534
1958	0.3888186425901709	0.335038815160345
1959	0.3609828438222356	0.3317553626917808
1960	0.40623855571683576	0.353037903514395
1961	0.3749118432183042	0.33650396321303594
1962	0.39623012617786557	0.34089990888093263
1963	0.3643227555089149	0.3342007781290438
1964	0.40834052174496177	0.34918527986149667
1965	0.37341700625172103	0.3277507556102497
1966	0.36408726928396373	0.3341224899696561
1967	0.41611821840029267	0.367161801731069
1968	0.3646021075825063	0.3342902417223805
1969	0.3609438477227388	0.3320720504866024
1970	0.36448408251996833	0.32974984221020054
1971	0.38445597592185277	0.3378805687537272
1972	0.3611023073025603	0.3315211287527743
1973	0.3748938527396456	0.33650100837101543
1974	0.40749659049027903	0.3486393715973461
1975	0.3610305582079194	0.33235975044484944
1976	0.37334101872966874	0.33623877283284637
1977	0.3660470456039331	0.32929564614211126
1978	0.37552666347299535	0.33660388749946696
1979	0.3609526652970752	0.3318688795588088
1980	0.3718973644483873	0.3280221400845736
1981	0.4102330700956689	0.35828549483060673
1982	0.36928347819943935	0.33546744685855484
1983	0.36373716857992267	0.3300021717558464
1984	0.3949534841161074	0.33995982724546536
1985	0.3846495272907214	0.33323651862802656
1986	0.36387727033369377	0.3299525129922003
1987	0.3610374843488181	0.33162945675879424
1988	0.3612472502390081	0.332662475372918
1989	0.3907251797366533	0.3386457769163627
1990	0.397633667136745	0.3445643231644674
1991	0.3788664488040187	0.33047610609813244
1992	0.373523271582041	0.336270327613154
1993	0.36770011388815976	0.3288848349836396
1994	0.36097042198286244	0.33179440595705506
1995	0.3619055745915677	0.33082838487129046
1996	0.3971393866637414	0.3440530438852636
1997	0.3842722713525576	0.333066606391252
1998	0.3624874597679557	0.33348697379706044
[truncated: 18,001 more rows]
