# Supplementary material for: Tuning the reactivity of carbon surfaces with oxygen-containing functional groups
Source: Nat Commun. 2023 Apr 21;14:2293. doi: 10.1038/s41467-023-37962-3 (PMC10121666; doi:10.1038/s41467-023-37962-3)
Supplement: Supplementary file 3 — Source Data [file 41467_2023_37962_MOESM3_ESM.zip › Dataset for tuning oxygen-containing functional groups and reactivity of carbon surfaces-update/Bayesian Analysis/G4_fit_metrics.csv]

	rmse	mae
0	1.1454963230873296	1.056345991682983
1	0.6143556788810136	0.4567759932687638
2	0.6161022267181333	0.4615106947016539
3	0.7151325205515994	0.6189460813886791
4	0.6320110299078059	0.4711661407946918
5	0.6283797598457641	0.46955853023085486
6	0.6976782320790289	0.5691760965436861
7	0.6350018759935527	0.5012247178031147
8	0.793342240000669	0.6869381792500325
9	0.6172618658706136	0.4626802469207028
10	0.7065496468498159	0.5817602092429112
11	0.647606658834667	0.4908416918289742
12	0.622261113208176	0.47407048177300015
13	0.6283619684714622	0.4885200911914682
14	0.6230630482818392	0.4762041557360375
15	0.6271056100049257	0.4858251162398081
16	0.6267576948542946	0.4850576562966198
17	0.6136321919949335	0.4549281990159901
18	0.6952704111358015	0.5656680528033973
19	0.7170391518605475	0.6216420500869607
20	0.6291655533376139	0.4901862017670702
21	0.693587239598439	0.5869136567287643
22	0.637603059606196	0.5056750383301449
23	0.697467856918567	0.5929212545551636
24	0.6200280432973876	0.4675575551176879
25	0.6139529690604206	0.4580834572835064
26	0.6255208422492978	0.4681532928026923
27	0.6159757762827643	0.4610094744564454
28	0.6157896054747781	0.46061864778690925
29	0.713450282219732	0.6165507106621889
30	0.6191341190819696	0.46617958508639573
31	0.6791965994028974	0.563483976278124
32	0.6255978998614148	0.4681931817991366
33	0.6512164873984435	0.5259735364705999
34	0.8417050440136435	0.7712008162538538
35	0.6467025772597358	0.48940157995878264
36	0.635696120287336	0.47410258099179237
37	0.6330965034862747	0.47161651364001034
38	0.6136294829614629	0.45679478288415554
39	0.6194405992693888	0.46446140404487823
40	0.6596598909632976	0.5368646713108556
41	0.6188186449186419	0.46399227118491543
42	0.6536652933425529	0.5292370983219545
43	0.6257803724378266	0.4828476989045173
44	0.6964615668049069	0.5674087459765783
45	0.6248270187812092	0.48060761724287554
46	0.6235464297651439	0.467084777163876
47	0.6150790673434678	0.45895176032157553
48	0.6152762972206098	0.45944764605875044
49	0.6219733280767411	0.4732814588193128
50	0.6963051833574558	0.5671808071689417
51	0.6136980292582952	0.4571784812992559
52	0.6223105348613658	0.47420468856405873
53	0.6165154454246071	0.4619530311887862
54	0.6374660035534375	0.4759411763884421
55	0.6215193263368116	0.47200932101495074
56	0.7098178962518881	0.5862723513475184
57	0.6235786430183102	0.4671029977196585
58	0.6264358559928807	0.46861920158038567
59	0.7208876519125608	0.6011204156880259
60	0.6442002335247536	0.4853178862544047
61	0.6462592866474386	0.48868883715760647
62	0.616024484642285	0.46142357270116335
63	0.6288701255404561	0.489578594206518
64	0.652064982487516	0.49769980336914055
65	0.6330793397483421	0.4716094865982663
66	0.6378247254781725	0.5060434985842158
67	0.7311987857410431	0.6410884932394824
68	0.7955846021283696	0.689371689159087
69	0.6175748660122332	0.4638875792341295
70	0.6283307642122926	0.48845452517363075
71	0.6168755201388535	0.46231398623183306
72	0.6135621882723291	0.4559865406546274
73	0.6136446337575607	0.45689207130592463
74	0.7609621114230222	0.6792774066612998
75	0.6583774553755722	0.5068185119803961
76	0.7041281105525845	0.6029722034668582
77	0.6693404719197645	0.5246366138728142
78	0.6397545686453255	0.47822583780757916
79	0.6555491080235516	0.5028099564993761
80	0.6137207311112466	0.4544583462112676
81	0.6273767114112977	0.4690818181296644
82	0.8392642818333084	0.7685971274760207
83	0.6567970325982104	0.5332816407567558
84	0.661472224473079	0.5390814366191375
85	0.6344266358345454	0.47274052899160934
86	0.6240760817766985	0.46738081598057857
87	0.6137290059522104	0.457318916422803
88	0.6138695194141909	0.45463136745897204
89	0.6853285268362795	0.5737086907429234
90	0.619304184527813	0.4664091631981407
91	0.6222289266893412	0.46631322721828466
92	0.621839015638005	0.47290869049916934
93	0.7259814798749094	0.6077492285947439
94	0.6671017024846156	0.5457395117435754
95	0.6502763446512827	0.49499456619300497
96	0.7927187856561909	0.6862597657161402
97	0.6402152126923956	0.4786741844451203
98	0.6178459402125138	0.46319967910495924
99	0.6135833071291813	0.45534397533471754
100	0.6379410891999524	0.506236286641433
101	0.6200253452622049	0.4675490673415082
102	0.6204314914417647	0.46516088516617127
103	0.6144584973067445	0.4592200316540158
104	0.6147036708991062	0.45965036579772267
105	0.6182252241046807	0.46351835853932427
106	0.6279431007727083	0.48763432693591824
107	0.6140856489705743	0.45843096656580057
108	0.6261776860942676	0.46848941981481135
109	0.6327276279694121	0.4971186145208319
110	0.6285325379976398	0.46962975603892737
111	0.6453841572304237	0.4872685154097533
112	0.7426592806897363	0.6561768002235954
113	0.6195233336022518	0.46670011413718004
114	0.6176411989946174	0.46399325090614796
115	0.6182269240224484	0.46489173044877946
116	0.6789997988772112	0.540718165843764
117	0.6261201526267307	0.46846032284744776
118	0.6146758227173611	0.4596039757224099
119	0.6138175172111323	0.4576604935817414
120	0.6204236549926654	0.46515555583499774
121	0.6241012071961236	0.4673946765753056
122	0.6182873507606341	0.46498116301328435
123	0.6317191315273335	0.49522363506437644
124	0.6138783403274104	0.4546816818070965
125	0.7316173140439373	0.6416490646121108
126	0.6184279525022753	0.4636834416027403
127	0.6151955916131193	0.4603923137700917
128	0.6519654478687272	0.49755079043913086
129	0.6559639358875907	0.5322190436117169
130	0.6136107242972498	0.45508326881580835
131	0.6188785848527514	0.464038635505441
132	0.6456110187859083	0.48763842636163496
133	0.6160198141237371	0.4610997082183429
134	0.6136326327056025	0.45492528197319976
135	0.6167233608777715	0.4624452286512216
136	0.6152297419312605	0.4604393711408253
137	0.6321980986242822	0.49612972913388514
138	0.6785751235937283	0.5400336728770594
139	0.6135735109308504	0.45547697867605913
140	0.61359979727766	0.45656575936690674
141	0.6581390869394779	0.5064851621433779
142	0.6136585886480611	0.4569741201566276
143	0.642873904409062	0.48309054602121465
144	0.7073645843422883	0.5828912049566025
145	0.6749532437714476	0.5341157122682504
146	0.6150058435788862	0.4587595440648634
147	0.6136190472249745	0.4567213268790542
148	0.6298997819530379	0.4702522102288052
149	0.6487225510109783	0.5225484659749133
150	0.616198002494711	0.46145686591990087
151	0.6262018442004826	0.4685016183458617
152	0.6136200889219978	0.45672894167542055
153	0.629118791850812	0.4698998714817772
154	0.6395274592424118	0.478003429376356
155	0.6373637980882796	0.505275526317078
156	0.6137476420398443	0.4573971962935259
157	0.6161228127825386	0.4615335419396617
158	0.6148188688979886	0.458245453547883
159	0.657683692404881	0.5058460716012276
160	0.6563606813488814	0.5327262487827891
161	0.6166711800899873	0.4621116830905169
162	0.6493919008579132	0.4936346052384899
163	0.6282526464147872	0.4694989990145246
164	0.6245807346492298	0.48001409274433776
165	0.6171525053050151	0.4631934021085046
166	0.6398539948358141	0.5093456354721551
167	0.7545838365498194	0.6713532510110567
168	0.7597070779346041	0.6490665225106901
169	0.6427381241990814	0.5138395805769735
170	0.6148084142577757	0.45981999129670453
171	0.6137920871899584	0.4541717181678091
172	0.6734821662377746	0.553579798512596
173	0.6936697428937252	0.58704261899344
174	0.6136040772345	0.4566032084696903
175	0.6186385705783604	0.46385138894438144
176	0.6659129878501672	0.544360463386479
177	0.6146783401847593	0.4578334349618162
178	0.6442425495208034	0.4853882026174406
179	0.6573585383669897	0.5339926233814023
180	0.6697018064216196	0.548709755220466
181	0.6407444300446525	0.4794136668099609
182	0.6158396372128477	0.46121076437538927
183	0.6371450677215705	0.4756126847328673
184	0.6692361103776038	0.5481822778330107
185	0.6154559914763036	0.4607397191753264
186	0.6275881036319279	0.48687382633218124
187	0.6532882479926366	0.49951701981809377
188	0.6467530364086771	0.4894824304801015
189	0.6263747708801	0.4842015542977398
190	0.6216690321259473	0.47243264559170106
191	0.6135729520612391	0.45625516428872054
192	0.619056704644562	0.46417491205663663
193	0.6184170546255485	0.46367465484146936
194	0.6138128512815031	0.454289343615088
195	0.6137584902864113	0.45430014599935176
196	0.6189049370273815	0.4658646642545673
197	0.645820826238165	0.5184194068810787
198	0.6178564526290787	0.4643304291552941
199	0.6276164445940633	0.4691972354729905
200	0.6492821055736252	0.5233263874633625
201	0.637635174977787	0.47611349264485076
202	0.6380124535190145	0.47649573897616404
203	0.6370820710072267	0.47554795751585144
204	0.6327942929765545	0.47149235092701924
205	0.6194558177665311	0.464472568240968
206	0.6416995949877434	0.48107896603164896
207	0.6471713937599612	0.5203616549599919
208	0.6326340922579334	0.49694489645623074
209	0.6504691335484906	0.4952890066717188
210	0.6343943049072392	0.47270533389040525
211	0.6472383668448444	0.4902571953458424
212	0.6535714011583482	0.5291136688164991
213	0.6136068991043272	0.45662688599217743
214	0.8274766440581278	0.7229847126416327
215	0.6385582375034698	0.5072515902399958
216	0.613703098151909	0.4545386403923303
217	0.6241900618003233	0.46744356506983276
218	0.6167530836447006	0.4621935394346906
219	0.631423156501581	0.47091693302785703
220	0.692837290269023	0.5857388550280448
221	0.6252626590047399	0.4680187255386693
222	0.6181293068826933	0.4634390170350711
223	0.6207210899986878	0.4653557788094343
224	0.6302469865516768	0.4923645054863735
225	0.625606266942151	0.48244511967549286
226	0.6157486637184006	0.4605305456044555
227	0.6234111388059241	0.4771028058409381
228	0.7394071917554382	0.6246887995834606
229	0.6397100403187511	0.4781823027684972
230	0.6170883684596181	0.4625182376098829
231	0.648606505095231	0.49241397174158796
232	0.9099588794013181	0.8410334193871372
233	0.6177049387352405	0.4630776674792841
234	0.7730214616811553	0.6939315286111718
235	0.7015710857254351	0.5747616186717598
236	0.6329734373880053	0.4975732216600854
237	0.6197652147308581	0.4670151913374857
238	0.7364408978926916	0.6210078478046789
239	0.617625957797114	0.46300842470181247
240	0.6173745386422507	0.46278344960343243
241	0.6660869822913129	0.5189502733974728
242	0.6138552451108296	0.457787692406755
243	0.616273444910221	0.46160445690555335
244	0.6153252696919603	0.4605685141741263
245	0.7106954132693027	0.587473325149087
246	0.6141798708551497	0.45865154252529405
247	0.6158084185049547	0.4611739870392112
248	0.6149627314509666	0.4600574451742587
249	0.6721639694857734	0.5294545277565098
250	0.615042383961909	0.46017490897972574
251	0.6353667768222352	0.5018638726079142
252	0.7003213433638914	0.5972659586936488
253	0.6808753073323974	0.5663222100139648
254	0.616946559924641	0.4628402367750393
255	0.6306081967273143	0.47056486701718564
256	0.6310070238064948	0.4938550703689721
257	0.6890368701117018	0.579712762142788
258	0.6250242504616651	0.4678931776437448
259	0.6635681494963813	0.5144403465441025
260	0.61389677902231	0.45791861598625355
261	0.6618174880937298	0.5115437566211096
262	0.6143840222081514	0.45907793605060154
263	0.6657525017971327	0.5441732261638912
264	0.7110607540482811	0.6131204406077296
265	0.6163978955782915	0.4618305105207241
266	0.6137587446769176	0.4574419808759451
267	0.6197832984302339	0.46703850219810233
268	0.6256763716693015	0.4826075584245379
269	0.639345984564351	0.4778250534790869
270	0.6135735230216588	0.4554767868298955
271	0.6149513713109486	0.46004042399718814
272	0.6259598910646091	0.4832598898079162
273	0.8264064179764519	0.721884199289446
274	0.6144053219488587	0.4569510769297849
275	0.631335191741667	0.49448902040502224
276	0.6767741033930949	0.5593326912110951
277	0.6135646987541348	0.45565886216194423
278	0.626495443355676	0.4686489764126192
279	0.62243044741407	0.46643478341487615
280	0.6182060841624146	0.46350259111655684
281	0.631277235872454	0.47085446953470284
282	0.6443151756115879	0.5162092030989381
283	0.6244136623718458	0.4796077792341753
284	0.6203973332410145	0.4651376332686111
285	0.6268153816621986	0.4851855781232448
286	0.6916213099087987	0.5602688256990199
287	0.6365036434832513	0.47494976605342143
288	0.6733592147576312	0.5533623137889646
289	0.6141882820010129	0.4586703900636879
290	0.615421089911416	0.46069460001857254
291	0.6758305122497653	0.5576972280622132
292	0.6162526214007531	0.46167555500752666
293	0.6138948399615839	0.4547739534576334
294	0.6135932582568085	0.4565042852364186
295	0.6267079103569075	0.4849470401666604
296	0.6172179948314764	0.46263964280117004
297	0.662652203804227	0.5405046446876196
298	0.753121110802162	0.6695177840673587
299	0.617158010427392	0.46258373249605034
300	0.6351219086647019	0.47349122259658943
301	0.6567531011854664	0.5332258393317505
302	0.6165326065167012	0.46197071405294743
303	0.6366985588120972	0.5041546470790949
304	0.6701613195073693	0.5492283539953456
305	0.6185866637847248	0.4654160469170348
306	0.6269693225649168	0.48552563224445683
307	0.6785930825832444	0.5624560124100001
308	0.6143533176782106	0.4567675315335762
309	0.6434423133299345	0.5149048533275317
310	0.6135777985726282	0.4554139725541065
311	0.6222228773994312	0.46630955704967003
312	0.6366116891546048	0.47506204046035433
313	0.6139555856837604	0.4550954112435816
314	0.6432445303942579	0.5146068461612405
315	0.6353480021640387	0.47373285353588196
316	0.6754128928644156	0.5348749478962195
317	0.750801107922364	0.638536000737285
318	0.6565831300579104	0.504289181515031
319	0.717748842190303	0.5969744568570958
320	0.6187888039994933	0.46570253990922567
321	0.7519487998479707	0.6399067539482282
322	0.6182540280291866	0.46354202695363755
323	0.6724979607754918	0.530017670036545
324	0.6286573929257345	0.4696877040623933
325	0.6137287632971674	0.45442324577356225
326	0.6313696509429031	0.494555261628182
327	0.7618636847188364	0.6803874058415531
328	0.6144350732732526	0.45705354947735527
329	0.8618771581866141	0.757508545575623
330	0.6479500216231535	0.49138400485428596
331	0.6346130776873558	0.5005379944080981
332	0.6741159862111653	0.5546978814894287
333	0.6532108383352683	0.5286384488375693
334	0.6263295203284202	0.4840995733775184
335	0.6298780973311501	0.49162930507929037
336	0.6142704086192022	0.4588481678863149
337	0.6146577246008009	0.45957351708864586
338	0.6234279557973621	0.4771458256114054
339	0.6749207372452083	0.5340619259165145
340	0.6160140472226178	0.4614117725108011
341	0.6619167283496029	0.5116777976310781
342	0.613632891281806	0.4568175403791637
343	0.6281917821403797	0.4881616825754895
344	0.6137279385590533	0.45731430446584215
345	0.6155790655384814	0.46089561135876783
346	0.7916900588848946	0.6851386075923503
347	0.7185209470976552	0.5979988061175526
348	0.6297899422669103	0.4702031540005334
349	0.6168814388268258	0.46231975233632205
350	0.6520265605296472	0.5270635625002281
351	0.6140683822584538	0.4556324550905243
352	0.6161661130862137	0.46158130249254675
353	0.6216527646990463	0.4659578377624159
354	0.6428859531492588	0.5140641959497455
355	0.6323436726270211	0.47130547126886047
356	0.6775500404839612	0.5383734813727628
357	0.6145317907502785	0.4593542343712595
358	0.6500356218519444	0.49462592166132313
359	0.6289462231163127	0.46982087788029786
360	0.6507880293852786	0.49577450511008175
361	0.6976638684830543	0.5691552933757865
362	0.6357448125910438	0.47415407541974197
363	0.7115730647963346	0.613858683424175
364	0.6245795165609463	0.48001114129552586
365	0.8440305382144879	0.7397946262004896
366	0.6139469137345455	0.4580662874690036
367	0.6905414474312757	0.5821133030539777
368	0.6207253126084453	0.46535859158977805
369	0.6426808045785845	0.4827623864979755
370	0.63991105440327	0.4783785579394015
371	0.6267238454411146	0.4687624942215706
372	0.7099326514049243	0.586429654235804
373	0.616385651766274	0.46181760516872933
374	0.6507612541337676	0.4957338148898197
375	0.7016165122004399	0.5992186287991138
376	0.6329896620976259	0.49760313119774774
377	0.6380717819036663	0.5064522979667656
378	0.6909374784602271	0.5827418948772348
379	0.6158160809508458	0.4606751921113105
380	0.6170049037401181	0.46294134396705167
381	0.6268207102957006	0.4851973808771499
382	0.663328580634112	0.5140062113686994
383	0.651168239045322	0.49635087010487877
384	0.6378450113705887	0.47632643789899737
385	0.6136161276842269	0.45504150252030157
386	0.6331200398444501	0.4978430455739869
387	0.6405157170098941	0.5103963253944248
388	0.6139044045339447	0.4548264000682274
389	0.7563144012823612	0.6450832926222394
390	0.7626282180589267	0.6813267857100997
391	0.6491563680550904	0.4932698505320237
392	0.6288265299407836	0.4697658372067492
393	0.6205216066358479	0.4652219563036134
394	0.6180215798177388	0.4633489179591095
395	0.6178054629260831	0.46425132787806045
396	0.6224405580171324	0.4745560107542985
397	0.6331859084800991	0.49796396357624995
398	0.6165210713257382	0.46195883374618635
399	0.7134921806666978	0.5912723887556516
400	0.6253809764316578	0.46808057076522935
401	0.6920691376834438	0.584530735644081
402	0.6897589493476846	0.5808673103124342
403	0.6918661601928521	0.5606343480303349
404	0.6183958155414149	0.46365750210594786
405	0.6226511538206243	0.46656637175976634
406	0.6205476469969992	0.4691609383071583
407	0.6152755453399377	0.4594458112219503
408	0.7070727229056459	0.5824866076372067
409	0.618365446814174	0.4636329114330394
410	0.7994888190257348	0.6935848652796145
411	0.614292073620514	0.4565434818370216
412	0.6286458924247981	0.469682376102598
413	0.6174714620898685	0.46372111184603065
414	0.6494729900594363	0.4937599280816352
415	0.6348236079620144	0.500910588847457
416	0.6619875568663305	0.5397048942696941
417	0.6699949134467768	0.5257626491026374
418	0.6563773073727132	0.5327474572590137
419	0.6518446220423288	0.49736966552416334
420	0.6801829428158392	0.5651553242145632
421	0.7728887928731718	0.6642384019578963
422	0.6444286463604495	0.48569690586394676
423	0.8300170312808031	0.7255900651385867
424	0.6633882592063962	0.5141144447022676
425	0.6169260305121496	0.46236303158836217
426	0.8540070321554675	0.7497458207942437
427	0.6734740871337952	0.5316556075754738
428	0.6244896107591522	0.46760692927210656
429	0.6153793138695538	0.4596953635769621
430	0.7494962982438246	0.6649386277675452
431	0.6668535368923484	0.5203036848335164
432	0.6136990716840975	0.45718345136567673
433	0.6225678245657401	0.4748974549912612
434	0.6135723856062762	0.45624585164091336
435	0.6970624699362682	0.5922991208146466
436	0.6155721408589055	0.46014094446682896
437	0.6142776900721209	0.4588634214081671
438	0.6588969712810948	0.5359198519521416
439	0.6408655426776257	0.4796263222471449
440	0.8070291486682949	0.7016396228573163
441	0.6135785153649961	0.45633684578757255
442	0.637132978790615	0.5048883099199407
443	0.6296397416775625	0.470135812792875
444	0.6279841768014948	0.4877217348594062
445	0.6144573758890696	0.45712922965550934
446	0.615868423302715	0.46078601777144307
447	0.6541013295822736	0.5298085934700469
448	0.61356364963843	0.4560486264951479
449	0.7450436171456333	0.6315946201488688
450	0.6343009169454885	0.4999822599065121
451	0.6745518186626613	0.555463763538738
452	0.6168983132339793	0.4627559728987381
453	0.6602920651439523	0.5094676928319848
454	0.6229772833197096	0.46675798725545264
455	0.6165964214527394	0.46221438831596
456	0.6154541962062747	0.46073740847424316
457	0.6267780792472971	0.48510289003663587
458	0.6138325051617255	0.4544119519898058
459	0.7008209792438901	0.573693348970545
460	0.6192796698195573	0.466376278622548
461	0.6518204445258405	0.4973333907179038
462	0.6334027109871894	0.4983605971535932
463	0.6751157296889185	0.5343843821403342
464	0.787578927418015	0.7111130164615722
465	0.7759890689787119	0.667741301722121
466	0.622539486033766	0.4748216306959083
467	0.6280730616503531	0.4694144685520774
468	0.6186135185015861	0.465454431744691
469	0.6506423184110304	0.5251944385907203
470	0.6262754498449399	0.4685387156726664
471	0.6432398491401216	0.4837096917848136
472	0.6203845659539744	0.4651289277600146
473	0.6139073557251239	0.4579506413069314
474	0.6226535582325698	0.4751261413922354
475	0.6992476252131314	0.5714403697231188
476	0.6164825446375274	0.46191898689940364
477	0.6152281221964566	0.4604371501255509
478	0.6171225275068127	0.4625504418519961
479	0.6156363813019232	0.4609665935829295
480	0.6518363265543312	0.49735722054354137
481	0.6717154905801902	0.5509688713280032
482	0.6245041289196446	0.47982816556455615
483	0.7573622349045135	0.646317144232004
484	0.6156743555795494	0.4610130865050412
485	0.6144674851831857	0.45716322418001015
486	0.6464390914824568	0.5193131051689429
487	0.6383364299347744	0.5068880569801629
488	0.6199882836457268	0.4674322978528435
489	0.7783192864709317	0.7002448282520506
490	0.6408135776614369	0.4795351337720612
491	0.6475620263059162	0.5209166714254998
492	0.6518747402467364	0.4974148388371299
493	0.6135673224934332	0.45559200268788014
494	0.6221342253463173	0.47372419257352577
495	0.6135667455542668	0.4556052554420403
496	0.689330670792018	0.556825763992341
497	0.6149674207732629	0.46006445124903234
498	0.6789766534762204	0.5406809092152689
499	0.6141100305205998	0.45581537169391945
500	0.6138334831174084	0.45771539205160994
501	0.6304699041818969	0.49280500231589935
502	0.6200983119128352	0.46493159475610124
503	0.6619732285558825	0.5396875997527358
504	0.618581119723747	0.46380592441249796
505	0.6230890491237142	0.46682290607771554
506	1.09912992721964	0.9689154305704214
507	0.63994086884905	0.5094842767813014
508	0.6211179514415499	0.46561667245690425
509	0.6384972590145646	0.5071518010019999
510	0.6136592490254191	0.4547632627398407
511	0.6392489207817181	0.5083739744212384
512	0.6140278609787847	0.4582857558187966
513	0.7452273794697679	0.6594876356118777
514	0.6742227700407407	0.5329040535263829
515	0.6139180564568505	0.4549000106153565
516	0.6651407506010647	0.5172675366258329
517	0.6136327461029815	0.454924532855981
518	0.6135945052170131	0.4565164596484321
519	0.6205285836980525	0.4691031710307847
520	0.6148173380466102	0.45824109259962176
521	0.6140836331975875	0.4584260399661016
522	0.6344910633849228	0.4728105869021444
523	0.6136997952797902	0.4571868902884177
524	0.6795960350819952	0.5641621029121197
525	0.6904428664951194	0.5585028622874453
526	0.6551424177134819	0.5022236566870538
527	0.6981560560118067	0.5698673106175145
528	0.6226968956738045	0.4752413385947529
529	0.6136927503898238	0.4571530171959303
530	0.9926251981341482	0.8781540832968314
531	0.6499524787613153	0.5242510456656987
532	0.6187098517168929	0.46559130344747685
533	0.6195207787430121	0.4666967528645056
534	0.6234378907317027	0.4771712234819454
535	0.6403871759725023	0.5101931813699522
536	0.6334030636518126	0.49836124065500065
537	0.6571239535819066	0.5336960932571233
538	0.6388348878532477	0.5077028867556614
539	0.6323499486262703	0.4713080886437794
540	0.6139087986957817	0.4579549723935034
541	0.6649130160631328	0.5168605099845796
542	0.6913709502504515	0.5834283754527536
543	0.6217002014145613	0.4725202999646585
544	0.7350162684490482	0.6461738229613788
545	0.6370736149269484	0.5047884334683279
546	0.6271226786147511	0.4858625206021569
547	0.646318304473648	0.48878398530470063
548	0.6136176312164644	0.4550302497857219
549	0.6229443666435992	0.47589409489505335
550	0.6985505907247508	0.5945768551194877
551	0.6170019536536767	0.4629362520841319
552	0.6396321647518327	0.508990640358919
553	0.6541898357598447	0.5299242535567392
554	0.6734141452404804	0.5315553610958699
555	0.6649838052176431	0.5432728440860175
556	0.6447999929001695	0.48631033561863646
557	0.634240432981739	0.4998741224159399
558	0.6390504958372906	0.5080529960357275
559	0.6485444295792121	0.5222996404673066
560	0.6178643049668543	0.4632154233694477
561	0.6761768405053584	0.5582987298622477
562	0.618699940931912	0.4638996754687201
563	0.6761425306014083	0.5582392047493762
564	0.6168164007496467	0.4622561082607355
565	0.6560218619480788	0.5034882760158222
566	0.6633915648894771	0.5413886544689172
567	0.6186143213446748	0.46383223012646546
568	0.6304952868379619	0.49285498251093113
569	0.6315047526939843	0.494814378706021
570	0.6149927914840674	0.4601021560940757
571	0.6445702389479117	0.4859312055025317
572	0.6136965951153047	0.4571716125943247
573	0.6176398734093167	0.4630206725725275
574	0.708255455215419	0.6090501167392429
575	0.6148728851242766	0.4599208812685657
576	0.6457117037261697	0.5182608508959765
577	0.6226175123462916	0.47503012147983736
578	0.7991715115984693	0.7244455976184663
579	0.6311447622238174	0.47079754843560156
580	0.6137522466858443	0.45741592742528675
581	0.6175735021649403	0.4638853975232173
582	0.6327481938169354	0.47147332954426757
583	0.6257667890703991	0.46828017614830664
584	0.6205627495699829	0.46524970961194206
585	0.6570325871472157	0.5049271420005378
586	0.621392049792845	0.47164633828442887
587	0.6377583645230843	0.5059333583935092
588	0.6157303954211248	0.46049096976749443
589	0.6393814669992451	0.4778599763108558
590	0.7534640938668239	0.6417101897412223
591	0.6291375643210944	0.4699084391035769
592	0.6138503132623494	0.4545192666325505
593	0.6135646700341808	0.45565971129038785
594	0.6848686847225628	0.5729551455559745
595	0.6493405311193996	0.4935551462710489
596	0.6637575197375433	0.5147828607567114
597	0.7479743047925206	0.6630025566098788
598	0.681713979065183	0.5450487530094882
599	0.6476305780537841	0.4908795516808169
600	0.7263399046489546	0.634523465222794
601	0.6340307949073041	0.47230781791657944
602	0.6255874858083521	0.4824015242405121
603	0.6213705104442865	0.465779210878919
604	0.6260083547691435	0.4684035967359763
605	0.6656160538995326	0.5181144856485197
606	0.6764793148940229	0.5366271002358212
607	0.7981682193234049	0.692163101159295
608	0.7360762859248697	0.6475750503716845
609	0.6313081648561842	0.470867729666144
610	0.6842074400144745	0.5718679447208891
611	0.6647797439752087	0.5430328264519358
612	0.7068176951086419	0.5821326545512662
613	0.6354799854815546	0.47387335712653067
614	0.6137125261812307	0.45724598944593225
615	0.6149775961558277	0.45868409917954894
616	0.6227373388761286	0.47534860167232246
617	0.6247463260042587	0.48041385615742915
618	0.6621284839364354	0.5398748742723207
619	0.6183616717169265	0.4636298492368432
620	0.6135942095064407	0.45522752163773766
621	0.6222492484855489	0.4663255474953145
622	0.6361302915487558	0.5031850301567508
623	0.6187419555430591	0.46563663566627955
624	0.6863972516462072	0.5754521725930372
625	0.7367941238684396	0.6485213450545929
626	0.6138779487040628	0.4546794629352194
627	0.7202913533355652	0.6003364822712128
628	0.6594717002459032	0.5366322668540936
629	0.6217699766587863	0.47271592761520503
630	0.6180378861864553	0.4646081892796667
631	0.625104304966936	0.4679354753474482
632	0.6426717257361805	0.513738520292846
633	0.6391667180551778	0.4776482678353306
634	0.6204155159165836	0.46515001752743196
635	0.6308177751985539	0.47065616285141304
636	0.6247154423921105	0.4803395179199859
637	0.6154157022291528	0.4606875976431791
638	0.6234230398530758	0.4771332537734848
639	0.6922746297320211	0.5612430693319429
640	0.6295564209698279	0.4700983261500271
641	0.6679660165790755	0.5222526851714445
642	0.6843369905855322	0.5720812868028342
643	0.6139620990604218	0.4581090966587119
644	0.6694695192202301	0.5484468924554229
645	0.6428583055655138	0.48306407437497306
646	0.6172371454864548	0.46265739689648283
647	0.622078336840337	0.4735708716894626
648	0.6137410338227657	0.45437120872883097
649	0.6279369883726262	0.4876213097276912
650	0.6454841467065039	0.517929404840486
651	0.7175334461769052	0.5966881588309693
652	0.630270871234178	0.49241183746619127
653	0.6136743771285359	0.4546809671467089
654	0.6792022558792612	0.5634935916713332
655	0.6135671040080458	0.45614416908425687
656	0.6164210268146015	0.4618873964034878
657	0.6726471341223116	0.5302687420767029
658	0.6222869784333439	0.4741407664038481
659	0.6154572025908724	0.46074127739157933
660	0.6295871177677796	0.491043725702256
661	0.62781751388997	0.48736633327234763
662	0.6266695087083648	0.46873557545573735
663	1.1125092521228617	1.027694730327954
664	0.643438256299268	0.48404389267416226
665	1.0423385273032513	0.9211289319746723
666	0.6449038882282604	0.5170792446055132
667	0.629752392973725	0.47018634727445574
668	0.728312978352955	0.6107443300819605
669	0.6225226302095577	0.46648993674426814
670	0.7790749104910466	0.6712047859136531
671	0.6640733854584878	0.5153528936053887
672	0.6428290311741809	0.5139777697637384
673	0.7608342912390823	0.6791198395634919
674	0.6379190062430792	0.476401321915389
675	0.6268585358683899	0.4688289896235691
676	0.6138090719693167	0.4542652247809338
677	0.6156756102025422	0.4610146154512062
678	0.644365131025035	0.5162833293021335
679	0.6180120942839996	0.46334093330060955
680	0.6138805852487074	0.4546943748299981
681	0.6266376076335743	0.4687197462749373
682	0.6660365709350377	0.5445044735568652
683	0.7235629805309013	0.6307223890870575
684	0.6148541727535091	0.4583452997640451
685	0.6170349807474703	0.46246759384728797
686	0.7192315872132741	0.5989389938823733
687	0.614046019623042	0.45833230677204
688	0.6261086083441577	0.4684544766619981
689	0.6213592466015102	0.4657720172990361
690	0.6141223899154782	0.45851915988676484
691	0.6230219923529214	0.4760971106052441
692	0.6137502769502473	0.4574079426986462
693	0.6138030982418127	0.4576094266869607
694	0.6699843822350514	0.5257445744663851
695	0.6310999044130425	0.4940350713240891
696	0.6232278059710196	0.4669029870899767
697	0.8016279886443871	0.6958807914009217
698	0.6502540216690094	0.4949604273024262
699	0.6170148114240683	0.46244836082990354
700	0.620859670854469	0.46544766937131643
701	0.6918539961581788	0.584191488403333
702	0.685736476803878	0.5513339794789534
703	0.6247344557487601	0.4677388468122042
704	0.6397282683417976	0.5091446085471237
705	0.6211250961568106	0.4656213068778737
706	0.6135830338361408	0.45639388771705874
707	0.7285388067239849	0.6375077041704533
708	0.6140084013637943	0.4553552880641259
709	0.6306766045256122	0.4705947254722281
710	0.6135658851225018	0.45562635273121027
711	0.6932478535019883	0.5626881397708785
712	0.6142113119340118	0.45623317051306866
713	0.6727065859873138	0.5522046318638055
714	0.714512284166896	0.6180647608717944
715	0.6234742502752469	0.4670438463434132
716	0.6366222960673812	0.4750730490784287
717	0.6136300445558315	0.4549425439638135
718	0.6143801038500455	0.45907028573349334
719	0.6477820762075768	0.5212280273470179
720	0.6137445096384102	0.45435679333689516
721	0.7008849834468318	0.5737846470137202
722	0.6493593260997005	0.4935842245114058
723	0.6385331093306147	0.5072104827339375
724	0.6155088075313768	0.4599970381316758
725	0.6161260085499342	0.46153708053819426
726	0.6909591681290976	0.582776282471821
727	0.7631482800510745	0.6530727828481467
728	0.6646963069879323	0.5429345655676432
729	0.6205058983512564	0.46521133888455196
730	0.6397785686580024	0.5092250891567698
731	0.61761763102212	0.4639558040757889
732	0.6143491264553381	0.45900914993008224
733	0.623078034304687	0.46681652474077107
734	0.6344486146372632	0.5002456956843708
735	0.6536752090243257	0.5000865478491047
736	0.6138296882698597	0.45439465810462293
737	0.8499313962728597	0.7456959310941234
738	0.6246142088677664	0.48009513929079367
739	0.6210288881857126	0.46555871999937326
740	0.6696106624112887	0.5251022026918081
741	0.6415710108184145	0.51204724209254
742	0.6136020130058776	0.4565853916598311
743	0.6306845666329348	0.4705981970290779
744	0.6234540601774593	0.467032371131663
745	0.6166093871572977	0.462238183514378
746	0.8924332228051716	0.7869942383065586
747	0.641467068259917	0.5118859401109035
748	0.6993663029816262	0.5958184385165868
749	0.6266967227011134	0.484922154422396
750	0.6612513006068244	0.5107766585892625
751	0.6533826221392062	0.5288651030519659
752	0.7786103663441094	0.7005896334790908
753	0.617420942343357	0.46363898873557385
754	0.6800215495331315	0.5423572675796638
755	0.6276750562567787	0.46922530843872967
756	0.6135636025926379	0.4556941465465881
757	0.6136992240075057	0.4571841760376454
758	0.7078430042692703	0.6084476165499645
759	0.6192588980352354	0.4643269922248523
760	0.7118113707709579	0.5889943801240596
761	0.6974781157426895	0.5688861310101924
762	0.6669970652465536	0.5205561384450997
763	0.6150128155433084	0.4587780518261372
764	0.6136270241027578	0.4549631042831086
765	0.6624818349270206	0.5403001068505362
766	0.6154046690823765	0.45975525406102996
767	0.6249735826745834	0.4809578304373013
768	0.7225021602315155	0.6292605077480439
769	0.8861113613162086	0.7809730677137943
770	0.6172047312057781	0.46262731940417745
771	0.6413472406280776	0.4804677725136491
772	0.6285769489979398	0.4889700056547499
773	0.679577663340951	0.5641309516202767
774	0.6502528098898027	0.4949585738370734
775	0.7489716895765383	0.6642722004187527
776	0.7050490750605013	0.5796671432042019
777	0.7957143532119524	0.6895121912469802
778	0.645484092465753	0.487431615643105
779	0.6152834501729463	0.45946508163295635
780	0.6245586170644981	0.46764425281522487
781	0.6847546896152453	0.5727680234772677
782	0.6315160949643275	0.49483608992743255
783	0.6692119577452724	0.5481548683508084
784	0.8170063394972794	0.7121410865602079
785	0.6225111211962637	0.4747456186817691
786	0.6467886424319442	0.48953944773228614
787	0.6188127057963763	0.46573605152728
788	0.6140399966918026	0.45831696459276317
789	0.663411341651097	0.5414122199767596
790	0.6836975458405525	0.5481672328717638
791	0.6979010514728053	0.5935846975193652
792	0.6612198018188609	0.5387749598292092
793	0.617339705265945	0.46350580803241076
794	0.6913173899863347	0.5598144560479041
795	0.6407125815272532	0.4793576719869959
796	0.6434839451784123	0.48412070542850183
797	0.6664674162772456	0.545005366069304
798	0.6193192968287212	0.46437190309179693
799	0.6331346366662854	0.4716321152934313
800	0.6819351414937184	0.5453983514667848
801	0.7080626790679603	0.5838568979174048
802	0.6177566741209707	0.4641751994418715
803	0.6136268704862512	0.45496416241567966
804	0.6326513187699377	0.4714332858409925
805	0.672136540544861	0.5294082178249847
806	0.740404541105548	0.6259190714134841
807	0.6157313963354288	0.4604931423973714
808	0.6292805836049473	0.49042128486235476
809	0.6264867458802661	0.4844531638993448
810	0.6143886381708404	0.45908692510916843
811	0.6135645838868408	0.4560788359607633
812	0.6136091348809244	0.4566451321102767
813	0.9220410445033705	0.8528969371384947
814	0.6148402968110814	0.45830621996427534
815	0.8006433465298239	0.7261180644493391
816	0.6193884386472627	0.46442303084991843
817	0.6689209502611554	0.547824208953357
818	0.6319964490510056	0.49574962885711854
819	0.6167781928258587	0.462218424898486
820	0.6190287166432247	0.4660355604161071
821	0.6788883942114277	0.5629595226620533
822	0.6186909315244244	0.46556452180179736
823	0.6250107542044585	0.4678860326110725
824	0.6222021887445252	0.4662969955277961
825	0.624877191142808	0.4807277518048728
826	0.6458274948190166	0.5184290883330054
827	0.6280592927321952	0.48788126785467795
828	0.6151896945805319	0.4603841385578564
829	0.6149934358662016	0.4601031093930244
830	0.6280065835082628	0.48776936464969917
831	0.6309217377775534	0.49368938257051337
832	0.7010304668242987	0.5739920684180537
833	0.6450119705462373	0.4866589861962749
834	0.6934028014488374	0.5629175321608836
835	0.6614013647667234	0.5109803668314421
836	0.6488836523091098	0.4928461253347008
837	0.6182651297378373	0.46494834160881365
838	0.6728150720825	0.5305510668266499
839	0.6147952128383352	0.4581777659883892
840	0.616905153232053	0.46276795568588425
841	0.6245813572582039	0.4800156012752293
842	0.6694478804872211	0.5248218170580169
843	0.6142242792374394	0.45874966121488553
844	0.6179203034198708	0.46442882977625377
845	0.6152325231426705	0.46044318229496617
846	0.613660274873334	0.4547574899530187
847	0.6427302807350677	0.4828465641539052
848	0.6253695961417998	0.468074635334741
849	0.6156201137223856	0.4602484535469747
850	0.638932855538519	0.47741676459806653
851	0.6138061172215307	0.45762024211378644
852	0.6270438541801484	0.46891994886005856
853	0.6136143013625895	0.45505537994512457
854	0.6594490112035188	0.5083073047635024
855	0.6474277278818086	0.5207261915778361
856	0.6136833638568897	0.4571064439828406
857	0.6319477617533371	0.4711395047888859
858	0.6592144048463114	0.5363138297305824
859	0.6525534631823001	0.49842857350676373
860	0.7826504465153661	0.6751900056710959
861	0.7238118576646404	0.6049404059467071
862	0.6267953412922306	0.48514116875793234
863	0.6308565739778844	0.47067300578314347
864	0.6475305230538404	0.49072110078754966
865	0.6225904546612211	0.46653033934633453
866	0.649036914728698	0.4930844371692578
867	0.719055128191073	0.598705768376248
868	0.6594446793526687	0.5365988626021639
869	0.6977081616859024	0.5932894579614091
870	0.6773276924011754	0.5602872912450093
871	0.6141114702988659	0.45582156890423653
872	0.6377943849630644	0.5059931596677049
873	0.6139346449447158	0.4549875871071798
874	0.6135628306784344	0.45572400548200864
875	0.615101964378677	0.4602607278241603
876	0.6199884079507669	0.46485470422840597
877	0.6153188196813566	0.45955077099381403
878	0.6142590827926595	0.45882428584103074
879	0.6443588228216427	0.5162739719735002
880	0.6141113546050422	0.4584929817264635
881	0.6161860017106309	0.46160310754904005
882	0.628724515765803	0.469718761820152
883	0.6894381690548927	0.5803549763122962
884	0.6176808514323064	0.46305661985896107
885	0.6180869258430741	0.4646823044939676
886	0.6284168005113969	0.4886351422947914
887	0.6160866146318368	0.4614933063957009
888	0.6136668119948392	0.4570197308610544
889	0.755855263758109	0.6729430381079985
890	0.7398309742120176	0.6252119990356444
891	0.9796092718555443	0.8666915598127637
892	0.6146339792900671	0.45953317159995843
893	0.6303640694548981	0.4704578393875178
894	0.6525524539352113	0.49842707210319
895	0.656857538200245	0.5046790325431026
896	0.6138582876775511	0.45779758486428823
897	0.7277066870958077	0.6099677511198996
898	0.6293633744060186	0.49058996927112763
899	0.6313212567248457	0.4944622155352809
900	0.6201483814242316	0.4649664131432056
901	0.6180490215452731	0.4633719704697324
902	0.6216709419589849	0.47243802117591477
903	0.6138532634123822	0.45778122168907065
904	0.6947877795795118	0.5649597762794693
905	0.6146566801503303	0.45957175168450115
906	0.6239493507372645	0.46731065660327303
907	0.6541714118307848	0.5008132170141434
908	0.6250280912865991	0.4810875197382304
909	0.6209459999967087	0.4655044799309047
910	0.6274679562823511	0.48661433592248343
911	0.6341670865683561	0.4997427864813693
912	0.8154815616471204	0.7427442793537906
913	0.6451082693654007	0.5173795175342425
914	0.6135681003947447	0.45557507318417445
915	0.6149688895318802	0.4586606941581481
916	0.6169949353144207	0.4624293528575604
917	0.7852737259195098	0.6780954033498224
918	0.685384555157606	0.550790126196505
919	0.7660567331299349	0.6564331167260172
920	0.7073295069387855	0.5828426052256874
921	0.6370394266650145	0.4755040952455569
922	0.6765014522637643	0.5588612119505301
923	0.6262999740040737	0.4685510527381059
924	0.6301945063551407	0.4703830614753663
925	1.059529957770964	0.935727513471834
926	0.6380869371470348	0.5064773116642486
927	0.6141405040198694	0.4585615794551929
928	0.6221388653125836	0.4662584556743435
929	0.6136542831020289	0.45694947095930216
930	0.6135803672621535	0.4553800876859275
931	0.6171865412683071	0.4626103827025389
932	0.673794954142301	0.5321914848990178
933	0.6138419683280648	0.45774391426476196
934	0.6135878988618424	0.4564490506055677
935	0.6721044386803076	0.551401266426147
936	0.6309448879455158	0.4707112763213887
937	0.6222149076025894	0.47394467032358817
938	0.6139425903025959	0.4550288448468985
939	0.6471841266928836	0.49017086514751357
940	0.651650253507267	0.5265585247517476
941	0.6470615616127797	0.5202050686263852
942	0.6221243697136081	0.47369719089934487
943	0.669853396702759	0.5255196414631323
944	0.6266384847324005	0.4687201817376467
945	0.6144596767553245	0.45922223367457443
946	0.6676889662388032	0.5464158224031437
947	0.6423779321455156	0.5132900625476968
948	0.6286913777435403	0.48920821738241105
949	0.6430330720852558	0.5142872091921652
950	0.664437159386334	0.5160074289062941
951	0.6135688620075708	0.4555593892160416
952	0.8333124856883661	0.7622111936314782
953	0.6367623405178007	0.47521817340053263
954	0.6325167936405475	0.49672646903081363
955	0.6560566562949112	0.5323377700931075
956	0.6163777060564546	0.46180511080701353
957	0.615756725254762	0.4611125264124785
958	0.6235433313473202	0.4774400094173824
959	0.6184292042622332	0.46368445025145816
960	0.6168249682351862	0.4626267082739384
961	0.6416519849816117	0.48099659167848724
962	0.8232140930931614	0.7185910649809978
963	0.6196538347490416	0.46687087259849047
964	0.6556943683790748	0.5030187457475439
965	0.6802845524808558	0.565326896927383
966	0.639003876902894	0.5079774135218041
967	0.6169942947007959	0.46292302253020545
968	0.6262445880298582	0.4685231739946017
969	1.1165819382859685	1.0312513984443563
970	0.6135921182426198	0.4564929466442168
971	0.6199426997427929	0.46728822183935487
972	0.6489556540158425	0.49295814176098385
973	0.6989090889064871	0.5709533901337843
974	0.6270729425131861	0.485753464641221
975	1.0730219810152963	0.9929009338268884
976	0.6140716716554679	0.45839660832771645
977	0.6256910473752302	0.4826415054911015
978	0.6136834260570061	0.4571067583741309
979	0.6425772272967937	0.5135945055419326
980	0.6208319487655692	0.46542935637891764
981	0.6677461733141584	0.5464815307330375
982	0.6166216592432293	0.4620616711549109
983	0.6163573978225294	0.46178771821694087
984	0.6135622568446234	0.45575093835383657
985	0.642284803764913	0.48208622062376066
986	0.6404704987906158	0.5103249151836461
987	0.6153675622612882	0.46062457506082505
988	0.7218275629790599	0.6023526337305024
989	0.6762050665070882	0.5361777376850074
990	0.6531658185371166	0.5285789751835736
991	0.6233540045177379	0.476956381348103
992	0.6135689504944403	0.4561834970702248
993	0.6136638915957313	0.4547373719662122
994	0.9719845912279698	0.8599313968235097
995	0.6172920025916567	0.46342694224216063
996	0.6154906631660562	0.460784133451121
997	0.6224025171387927	0.4744534864817204
998	0.6289340437785069	0.4698152866858948
999	0.6135968354367343	0.45520249916556405
1000	0.6149862170252468	0.4600924175950462
1001	0.6311816507861581	0.47081341924472314
1002	0.642692305851271	0.4827819604584222
1003	0.6142852843253498	0.4565180766240037
1004	0.6151845186317707	0.4592206344954994
1005	0.6257127223457947	0.4682523904959902
1006	0.6136572230090949	0.45696636191563195
1007	0.6147529253246878	0.4580551360178762
1008	0.6294183672832203	0.47003600733781065
1009	0.6173111211145849	0.4634586101256191
1010	0.6346398404437759	0.4729719750352381
1011	0.6138245353393895	0.45436278626713966
1012	0.6144208277681303	0.4570047045217693
1013	0.8896641547619017	0.8208034551221559
1014	0.6251854129543875	0.4814601546530792
1015	0.6996562128368026	0.5962585388529166
1016	0.6442431589017263	0.5161022427975985
1017	0.615056154294272	0.45889211892623005
1018	0.6436668819862582	0.48442771588900385
1019	0.6938008488333414	0.5635059746240654
1020	0.637712433451818	0.47619199721449734
1021	0.6294907132717773	0.49084859142633647
1022	0.6459495959223984	0.5186061914176145
1023	0.6313128191046459	0.4944459803522856
1024	0.6315650589443484	0.4709774425382753
1025	0.6159919098505209	0.4610426264160031
1026	0.642450814993574	0.4823702085604716
1027	0.6519543932932151	0.5269668829476668
1028	0.6135682761056994	0.4555713817796274
1029	0.6304560852215266	0.4704982670264349
1030	0.6151413366192918	0.4603165346005904
1031	0.6270898103231468	0.46894241157613725
1032	0.737726615000579	0.6497474996499963
1033	0.621489896157502	0.46585514516538223
1034	0.6324400218908058	0.4713456073452409
1035	0.6429019485236656	0.48313812111189286
1036	0.6148990971350832	0.45847041025826757
1037	0.6681868969654549	0.5469867286878837
1038	0.6681451463642144	0.5469389473524958
1039	0.6226203922441832	0.47503779988475403
1040	0.6173913893593306	0.46359070150207465
1041	0.6233707712953608	0.4769993946014081
1042	0.7896174455368992	0.7134787704344577
1043	0.6209880232379927	0.4655320160963706
1044	0.6361616057562969	0.4745926815144314
1045	0.7107124398086647	0.6126176322043813
1046	0.638083553709689	0.4765674631279655
1047	0.6144471381141288	0.45709460755830517
1048	0.6216613407660626	0.472410990526507
1049	0.6482276695082925	0.5218557005606169
1050	0.6575626819227562	0.5342500919468626
1051	0.6989706879491474	0.595216886542476
1052	0.627991306472718	0.48773689422790506
1053	0.6139368758887844	0.4580375259816742
1054	0.644536396691925	0.5165370385873453
1055	0.6300766536127589	0.4703308721487974
1056	0.6294230044032221	0.4700381048069246
1057	0.6136444835621094	0.4548499626781801
1058	0.6237101875204071	0.46717710724546463
1059	0.6288245728709536	0.4894844049273963
1060	0.7769058074252103	0.6687726036677778
1061	0.698259466783622	0.5941325561865223
1062	0.6646678913345143	0.5164215077924156
1063	0.6462207862455546	0.5189984413233077
1064	0.6146170096926691	0.4576455396505276
1065	0.6150081525623832	0.458765678405801
1066	0.6138536474014538	0.45453898808498344
1067	0.6178330766321213	0.46429422354460326
1068	0.6364519262702998	0.47489593619192
1069	0.6214063083281611	0.4658020392342214
1070	0.8945462200872585	0.7889981586923642
1071	0.6150730187436347	0.45893605997373915
1072	0.6138668024067324	0.4578250033916475
1073	0.6958962321032572	0.5665838925644713
1074	0.6410480483838855	0.5112328210324252
1075	0.6654267849752152	0.5177776365254538
1076	0.687468496328764	0.5771889670555832
1077	0.646270825956909	0.5190706539506551
1078	0.6212442817279403	0.4712212651796193
1079	0.6282598772237149	0.46950239207973893
1080	0.6168237910844001	0.4622633717630842
1081	0.6332448024973808	0.47167710684534625
1082	0.6302900343180988	0.49244978922749305
1083	0.614850787327053	0.4583357845027716
1084	0.6344277349984137	0.4727417250736933
1085	0.6533126117920139	0.5287727841111969
1086	0.6160566800089252	0.46117463073488385
1087	0.6938232545828689	0.5872824290041042
1088	0.6171673208583494	0.46321841654792145
1089	0.6135758218441133	0.45544186822937777
1090	0.6233651668169408	0.46698171133028926
1091	0.6136822836188435	0.45710097109849895
1092	0.620301254313042	0.4684082138359487
1093	0.6136903005364127	0.4571410263363295
1094	0.6209369732239703	0.4654985550127176
1095	0.6559651996758341	0.5322206626537039
1096	0.615100763935658	0.46025901520680956
1097	0.61788406122656	0.46323232350935634
1098	0.6313333214084121	0.47087850683120425
1099	0.613637322840912	0.4548947781381816
1100	0.635917862516627	0.5028196062888464
1101	0.7642729127429828	0.6833417839785233
1102	0.6947517677479397	0.5887288808771344
1103	0.6152608751875303	0.45940993070304487
1104	0.7023740238885819	0.6003552641467702
1105	0.6326193253213287	0.4969174335954413
1106	0.6141597238124865	0.45860587044516876
1107	0.6411486224691663	0.48012165168348453
1108	0.7296266336734004	0.6389759105934718
1109	0.6141643394555363	0.4560437770224795
1110	0.6168595629694054	0.46229841494246177
1111	0.613713543307739	0.45449051302101345
1112	0.6150259693505046	0.4588128496986521
1113	0.6158090031362996	0.46117467809256235
1114	0.6274427450389738	0.4691137053817264
1115	0.6951739702248759	0.5655266615443126
1116	0.614569562498426	0.4574964121857643
1117	0.6367016423602176	0.4751553245307482
1118	0.6135630128400983	0.4557164367913392
1119	0.6435038506735518	0.5149973865994885
1120	0.6458192934898751	0.5184171815047568
1121	0.653461673199785	0.49977257695576466
1122	0.6648689237097268	0.5431377720080273
1123	0.613944745926923	0.4550399641172117
1124	0.659148933613805	0.5362326720099865
1125	0.6202299837383499	0.4650228815919935
1126	0.6156549035400819	0.46032564131816883
1127	0.6197666875676168	0.46701709115391454
1128	0.6510131902174323	0.4961161527337659
1129	0.627597061626963	0.48689313040876486
1130	0.6251341270577291	0.46795119570687704
1131	0.6329850563193705	0.47157083313938697
1132	0.6173828946722828	0.46357678773786226
1133	0.6348581622612627	0.5009715749776789
1134	0.6239200072617602	0.4672943524134335
1135	0.6210445068466289	0.46556890732340733
1136	0.6388535319487855	0.507733216830566
1137	0.6143078789278147	0.4566021721280867
1138	0.7060339784086824	0.605792385342387
1139	0.6160239375251745	0.4611081158093733
1140	0.642373363097291	0.5132830713770736
1141	0.6136909589812165	0.45459685483409584
1142	0.7807674195051615	0.7031382813247046
1143	0.6798452260266051	0.5420751825333224
1144	0.6159702859762998	0.46099816763943174
1145	0.7213814460452774	0.6017683006029372
1146	0.6144182164256169	0.45914394112578805
1147	0.8290334493604865	0.7575866651932116
1148	0.6204674536371774	0.46518530372130884
1149	0.6579265671843542	0.5061872841034017
1150	0.6332158873927338	0.4716653096094538
1151	0.6139205650451601	0.45491338289467775
1152	0.6833719132303674	0.5476578848939243
1153	0.6203355641146429	0.465095440736998
1154	0.7817539807402278	0.6741935809594612
1155	0.6191927956076879	0.46625918029432967
1156	0.6139546868347545	0.45808830384251115
1157	0.7643689088569642	0.6544858759439761
1158	0.6145865362871267	0.45945120507059833
1159	0.6275147049862183	0.48671543058001987
1160	0.6139065184764679	0.4579481241646067
1161	0.6378736146603681	0.47635539763541357
1162	0.6386605671094466	0.4771459545797048
1163	0.6197003124378505	0.466931251968397
1164	0.615408242800704	0.45976366234183497
1165	0.6414600841988155	0.5118750919178182
1166	0.645793231301671	0.5183793346752243
1167	0.6572271574349011	0.5338266379512305
1168	0.7610940005804055	0.6794399381414937
1169	0.6332129320077896	0.47166410335934583
1170	0.6142081678129916	0.4587144541193659
1171	0.6263766944983038	0.4842058856741408
1172	0.618578065194108	0.46540373510785465
1173	0.6422057729469377	0.48195075707179025
1174	0.6252313916678257	0.48156859699968757
1175	0.637725152127981	0.4762049096645336
1176	0.64118044207459	0.4801771801852848
1177	0.6152162049898657	0.4592997153321885
1178	0.633303572273848	0.4717010592199414
1179	0.6328223773173324	0.47150392838954763
1180	0.6147167652332031	0.4579485432804491
1181	0.6469703433078016	0.5200748396312551
1182	0.6136032602917246	0.4565962095572408
1183	0.6414961282717527	0.511931064782136
1184	0.618530573996845	0.4653355467281216
1185	0.7706209046098947	0.6910466854717224
1186	0.6197188878544001	0.46466335712220735
1187	0.614611619981555	0.459494771953114
1188	0.7543699112465838	0.6710852473243333
1189	0.6224361383984088	0.47454411045453165
1190	0.6164392967454833	0.46192191355582685
1191	0.613910620584538	0.4579604279991212
1192	0.662841007262522	0.5407309455547634
1193	0.6329327141280534	0.4974980975417878
1194	0.6725153535081163	0.5518643582431814
1195	0.8013503728718759	0.7269199114080919
1196	0.6151589748811404	0.4591563226703345
1197	0.6140980103640323	0.45576331351538213
1198	0.6262900762225664	0.46854607497059
1199	0.6226270495963822	0.46655207706928453
1200	0.6154439033089727	0.4607241393307994
1201	0.618496057558253	0.463738134671263
1202	0.6669581509290496	0.5204877211867962
1203	0.8147291097659658	0.7419109752379953
1204	0.8509930019658327	0.7467528458666218
1205	0.6450781608378658	0.5173353394288983
1206	0.6152165550865772	0.4604212577141265
1207	0.6421290850061091	0.48181914246737384
1208	0.6189557007909791	0.4640979079221274
1209	0.6618850189564236	0.5116349819974779
1210	0.6369838307090921	0.5046371497773214
1211	0.6159671124941867	0.46135839863031886
1212	0.6135648840515013	0.45608765150941255
1213	0.6135626628897146	0.456009774459169
1214	0.6200810308108048	0.4677238972436571
1215	0.7252956338948565	0.6330983648944523
1216	0.6219400245780651	0.4731893024117939
1217	0.6954501288651825	0.565931351494763
1218	0.6370639741489705	0.5047722021464244
1219	0.6254153166739617	0.46809846423038226
1220	0.6380130764515386	0.5063553358521253
1221	0.659510058532106	0.536679671684258
1222	1.0111981235768521	0.894351469036262
1223	0.656710514407722	0.504470295292937
1224	0.6429005804891117	0.48313580081844254
1225	0.7452669337300227	0.6318659290945341
1226	0.6317580612770864	0.4710593766407529
1227	0.6157809384243533	0.460600064849841
1228	0.6219580627573099	0.47323923933060996
1229	0.6756553355902436	0.5573924315412959
1230	0.6490722057739607	0.5230352346579598
1231	0.6219442596873791	0.4661391345540181
1232	0.7829583035202626	0.705715289902269
1233	0.6144145103691253	0.4569829142448647
1234	0.6176106314971855	0.46299491116402597
1235	0.621307613034294	0.46573897642010936
1236	0.631343766883724	0.4708829795664936
1237	0.6330780418074339	0.49776584648155375
1238	0.6626501009077431	0.5405021219650563
1239	0.6179037482977101	0.4632491264933636
1240	0.6400209350880732	0.5096118640156129
1241	0.7058268006562193	0.5807536685403306
1242	0.6609259809926386	0.5103340600468215
1243	0.65663562577581	0.5330764968016943
1244	0.6173978998879848	0.46280465743338706
1245	0.7157372191829611	0.6198032732100788
1246	0.6488551770198495	0.5227333607785298
1247	0.6348442481583336	0.5009470231317841
1248	0.6774270332439069	0.5381734967339603
1249	0.6598955810509369	0.5371551357623453
1250	0.6137584846696971	0.4543001683473284
1251	0.6442112409612031	0.48533618161790054
1252	0.7029888433445085	0.5767706404726539
1253	0.614315288709961	0.4566294735440845
1254	0.6228530982788056	0.4666854115084586
1255	0.6456530761930326	0.48770687000182106
1256	0.7605281558690926	0.6787422586023204
1257	0.6351685994530895	0.5015173834981813
1258	0.6189135964098321	0.46406559810938347
1259	0.6185802883165074	0.46540691926258826
1260	0.6201962898583062	0.4649996070090376
1261	0.6477837068162008	0.5212303311001064
1262	0.6254514554371942	0.46811726766521294
1263	0.6163396968982365	0.46173239521108106
1264	0.6283889537007612	0.4885767384847844
1265	0.7398526550064873	0.6252387482518267
1266	0.663679823571079	0.5417317265668419
1267	0.667942957659759	0.5467073254836146
1268	0.8198791132307925	0.7475945082977344
1269	0.6534879149148732	0.49981120237444954
1270	0.6210426528423395	0.46556769858929026
1271	0.622265325591053	0.466335284397241
1272	0.6233238679593712	0.4768789789526957
1273	0.7492810685302278	0.6367140275102913
1274	0.6223060587800854	0.46635991461735604
1275	0.8633620367158592	0.7939462591293562
1276	0.6881236698498581	0.5549939873269542
1277	0.7624099929607844	0.6522160807287443
1278	0.6484423661155916	0.5221568010067116
1279	0.6393088650715941	0.4777884952273567
1280	0.6139747387486455	0.4551915531796542
1281	0.688790183849143	0.5793172697816878
1282	0.6135773893259706	0.4554196061978942
1283	0.6138883022214218	0.45473767099274637
1284	0.6309764407505555	0.4707249270044414
1285	0.7269186346218796	0.608955977696403
1286	0.6198447425536527	0.467117458740281
1287	0.6903818322241339	0.5818595751996183
1288	0.6136325937463277	0.45492553948004827
1289	0.7586109526239379	0.6763711350997469
1290	0.6150927798905653	0.4602476077696211
1291	0.622322076261241	0.4742359762826973
1292	0.6319957945638842	0.4957483919508954
1293	0.6862042584637661	0.5520551494787191
1294	0.6450406540142221	0.517280278456433
1295	0.6699823717157394	0.5490266164524868
1296	0.6166491336614871	0.46231081663028495
1297	0.6324255438012977	0.4713395824864293
1298	0.6714631505378673	0.5506876693229352
1299	0.6636792849504047	0.5417310863440987
1300	0.6349342454572168	0.47328974798207746
1301	0.8537217473946285	0.7838979594621012
1302	0.6180360433601092	0.4633610768185909
1303	0.6367004870295659	0.4751541275078138
1304	0.6292884158498527	0.4904372611705147
1305	0.6217325046076061	0.4660077460968112
1306	0.7542830734118796	0.6426819285842618
1307	0.6366505551575342	0.4751023667133028
1308	0.6446942377341005	0.48613598428872734
1309	0.6618188121501094	0.5395010714471449
1310	0.6137147248013352	0.45725594069010994
1311	0.658967894863106	0.5076408063200261
1312	0.6137819186543902	0.45753157401710104
1313	0.62696833604655	0.46888295603345026
1314	0.6266963748539084	0.48492138050895867
1315	0.6439380986871328	0.5156478635712235
1316	0.6295564575579686	0.47009834263190603
1317	0.6472034649904189	0.520407333961906
1318	0.6148051051774936	0.45820614913331104
1319	0.6696113469622849	0.5251033810507003
1320	0.6216345603856012	0.47233551145433594
1321	0.6357985440825196	0.47421083689097027
1322	0.630540893906728	0.4705354347020261
1323	0.6600794071123445	0.5091758786114604
1324	0.6156802014739948	0.46038136964461174
1325	0.6173231793993728	0.46347854232197244
1326	0.6140995427477424	0.45846466926149904
1327	0.6460044239164334	0.518685616844686
1328	0.6180294175260531	0.46335550918962665
1329	0.6136091644942381	0.45509574412955783
1330	0.7164370369245988	0.5952272022520503
1331	0.6143884915310373	0.4590866399303149
1332	0.6523947993051623	0.5275555944946014
1333	0.6356382492873905	0.5023360937133787
1334	0.6235129901159745	0.4670658325592869
1335	0.6141279054286927	0.45853214755834254
1336	0.8905885747359228	0.7852413356103024
1337	0.6217767127213074	0.47273477018344495
1338	0.6222926420736592	0.4741561428282207
1339	0.6374862966362896	0.5054803064939591
1340	0.636155937068406	0.5032290355894811
1341	0.6763810296825963	0.5586526920017529
1342	0.617307720155507	0.46345298264308227
1343	0.6441477123315843	0.5159603042217619
1344	0.6277051524776295	0.46923970160144807
1345	0.6215813824257432	0.47218526743343303
1346	0.640294632435529	0.47875111550267646
1347	0.6412881463879168	0.480364913572935
1348	0.613770659042412	0.45748866240984914
1349	0.6137228039931139	0.45729191020005044
1350	0.6298144433585929	0.47021411039134553
1351	0.6873899595009552	0.5538743981556312
1352	0.7115687756530792	0.6138525091499223
1353	0.6272495688382579	0.46902021346195666
1354	0.6142198098800814	0.4587399378654256
1355	0.6237208224382931	0.46718307821249944
1356	0.6140460713078018	0.4555313751261941
1357	0.6149381405662101	0.45857745256244176
1358	0.6288560710618133	0.48954954817592466
1359	0.6139518283731453	0.4580802330624879
1360	0.6141535904478591	0.4585918146001232
1361	0.6270504077169634	0.46892315439919846
1362	0.6174261295769321	0.46364744534773455
1363	0.6186859152370023	0.46388866518967975
1364	0.6880580652416827	0.5548940685973439
1365	0.6945209299750339	0.5883699215582677
1366	0.6147494152231187	0.4580448602500743
1367	0.6294121676495906	0.49068918525510197
1368	0.6182868694013689	0.4649804528342347
1369	0.7021823302841583	0.5756293825794639
1370	0.6135614077483672	0.4558097198609776
1371	0.7895527774271694	0.6828022545940771
1372	0.7301937260458721	0.6131433336372256
1373	0.6586899042986115	0.5356621862336292
1374	0.62079438354449	0.4699017462229156
1375	0.6148686971081274	0.4599144036012048
1376	0.6336897341543123	0.4719317850408152
1377	0.6421506264987846	0.5129416289271211
1378	0.6433327846206831	0.5147399360611637
1379	0.6147880616738735	0.45978760431784504
1380	0.6445166370567287	0.5165078003842001
1381	0.6537697154080848	0.5002252620946418
1382	0.6497732945562854	0.5240046641786937
1383	0.6194466700241814	0.46446585921895167
1384	0.8110868971619091	0.7378630205336606
1385	0.6746399862155923	0.5335968716851386
1386	0.6240860026972277	0.47880197651696776
1387	0.6746941928784077	0.5557134413637418
1388	0.6174304323965553	0.4636544558581495
1389	0.6223298699899672	0.4663742865858835
1390	0.6137778517464707	0.4542249114376952
1391	0.7854525420805997	0.6782928933456006
1392	0.6299623815471105	0.47028009734753434
1393	0.6170276195151149	0.46246058077205704
1394	0.6852579768981985	0.5735932132091317
1395	0.8839850551983002	0.77893905572291
1396	0.648222207052776	0.5218480285829892
1397	0.7324823201594826	0.6160426479822632
1398	0.7589709010523419	0.6482050688571711
1399	0.7106049156033761	0.5873496710488009
1400	0.6235770543276762	0.47752568224145386
1401	0.6251621640591108	0.46796595712660394
1402	0.6844615061358136	0.5493582811406366
1403	0.620063191457581	0.4676679692380789
1404	0.6312364098928055	0.4942987894953195
1405	0.6483207134291947	0.4919666898217733
1406	0.6299163879647862	0.4917059876913052
1407	0.6413698393562588	0.48050708061947456
1408	0.6446295767066452	0.5166747999109529
1409	0.6149684519268871	0.4600659902804784
1410	0.6848464872433874	0.5499564221336294
1411	0.7595344225838946	0.6775146503952475
1412	0.6304138837346833	0.492694566594315
1413	0.6848194462259483	0.572874336498154
1414	0.6225722598247199	0.46651951540949194
1415	0.7582181312357124	0.675883914341942
1416	0.6135789195930507	0.4553988851706926
1417	0.6179814298591816	0.4645223660168325
1418	0.6494526713399628	0.5235624018421559
1419	0.6144174086730875	0.4569929211713117
1420	0.7696290672056048	0.689850223014121
1421	0.6311370754140118	0.47079423928070896
1422	0.6302941183396307	0.47042703481603804
1423	0.6652487067515211	0.5174602071145619
1424	0.6265248611327541	0.4845385683268684
1425	0.6215999070628543	0.4722376604895452
1426	0.6154849729177314	0.46077687167594644
1427	0.6987409377420878	0.5707112125198535
1428	0.6830738550592272	0.5471907830053392
1429	0.6159751044174966	0.4613675233171428
1430	0.6409336370797794	0.4797456917223069
1431	0.6274558582100985	0.469120028920935
1432	0.6138162039357666	0.45431058858660234
1433	0.6143078210129881	0.45892573347938953
1434	0.6741363867167316	0.5327603498456358
1435	0.6307476372845733	0.4933499360949542
1436	0.6222831359538069	0.47413033153376694
1437	0.7209476684551445	0.6011992228307125
1438	0.6140901367636411	0.45572889765753166
1439	0.6463942686160203	0.4889063376139925
1440	0.623165652776974	0.46686718639751407
1441	0.6147665459467968	0.4597530738614161
1442	0.7063034327735971	0.6061892016345645
1443	0.6206939742197937	0.4653376968899177
1444	0.618758906328666	0.46394580225486737
1445	0.6255688206874498	0.48235816532997633
1446	0.6665640838945568	0.5451175023731327
1447	0.7774381089141464	0.6991997161088809
1448	0.6373704612070691	0.5052866777951055
1449	0.7745014161521715	0.6660634016275849
1450	0.6139943310311428	0.4581973569936242
1451	0.6315982957353068	0.4709915822070627
1452	0.6330851689870655	0.47161187348945877
1453	0.8130349226555568	0.707981496148862
1454	0.6146616390450667	0.459580126111123
1455	0.6140423071194543	0.45551409417554856
1456	0.6140295052844422	0.45829000793407815
1457	0.6589172977480675	0.5075705295208285
1458	0.6145885260659755	0.45755642620255105
1459	0.6394995794053688	0.5087777862837152
1460	0.6215642028302347	0.47213662548813334
1461	0.6145092139487486	0.4573015829853357
1462	0.6210260117671947	0.47058597480672737
1463	0.6775038448166397	0.560590296385861
1464	0.6144852428078408	0.45926961572223274
1465	0.6154167964267505	0.45978375457605397
1466	0.6580194883991124	0.5063176058088936
1467	0.6136977841467004	0.4571773099151375
1468	0.6346289094938782	0.5005660747741514
1469	0.6540562716673524	0.5006449597675006
1470	0.6145304235815797	0.45935177824896023
1471	0.6194638173444308	0.46662162694831416
1472	0.6504116235711478	0.49520124734423304
1473	0.6165700360817945	0.4620091066303761
1474	0.8055266496104241	0.7000430111854946
1475	0.6135984082833144	0.45518795057122285
1476	0.628532818130489	0.46962988631523994
1477	0.6248876076636374	0.46782064763197795
1478	0.6151834981844801	0.45921807500824935
1479	0.6265997247034437	0.4687009246061011
1480	0.6219259276341451	0.4661278247810337
1481	0.6147101727511723	0.4596611152677676
1482	0.6149970151675399	0.45873604421410774
1483	0.7489295384266802	0.6362916028328045
1484	0.8333077282657296	0.7289506867942773
1485	0.6138288228369545	0.45769953792040946
1486	0.6170975830367442	0.46252694003864936
1487	0.6490032212809748	0.49303208695570666
1488	0.8393076844531978	0.7350380664204856
1489	0.6165010110310435	0.4619381184074038
1490	0.6589812390980814	0.5360245600532788
1491	0.6252154018278133	0.4815309080144093
1492	0.6138981685436705	0.4579228518169753
1493	0.6138463358811203	0.45449559120815103
1494	0.684761228078779	0.5498240740632206
1495	0.6289155449522442	0.48967237359977855
1496	0.8678756838928591	0.7633763008422897
1497	0.723421187837781	0.604432366677952
1498	0.6378230276065637	0.476304169243727
1499	0.6572501037941463	0.5338556443709372
1500	0.6345126785507322	0.4728340680547529
1501	0.6622784694359451	0.5121653560125573
1502	0.6399874275845506	0.5095584911794624
1503	0.6137964822265479	0.45418352476320867
1504	0.6151143869062304	0.46027841160203997
1505	0.6190848008463159	0.464196207871739
1506	0.6219708692221265	0.4732746608711157
1507	0.6136229758883198	0.4549914142142227
1508	0.615718767314178	0.46046569263632225
1509	0.6217564244558756	0.47267799550494966
1510	0.7108833152437969	0.5877299233737029
1511	0.6147162544195052	0.4579470256815707
1512	0.6191786318291689	0.46426694361102516
1513	0.6266129001495294	0.4847353725395518
1514	0.613717393266706	0.457267923364678
1515	0.671247736739429	0.5279024439597256
1516	0.6225071612383637	0.46648070104693196
1517	0.6145437769818592	0.4574138982627178
1518	0.6753732456297251	0.5569008302818793
1519	0.6358968727659302	0.47431454239593795
1520	0.6141926723964388	0.4561588607861142
1521	0.6146893485579717	0.4578666113612485
1522	0.6227543828744712	0.46662738172460333
1523	0.6170215634627294	0.4629700583361335
1524	0.6260233522961002	0.46841122077761405
1525	0.6433551783168198	0.4839040806263487
1526	0.7375558979228205	0.6495232806747836
1527	0.6151529676949508	0.46033288778938497
1528	0.6178867914445458	0.4643772739733803
1529	0.6152808935735308	0.4594588539791227
1530	0.615150649148482	0.4591352503734283
1531	0.6135715681394555	0.4562319895642615
1532	0.614773456536532	0.45976419787521583
1533	0.6626703172880517	0.5128085295152331
1534	0.8395154771451792	0.7352479821851948
1535	0.6482474761293624	0.5218835141455024
1536	0.6153951712489661	0.45973286794564705
1537	0.6352471926299844	0.501654973838397
1538	0.6227594105937909	0.47540704257609606
1539	0.6464574339692439	0.5193394998712718
1540	0.6477816355047827	0.5212274047055303
1541	0.7357822914912183	0.6471868842442885
1542	0.6591218826983388	0.5361991246004156
1543	0.6147708365393906	0.458107337472022
1544	0.6139334362176095	0.45802758216333944
1545	0.6839973010926291	0.5715215377860983
1546	0.6218419354371206	0.4729168254360332
1547	0.6150668507610978	0.46021035498881885
1548	0.6138558807510368	0.4545521356114656
1549	0.6660099158938125	0.5188137258380444
1550	0.6174254726109105	0.46282960639988696
1551	0.6147584887094906	0.458071391881318
1552	0.6138301057373896	0.45439722678511596
1553	0.6135708712016493	0.4555213779876985
1554	0.6371238636170603	0.504872981868356
1555	0.6373631588670682	0.5052744564310726
1556	0.6507801702981402	0.49576256308209404
1557	0.6539345880583062	0.5004669041516387
1558	0.6154682495897101	0.4607554676233724
1559	0.6257999258689895	0.4828927373277975
1560	0.6144096056448531	0.45912744541329115
1561	0.6208203913794844	0.4699791043938545
1562	0.6160894402151939	0.461240749012055
1563	0.6272996422035398	0.46904450851399004
1564	0.6135880006484739	0.4552909663647418
1565	0.6135891518111698	0.45527868955337536
1566	0.6161586323214087	0.4615730794991091
1567	0.6136486946531587	0.4569166115669703
1568	0.6684105367102167	0.5230265484942677
1569	0.6994908377536871	0.5960075642310163
1570	0.7447991307243323	0.6312973952158288
1571	0.798741596899851	0.7239562465269114
1572	0.6324847899238615	0.4966667613517169
1573	0.6142399663175657	0.4587835330627296
1574	0.6149503529321442	0.460038894755919
1575	0.6379726698424507	0.4764555632637331
1576	0.6486205661729783	0.5224060700766627
1577	0.7221035485316357	0.6287097611991814
1578	0.6346522989557284	0.5006075415651512
1579	0.6548128131984313	0.5307351496659666
1580	0.6200848262346993	0.464922194389553
1581	0.6145830693460644	0.45753921434748973
1582	0.6368995159216004	0.4753599235910501
1583	0.8145832199527498	0.741749292741297
1584	0.6562142878065578	0.5037633952009963
1585	0.6210874934182571	0.470765833665785
1586	0.6504660104870611	0.5249540980967858
1587	0.632760288479944	0.49717917748147805
1588	0.6160638413048014	0.46146784602809043
1589	0.6272385865742433	0.4690148792421873
1590	0.6202610389953592	0.46504428232564904
1591	0.6397214034107122	0.5091336190120541
1592	0.6175280335977105	0.4629216427220559
1593	0.705481113195081	0.580271183478283
1594	0.6235655950398374	0.4670956209336213
1595	0.6143342175986415	0.45669861545415896
1596	0.6805463097253699	0.565768372454092
1597	0.614037383944525	0.4583102791992125
1598	0.6145970845512306	0.4575833302251175
1599	0.631165108111008	0.49416116212431976
1600	0.6135927222646825	0.4552421352974655
1601	0.6431054455609341	0.5143967276455698
1602	0.6173315165569558	0.46349230503874406
1603	0.6395824580580043	0.47805737332331816
1604	0.6348451876824487	0.47319384197773845
1605	0.6400482483692637	0.5096553468517372
1606	0.6318014896888223	0.47107775563443843
1607	0.724125046604871	0.6314947292003207
1608	0.6795469569096898	0.5640788772230642
1609	0.6182393263514	0.46352995546836284
1610	0.6360981227137456	0.4745261249479748
1611	0.6177152208236044	0.46308663357890745
1612	0.6137013250812684	0.45719413134229875
1613	0.6269214486592036	0.46885993731738773
1614	0.6331098936343867	0.47162199368386537
1615	0.6212585130418028	0.4712623768820256
1616	0.6571356459162411	0.5337108901311688
1617	0.6554996788224858	0.5316227985572417
1618	0.6247110984347343	0.4677263234754754
1619	0.6195462483104679	0.4667302299484397
1620	0.6139887306811049	0.45526038938528024
1621	0.666558497329783	0.5451110243081062
1622	0.6261641560572752	0.48372539439015194
1623	0.8025125676088136	0.7282357965652647
1624	0.6141761798879791	0.45609219225652686
1625	0.663444070537467	0.5414512097965931
1626	0.6166886980903595	0.46238265771320536
1627	0.6145855067414268	0.4594494056005463
1628	0.6283410808564577	0.48847620977172923
1629	0.6221119674798133	0.46624204299352523
1630	0.6232165293414551	0.4668965000362734
1631	0.7561065951583729	0.6732566887981405
1632	0.7005203477211839	0.5732641499067274
1633	0.6330107821012458	0.4715813888231105
1634	0.6180883902201473	0.46340492085079005
1635	0.6203776399013434	0.46512420180688296
1636	0.7223818464071706	0.629094357695164
1637	0.8435035835808438	0.7731139341223193
1638	0.6135652366322356	0.4560975696704752
1639	0.6279432163245475	0.48763457299393936
1640	0.7250592549401037	0.6065578966562669
1641	0.6158939518343383	0.4612741577816717
1642	0.6901267865871302	0.581453690950771
1643	0.6441071332555327	0.48516302279014584
1644	0.613705977233242	0.45721591217148083
1645	0.6248714916029546	0.4678120652319136
1646	0.6147246714340483	0.45797198965213554
1647	0.621361134053463	0.4715577330939686
1648	0.6497801762345923	0.5240141369178585
1649	0.6423182521658266	0.5131987045075995
1650	0.6184493776933256	0.46521821417833953
1651	0.6997280807553473	0.596367544630532
1652	0.6162763721613801	0.4616101422387649
1653	0.6342392997176768	0.47253623493505
1654	0.6145559916433843	0.4574531182362335
1655	0.6192326906318921	0.464307432124919
1656	0.6469030071931909	0.5199786010256496
1657	0.6139494910958777	0.4550643314841476
1658	0.713704765369947	0.5915594154790265
1659	0.6675608215737097	0.5462685238066554
1660	0.664735135652248	0.5429803015861121
1661	0.6192160190483073	0.4662905700476838
1662	0.647702509783336	0.4909933330090881
1663	0.6354882350898468	0.47388212595043355
1664	0.6878443777602499	0.5777958624676112
1665	0.6229376142509472	0.46673485513833857
1666	0.6378572489218696	0.5060974263085734
1667	0.6713617528768443	0.5280961682985544
1668	0.6190334189811235	0.46415722170070506
1669	0.6148671137942694	0.45838155859201274
1670	0.6148386166784393	0.4583014737760463
1671	0.614026339805342	0.45828181545204333
1672	0.6229630082447781	0.47594292321722553
1673	0.6137810311398056	0.4542128831270966
1674	0.7879185325037065	0.681009284254946
1675	0.7780057427676189	0.6700073386837739
1676	0.6246755272545882	0.46770722695816924
1677	0.6245187150892105	0.47986361588770526
1678	0.6338518538773051	0.47211090358176117
1679	0.6404261138091556	0.5102547661316187
1680	0.6321720361887632	0.47123372839596944
1681	0.6566879744596904	0.5044382658131715
1682	0.7142810912556746	0.5923363415597112
1683	0.6171215049785305	0.4625494800682294
1684	0.7010610454616746	0.5740356476604759
1685	0.6137014964842842	0.457194940183899
1686	0.6235825394110159	0.4775396037119139
1687	0.6343254997693736	0.4726303467956518
1688	0.6191128144114945	0.4642173879163748
1689	0.6140376314917148	0.45831091339728935
1690	0.6163533626516361	0.46175859580409157
1691	0.6515934079972874	0.5264820353164876
1692	0.6335391632018492	0.4717967378386741
1693	0.6192425337759597	0.46431478384812047
1694	0.6723261263669607	0.5516471574911335
1695	0.618939195982219	0.4659121576004806
1696	0.6986463999002396	0.5947229375567775
1697	0.6137624764360571	0.454284365120831
1698	0.6644222314952162	0.5426112951580249
1699	0.6537148669546013	0.5001447748893836
1700	0.6174657068630595	0.46371178298110804
1701	0.6141539734286223	0.45600099961819185
1702	0.6390365267449455	0.4775195132302109
1703	0.6416286993205764	0.5121366445344017
1704	0.7012873277567753	0.5743579414935774
1705	0.6370053869608108	0.47546905633824177
1706	0.6815211007089731	0.5447434690527277
1707	0.6162927761832252	0.4617187927024752
1708	0.797000152938328	0.6909027211333071
1709	0.6139344972486286	0.4580306543967872
1710	0.6178966463539382	0.4632430693135374
1711	0.7155726378084698	0.5940710566942731
1712	0.7680552358654784	0.6879461596254806
1713	0.8442430999959285	0.7738992306712127
1714	0.71824632070101	0.597634801053397
1715	0.6193337001333844	0.46438257864259413
1716	0.6225807905989057	0.4749321087787289
1717	0.6425217016275916	0.5135097828978299
1718	0.6152263831447033	0.46043476430368185
1719	0.6929696937623386	0.5622758731169134
1720	0.6395998783317013	0.5089388542810137
1721	0.6136600396012251	0.4547588112591313
1722	0.6471928536349463	0.49018475953640533
1723	0.6803828909407827	0.5429343484206073
1724	0.6242776336968215	0.47927470751346263
1725	0.6796738642587821	0.5642940296195189
1726	0.6214630829849918	0.47184927317183795
1727	0.7741426047695025	0.6952736148892197
1728	0.6162820492633997	0.4617072732938812
1729	0.9218690780792478	0.8145511225306511
1730	0.6146749341253736	0.45782313698841687
1731	0.6362302981306547	0.5033564990345124
1732	0.620700265542498	0.46534189520844044
1733	0.7390529227406992	0.6242509120757586
1734	0.69771490866028	0.5932997896624221
1735	0.7024251960642596	0.5759734936215053
1736	0.7051976866252018	0.6045578200120159
1737	0.6137963503059476	0.4541826572626425
1738	0.6150356965446268	0.4601651699941133
1739	0.6333991112399459	0.4717399249211909
1740	0.6430894464186081	0.5143725278700263
1741	0.6559643333756665	0.5034059156847972
1742	0.627231852287793	0.4861012283640323
1743	0.6306348572677447	0.47057651056354516
1744	0.6225435610358578	0.46650242101653383
1745	0.6150198392456936	0.4601419884472904
1746	0.663134134658442	0.5136531624088154
1747	0.6303462189165643	0.49256094053581684
1748	0.6324208825862727	0.4713376423155358
1749	0.7130845466826281	0.6160278180396265
1750	0.6149150791666976	0.4599855770074128
1751	0.6140837681919445	0.45842637019187954
1752	0.6658175842914168	0.5442491877841679
1753	0.6383704366096044	0.5069438916872276
1754	0.613638010646283	0.45685073046742114
1755	0.6184879369397931	0.46373163291901526
1756	0.6299209085232629	0.4917150350756067
1757	0.6238498406690731	0.4782135835366644
1758	0.6174063759785479	0.4636152114242449
1759	0.6249025625814768	0.48078840347157764
1760	0.6137426975189244	0.4573768234199949
1761	0.668559353031886	0.5232850059707639
1762	0.618207975955099	0.46486356922446426
1763	0.6212420115201499	0.4712147035031931
1764	0.6214349547433391	0.4658202703068248
1765	0.6949371854477431	0.5890169046587841
1766	0.6641715043956135	0.5155296435042138
1767	0.6254523845254457	0.4820869428473722
1768	0.6382586810159633	0.5067602671840308
1769	0.7428979740248906	0.6564855568681769
1770	0.6464867703419664	0.5193817005593053
1771	0.6258149646318375	0.4829273531272895
1772	0.6971390028817854	0.5683941107916554
1773	0.6136511169527766	0.4548101356468617
1774	0.6136677695638271	0.45471619012222886
1775	0.6328805299499284	0.4974017206850808
1776	0.6381380640885868	0.5065616428743964
1777	0.6401242148865125	0.5097761753086325
1778	0.613575205203677	0.45629016544467854
1779	0.691556605638017	0.560172152738997
1780	0.6507331171727883	0.5253180101418065
1781	0.6226814617046657	0.46658431916481735
1782	0.6155096128219878	0.45999888241259385
1783	0.6493229002852863	0.5233828826959716
1784	0.645003606711892	0.5172258622012194
1785	0.6647875719785453	0.543042041583671
1786	0.6137884016779114	0.4541853287740206
1787	0.6789997772184804	0.5407181309828373
1788	0.6150845228023233	0.45896589434432306
1789	0.6592029237757938	0.5362996016469872
1790	0.6142660921359366	0.45644561024077795
1791	0.6374991561037476	0.5055017748610038
1792	0.613591652175733	0.45525286382213276
1793	0.6145266389740704	0.459344970164112
1794	0.6588686500742617	0.5358846414423312
1795	0.6392904614970637	0.4777703607271384
1796	0.6462906356911671	0.5190992273900219
1797	0.6188242912780398	0.4657522679083867
1798	0.6139060256590075	0.45794664111056266
1799	0.6136667245974047	0.4547218593999714
1800	0.7217003369037163	0.6281518553474087
1801	0.6874485676152463	0.5539640014358066
1802	0.6186259985753747	0.4654722358569646
1803	0.6176016402087285	0.46298697155940327
1804	0.8340378577634995	0.7296941915768179
1805	0.6850319906790283	0.5732229905070108
1806	0.6258056455865634	0.46830010817824624
1807	0.6169859236547326	0.4624207168324988
1808	0.6341221805237099	0.4724080664826953
1809	0.6157868678739634	0.46061278201353306
1810	0.6877838392688926	0.5544760091774145
1811	0.6257094520439029	0.4682507079187378
1812	0.62275875287246	0.4754053020709652
1813	0.6249580335706456	0.4678580825337614
1814	0.6557685400966801	0.5031252305076704
1815	0.6348793540570268	0.5010089538936972
1816	0.9733586130012213	0.8611521883853865
1817	0.6723509112924482	0.5516746232534343
1818	0.6682256731324302	0.5470310915663157
1819	0.6250717069628455	0.4811910763220966
1820	0.6135664284218343	0.45612828471986755
1821	0.614356421012464	0.456778650218995
1822	0.6151369575179217	0.45910047717968533
1823	0.6476182872710294	0.49086009909764966
1824	0.6297170139274262	0.4913057604552934
1825	0.7047403315893399	0.5792347755949693
1826	0.6608661414150475	0.5102525003470272
1827	0.6180831589156781	0.46467662554119593
1828	0.6214374442860862	0.4658218531569575
1829	0.6477876637236659	0.4911278864805515
1830	0.7240843798197899	0.6314388999089767
1831	0.6949356816824219	0.5651770118019563
1832	0.6744483789287061	0.5332789491874554
1833	0.629384150823733	0.4700205213643418
1834	0.6139927093537287	0.45527975710658664
1835	0.6185142284356894	0.46531200318784083
1836	0.7392853527462584	0.6245382551975973
1837	0.6694871902702522	0.5248895593969056
1838	0.6563890695819738	0.5040128023125958
1839	0.6183543162119839	0.4636238793480303
1840	0.614310020775837	0.45661007762639677
1841	0.650918547241718	0.5255699408542347
1842	0.618628195486784	0.4638431973424176
1843	0.6493976984929932	0.4936435697644972
1844	0.6920664049906422	0.5609329275062691
1845	0.6212686186542625	0.4657139518148093
1846	0.6415564167775589	0.5120246114184339
1847	0.6139954412184869	0.4582003375185009
1848	0.6136356723754189	0.45683571246489235
1849	0.6135624528442529	0.4557411074678405
1850	0.6138746814411319	0.45466089751080146
1851	0.6224346458507078	0.4664373014350895
1852	0.7220711458781041	0.6026712866451134
1853	0.6283201347122547	0.48843217533791367
1854	0.6561781541248227	0.5324931683673066
1855	0.7068329359023218	0.5821538182078689
1856	0.6282820265280047	0.4883519842778469
1857	0.6203304965062354	0.46509197083256915
1858	0.6268667125676987	0.48529917910966347
1859	0.633616956935396	0.4718511534809044
1860	0.6976925370948412	0.5932655305793195
1861	0.6164836157547305	0.4619200982328737
1862	0.6237104025988212	0.4671772280313176
1863	0.8553851803667438	0.785640267381736
1864	0.635161167534185	0.4735332653551511
1865	0.668569645485675	0.5474240183721885
1866	0.6551274888357208	0.5311426350060666
1867	0.616141812459706	0.4613455711756085
1868	0.6447073220888265	0.5167895953217926
1869	0.6360416639457919	0.4744668581026439
1870	0.6141520238601041	0.4559929127406879
1871	0.7285158492681129	0.611003827690309
1872	0.6327723662209834	0.4972015609918363
1873	0.6208770730803812	0.4654591476919494
1874	0.6218939260387955	0.47306144333181604
1875	0.6398975778494209	0.5094152159681035
1876	0.6250887198460171	0.46792725198061197
1877	0.6292665616738095	0.46996717862956694
1878	0.6168145516906228	0.4626082335791503
1879	0.6663034913438617	0.5448150031008832
1880	0.6170536301907028	0.4630251356455806
1881	0.6139414176225558	0.4580505863784459
1882	0.6522653224776509	0.5273828341048483
1883	0.7366673798746093	0.6483544159530126
1884	0.6405657201760334	0.4790990670420406
1885	0.6579518434763424	0.506222746172679
1886	0.616146634628043	0.4615598668084241
1887	0.6158078819866815	0.46117335277841515
1888	0.6456610961775472	0.4877199168969309
1889	0.6349918204294531	0.47335164928672246
1890	0.6624557994020113	0.5402688217538626
1891	0.8685329235636443	0.7992885844778865
1892	0.6239029394747856	0.4672848586362157
1893	0.6882459298340899	0.5551800961759373
1894	0.6335936488660877	0.49870820475280647
1895	0.6518328013451091	0.4973519316139065
1896	0.6154717339894387	0.4599117173298037
1897	0.7142365691022194	0.5922763857297497
1898	0.6603981487293376	0.5096130409235793
1899	0.6216746928997776	0.4659715863260304
1900	0.6279867335492849	0.46937365428278777
1901	0.6243649848616727	0.46753923070993647
1902	0.6809479634663824	0.5438341306645385
1903	0.6136012914061785	0.4551620573214403
1904	0.7001092908199845	0.5726763177079458
1905	0.6777267047815754	0.538660412245154
1906	0.6209644941695763	0.4655166078849419
1907	0.6201982256724476	0.4680894568526987
1908	0.6154690358416501	0.46075647602841846
1909	0.6213737919304215	0.47159403164044494
1910	0.6137004655654326	0.45455104717069883
1911	0.6897655904489969	0.5808779075868471
1912	0.6143037543991156	0.458917397762947
1913	0.6583718241485027	0.5352653433284011
1914	0.6329177988398133	0.4974705637548251
1915	0.6227551979244144	0.4753958936817772
1916	0.6420562097884486	0.5127965188964043
1917	0.646651293011813	0.4893193491015097
1918	0.715382331479131	0.5938159995378581
1919	0.6146822781885184	0.45961478036704223
1920	0.6444405537960587	0.48571662882689687
1921	0.6196077245372172	0.4645832369224166
1922	0.6159722174916896	0.46136422893756657
1923	0.6300022415527595	0.4918776091196833
1924	0.6248890152398497	0.4807560261095537
1925	0.6224775396542447	0.4746554744271545
1926	0.6136645027288214	0.4547340077019155
1927	0.6575319978570594	0.534211427209684
1928	0.6856654195888937	0.5742594629098394
1929	0.755082547674824	0.6719774569579186
1930	0.6180381771826413	0.46336286898247353
1931	0.6235612268069228	0.47748549017466363
1932	0.6185300020426446	0.4637652551854247
1933	0.7726556791254825	0.6639740528034447
1934	0.613827077769617	0.45769356580529547
1935	0.6347108604485213	0.4730488241223012
1936	0.6218250845885771	0.4660653923569722
1937	0.6636537746708434	0.5417007604629056
1938	0.6360978060842452	0.5031292539772582
1939	0.9148982178778271	0.8080923643168643
1940	0.6383665768653864	0.4768520032426559
1941	0.6263497148667841	0.4841451073078206
1942	0.6143223688962994	0.45665543576613143
1943	0.9151693269868449	0.8083443002521279
1944	0.6190352128293923	0.4641585858242206
1945	0.654837242888696	0.5307668349103529
1946	0.6150705836206702	0.4602157376288186
1947	0.6988170874320653	0.5949830214888722
1948	0.6508146873452637	0.49581500378315285
1949	0.6171504928317988	0.4625766930055278
1950	0.6151289589172643	0.4590800931471209
1951	0.6152600707742203	0.46048076218463857
1952	0.6326463472479172	0.4969676800073542
1953	0.6159222942475873	0.46089878228170844
1954	0.6388707573470866	0.5077612296316318
1955	0.624911683027221	0.4678334575984135
1956	0.6610935536451297	0.5386214047797676
1957	0.6136800485856253	0.4570895696178512
1958	0.6270401270554012	0.4856814040528383
1959	0.637059467422406	0.47552471305401056
1960	0.6153867691420603	0.4597130162743117
1961	0.614659144716165	0.45957591612367826
1962	0.615507013658341	0.4599929284293255
1963	0.6232033552851899	0.4668889167703727
1964	0.706846084032657	0.6069869358151071
1965	0.7310428716300508	0.6408794688003296
1966	0.6177952402744893	0.46315603942930605
1967	0.6186795299946373	0.4638836477964137
1968	0.6741772670288186	0.5548057134234199
1969	0.6195978913130998	0.46457611489125056
1970	0.6137281502493365	0.4544258947305263
1971	0.6581364454070985	0.5349708644875206
1972	0.6155689418273715	0.46013373016216585
1973	0.6244651812126758	0.46759368853784555
1974	0.615034632787171	0.4588356835017963
1975	0.6158586283274222	0.4612330144591206
1976	0.7069708289257511	0.5823452357319783
1977	0.6389456914000391	0.47742949693074527
1978	0.6140022881763109	0.45532602309296294
1979	0.6342729322892906	0.4999322456390415
1980	0.6232850040959313	0.4669358344209502
1981	0.6163639609655583	0.46179467401541585
1982	0.6140644139714052	0.4556146415289202
1983	0.6979862744752892	0.5696218911462799
1984	0.6534528572915461	0.4997595981485991
1985	0.6153492767564989	0.4596238735934295
1986	0.6135990983968774	0.45655945094376676
1987	0.6361944883910646	0.4746271213547852
1988	0.6415962076742452	0.5120863013597545
1989	0.6253200994233401	0.4680487877532068
1990	0.6477451904660344	0.49106079292833127
1991	0.6204613097130411	0.46889868800801815
1992	0.6362273855781748	0.474661552738286
1993	0.6225454450609639	0.4665035440520967
1994	0.6232625689767551	0.4669229618174142
1995	0.7078748246698664	0.5835973171652165
1996	0.6576200194562244	0.5343223099655415
1997	0.6158689317769772	0.4612450477728575
1998	0.6327119697141953	0.47145836748447645
[truncated: 18,001 more rows]
