# Supplementary material for: Tuning the reactivity of carbon surfaces with oxygen-containing functional groups
Source: Nat Commun. 2023 Apr 21;14:2293. doi: 10.1038/s41467-023-37962-3 (PMC10121666; doi:10.1038/s41467-023-37962-3)
Supplement: Supplementary file 3 — Source Data [file 41467_2023_37962_MOESM3_ESM.zip › Dataset for tuning oxygen-containing functional groups and reactivity of carbon surfaces-update/Bayesian Analysis/RMSE_MAE_Dist_gen.py]

import matplotlib.pyplot as plt
import numpy as np
import seaborn as sns
from scipy.stats.kde import gaussian_kde
import matplotlib.patches as mpatches
import pandas as pd
from sklearn.metrics import mean_squared_error as mse
from sklearn.metrics import mean_absolute_error as mae

#Import data
data_rate = pd.read_excel('./Standardized_rate_G_CHNS.xlsx')

y = np.array(data_rate.rate)
x_G3 = np.array(data_rate.G3)
x_G4 = np.array(data_rate.G4)
x_G10 = np.array(data_rate.G10)

data = pd.read_csv('./G3_BI_Vals.csv')

slopes = np.array(data.slope)
rmse_array = np.zeros(len(slopes))
mae_array = np.zeros(len(slopes))

for i in range(len(slopes)):
    y_pred = x_G3*slopes[i]
    rmse_array[i] = (mse(y, y_pred))**0.5
    mae_array[i] = mae(y, y_pred)
    
df = pd.DataFrame()
df['rmse'] = rmse_array
df['mae'] = mae_array
df.to_csv('./G3_fit_metrics.csv')

data = pd.read_csv('./G4_BI_Vals.csv')

slopes = np.array(data.slope)
rmse_array = np.zeros(len(slopes))
mae_array = np.zeros(len(slopes))

for i in range(len(slopes)):
    y_pred = x_G4*slopes[i]
    rmse_array[i] = (mse(y, y_pred))**0.5
    mae_array[i] = mae(y, y_pred)
    
df = pd.DataFrame()
df['rmse'] = rmse_array
df['mae'] = mae_array
df.to_csv('./G4_fit_metrics.csv')

data = pd.read_csv('./G10_BI_Vals.csv')

slopes = np.array(data.slope)
rmse_array = np.zeros(len(slopes))
mae_array = np.zeros(len(slopes))

for i in range(len(slopes)):
    y_pred = x_G10*slopes[i]
    rmse_array[i] = (mse(y, y_pred))**0.5
    mae_array[i] = mae(y, y_pred)
    
df = pd.DataFrame()
df['rmse'] = rmse_array
df['mae'] = mae_array
df.to_csv('./G10_fit_metrics.csv')
