# Supplementary material for: Tuning the reactivity of carbon surfaces with oxygen-containing functional groups
Source: Nat Commun. 2023 Apr 21;14:2293. doi: 10.1038/s41467-023-37962-3 (PMC10121666; doi:10.1038/s41467-023-37962-3)
Supplement: Supplementary file 3 — Source Data [file 41467_2023_37962_MOESM3_ESM.zip › Dataset for tuning oxygen-containing functional groups and reactivity of carbon surfaces-update/Data for computational plots.xlsx]

## Sheet: Figure 4c
X axis	OH_without H2O	OH	COOH_without H2O	COOH
0	0	0	0	0
1	0	0	0	0
2	0.54861	0.54861	0.44115	0.44115
3	0.54861	0.54861	0.44115	0.44115
4	2.14177	2.14177	2.4495	2.4495
5	2.14177	2.14177	2.4495	2.4495
6	0.77956	0.77956	0.50401	0.50401
7	0.77956	0.77956	0.50401	0.50401
8	0.18646	2.082	0.04815	1.92596
9	0.18646	2.082	0.04815	1.92596
10	1.81994	0.73201	1.49599	0.66242
11	1.81994	0.73201	1.49599	0.66242
12	0.14641	0.14641	0.44284	0.44284
13	0.14641	0.14641	0.44284	0.44284
14	-0.26867	-0.26867	-0.26867	-0.26867
15	-0.26867	-0.26867	-0.26867	-0.26867

## Sheet: Figure S20a
X axis	OH	OH_water	X axis	COOH	COOH_water
0	0	0	0	0	0
1	0	0	1	0	0
2	-0.48088	-0.48088	2	-0.58967	-0.58967
3	-0.48088	-0.48088	3	-0.58967	-0.58967
4	-0.25337	-0.25337	4	-0.48791	-0.48791
5	-0.25337	-0.25337	5	-0.48791	-0.48791
6	0.06006	-0.09626	6	-0.15312	-0.0979
7	0.06006	-0.09626	7	-0.15312	-0.0979
8	0.44831	0.44831	8	0.49562	0.49562
9	0.44831	0.44831	9	0.49562	0.49562
10	0.71398	0.71398	10	0.71398	0.71398
11	0.71398	0.71398	11	0.71398	0.71398

## Sheet: Figure S20b
X axis	OH	OH_water	X axis	COOH	COOH_water
0	0	0	0	0	0
1	0	0	1	0	0
2	-0.46355	-0.46355	2	-0.5341	-0.5341
3	-0.46355	-0.46355	3	-0.5341	-0.5341
4	-0.10436	-0.10436	4	-0.39431	-0.39431
5	-0.10436	-0.10436	5	-0.39431	-0.39431
6	0.1932	-0.01181	6	-0.12903	0.02059
7	0.1932	-0.01181	7	-0.12903	0.02059
8	0.48358	0.48358	8	0.52609	0.52609
9	0.48358	0.48358	9	0.52609	0.52609
10	0.71398	0.71398	10	0.71398	0.71398
11	0.71398	0.71398	11	0.71398	0.71398

## Sheet: Figure S21
	X axis	relative DPE (eV)
phenol vs. Benzoic_acid	0	0.33153
1-Naphthol vs. 1-Naphthoic acid	1	0.09115
1-Anthrol vs. 1-Anthracenecarboxylic acid	2	-0.01673
1-pyrenol vs. 1-pyrenecarboxylic acid	3	-0.00465
1-coronenol vs. coronene-1-carboxylic acid	4	-0.13511
