# Supplementary material for: Tuning the reactivity of carbon surfaces with oxygen-containing functional groups
Source: Nat Commun. 2023 Apr 21;14:2293. doi: 10.1038/s41467-023-37962-3 (PMC10121666; doi:10.1038/s41467-023-37962-3)
Supplement: Supplementary file 3 — Source Data [file 41467_2023_37962_MOESM3_ESM.zip › Dataset for tuning oxygen-containing functional groups and reactivity of carbon surfaces-update/Data for experimental plots.xlsx]

## Sheet: Fig 1b
GMCs-as received		GMCs-oxygenated
Raman shift (cm-1)	Intensity (a.u.)	Raman shift (cm-1)	Intensity (a.u.)
799.802	2842.24	799.802	607.827
801.491	2848.94	801.491	608.495
803.179	2845.3	803.179	606.235
804.868	2842.74	804.868	611.42
806.557	2845.4	806.557	608.33
808.245	2843.13	808.245	613.117
809.932	2840.45	809.932	613.397
811.619	2841.29	811.619	615.791
813.306	2848.58	813.306	618.371
814.992	2848.8	814.992	614.127
816.678	2843.88	816.678	611.225
818.364	2833.32	818.364	619.637
820.051	2842.28	820.051	619.785
821.736	2838.73	821.736	608.952
823.421	2851.66	823.421	617.398
825.105	2840.8	825.105	614.465
826.79	2848.63	826.79	614.648
828.473	2841.57	828.473	611.579
830.157	2843.74	830.157	608.755
831.84	2837.94	831.84	608.319
833.523	2847.83	833.523	610.85
835.205	2853.72	835.205	611.575
836.888	2852.17	836.888	613.257
838.569	2844.85	838.569	613.149
840.251	2846.46	840.251	609.284
841.932	2853.46	841.932	604.946
843.613	2852	843.613	618.547
845.294	2849.44	845.294	614.922
846.974	2852.74	846.974	611.86
848.654	2848.21	848.654	610.403
850.334	2855	850.334	611.627
852.013	2863.26	852.013	613.605
853.692	2862.88	853.692	616.763
855.371	2856.84	855.371	616.482
857.049	2858.7	857.049	614.388
858.726	2856.51	858.726	613.141
860.403	2853.28	860.403	612.148
862.081	2851.66	862.081	612.125
863.758	2846.75	863.758	620.404
865.435	2850.03	865.435	614.866
867.112	2846.29	867.112	615.242
868.788	2841.39	868.788	610.373
870.462	2839.01	870.462	613.447
872.137	2853.99	872.137	609.702
873.813	2850.87	873.813	609.823
875.488	2848.68	875.488	609.96
877.162	2853.65	877.162	615.834
878.837	2847.91	878.837	609.874
880.509	2849.47	880.509	608.049
882.182	2842.22	882.182	615.165
883.856	2832.45	883.856	616.586
885.529	2840.68	885.529	615.228
887.2	2851.42	887.2	621.615
888.872	2849.82	888.872	613.761
890.544	2839.16	890.544	609.786
892.216	2837.67	892.216	611.347
893.886	2841.86	893.886	613.161
895.557	2844.79	895.557	618.423
897.228	2841.48	897.228	613.999
898.897	2837.43	898.897	611.562
900.567	2836.32	900.567	609.9
902.237	2835.45	902.237	606.446
903.905	2845.79	903.905	609.826
905.574	2844.55	905.574	616.091
907.243	2844.64	907.243	609.391
908.91	2839.37	908.91	603.773
910.578	2842.35	910.578	614.394
912.246	2846.53	912.246	616.627
913.912	2846.88	913.912	612.679
915.58	2847.16	915.58	611.039
917.245	2844.33	917.245	610.558
918.912	2846.38	918.912	613.747
920.578	2848.15	920.578	611.409
922.243	2839.51	922.243	615.18
923.909	2837.91	923.909	613.803
925.572	2842.52	925.572	616.131
927.238	2846.16	927.238	618.314
928.901	2849.68	928.901	615.573
930.565	2847.07	930.565	613.137
932.228	2842.35	932.228	612.265
933.892	2843.3	933.892	618.519
935.554	2854.59	935.554	616.143
937.217	2852.45	937.217	618.262
938.878	2842.01	938.878	620.773
940.541	2844.42	940.541	618.155
942.202	2849.85	942.202	614.171
943.864	2845.25	943.864	615.177
945.524	2842.77	945.524	618.85
947.186	2841.32	947.186	620.015
948.845	2853.52	948.845	616.417
950.506	2857.49	950.506	613.823
952.165	2853.82	952.165	619.199
953.823	2852.55	953.823	612.434
955.483	2862.46	955.483	620.48
957.141	2853	957.141	623.368
958.8	2843.14	958.8	618.555
960.458	2847.25	960.458	611.641
962.115	2850.32	962.115	623.228
963.773	2856.73	963.773	619.585
965.429	2848.52	965.429	618.898
967.085	2853.58	967.085	614.395
968.743	2852.02	968.743	613.039
970.398	2846.22	970.398	614.426
972.053	2850.47	972.053	614.219
973.71	2849.7	973.71	609.983
975.364	2852.38	975.364	617.248
977.018	2855.76	977.018	617.872
978.672	2856.83	978.672	620.249
980.328	2861.38	980.328	620.661
981.981	2859.6	981.981	617.08
983.634	2850.41	983.634	617.967
985.286	2850.89	985.286	617.078
986.941	2855.07	986.941	613.964
988.593	2854.96	988.593	621.107
990.244	2858.28	990.244	630.436
991.868	2849.64	991.868	627.787
993.523	2856.53	993.523	628.759
995.176	2852.72	995.176	621.058
996.828	2845.29	996.828	616.152
998.482	2850.48	998.482	620.545
1000.13	2857.42	1000.13	621.373
1001.79	2861.3	1001.79	622.334
1003.44	2853.8	1003.44	621.535
1005.09	2853.59	1005.09	622.415
1006.74	2856.08	1006.74	622.284
1008.39	2849.02	1008.39	621.83
1010.04	2853.79	1010.04	620.61
1011.69	2851.32	1011.69	628.693
1013.34	2859.22	1013.34	624.149
1014.99	2859.85	1014.99	620.21
1016.64	2857.7	1016.64	625.187
1018.29	2862.75	1018.29	628.717
1019.94	2861.76	1019.94	634.597
1021.59	2854.47	1021.59	626.128
1023.23	2853.25	1023.23	624.914
1024.88	2859.12	1024.88	627.882
1026.53	2873.31	1026.53	629.471
1028.18	2870.47	1028.18	626.484
1029.82	2859.66	1029.82	624.666
1031.47	2865.08	1031.47	632.684
1033.12	2870.24	1033.12	629.198
1034.76	2862.32	1034.76	629.973
1036.41	2866.57	1036.41	630.276
1038.05	2867.21	1038.05	635.258
1039.7	2866.26	1039.7	631.393
1041.34	2873.15	1041.34	634.372
1042.99	2876.55	1042.99	641.362
1044.63	2875.26	1044.63	639.934
1046.27	2873.89	1046.27	634.439
1047.92	2876.27	1047.92	634.867
1049.56	2873.98	1049.56	639.453
1051.2	2878.11	1051.2	638.268
1052.84	2881.69	1052.84	643.374
1054.48	2886.62	1054.48	645.052
1056.13	2879.08	1056.13	648.555
1057.77	2881.43	1057.77	652.074
1059.41	2886.29	1059.41	647.722
1061.05	2884.27	1061.05	642.537
1062.69	2883.16	1062.69	650.893
1064.33	2895.99	1064.33	658.411
1065.97	2902.33	1065.97	660.581
1067.61	2901.22	1067.61	667.123
1069.25	2904.69	1069.25	665.62
1070.89	2912.13	1070.89	663.957
1072.52	2906.91	1072.52	658.256
1074.16	2901.07	1074.16	664.174
1075.8	2908.54	1075.8	669.223
1077.44	2911.82	1077.44	666.092
1079.07	2921.44	1079.07	663.617
1080.71	2921.42	1080.71	672.672
1082.35	2918.62	1082.35	674.705
1083.98	2919.36	1083.98	673.392
1085.62	2918.82	1085.62	674.112
1087.25	2923.78	1087.25	679.79
1088.89	2921.42	1088.89	680.674
1090.52	2924.11	1090.52	683.185
1092.16	2912.82	1092.16	678.61
1093.79	2918.37	1093.79	678.872
1095.43	2921.52	1095.43	677.052
1097.06	2922.74	1097.06	679.438
1098.69	2920.18	1098.69	692.166
1100.33	2921.29	1100.33	691.422
1101.96	2922.35	1101.96	681.542
1103.59	2931.95	1103.59	680.75
1105.22	2931.51	1105.22	677.751
1106.86	2929.13	1106.86	682.302
1108.49	2927.75	1108.49	685.371
1110.12	2931.69	1110.12	681.694
1111.75	2928.79	1111.75	676.856
1113.38	2921.94	1113.38	675.803
1115.01	2926.56	1115.01	687.151
1116.64	2922.24	1116.64	691.934
1118.27	2918.47	1118.27	679.181
1119.9	2913.13	1119.9	682.962
1121.53	2909.76	1121.53	679.94
1123.15	2922.82	1123.15	674.424
1124.78	2925.45	1124.78	668.767
1126.41	2914.48	1126.41	671.669
1128.04	2911.03	1128.04	675.875
1129.66	2920.88	1129.66	678.821
1131.29	2911.62	1131.29	679.352
1132.92	2907.68	1132.92	678.158
1134.54	2909.96	1134.54	667.769
1136.17	2910.98	1136.17	674.587
1137.8	2911.47	1137.8	671.724
1139.42	2899.76	1139.42	672.393
1141.05	2903.74	1141.05	676.901
1142.67	2914.9	1142.67	671.789
1144.3	2909.23	1144.3	663.048
1145.92	2920.17	1145.92	672.794
1147.54	2911.94	1147.54	667.593
1149.17	2917.11	1149.17	667.81
1150.79	2920.8	1150.79	669.582
1152.41	2922.27	1152.41	669.474
1154.04	2908.37	1154.04	676.684
1155.66	2904.36	1155.66	679.674
1157.28	2910.08	1157.28	671.77
1158.9	2914.54	1158.9	671.937
1160.52	2908.43	1160.52	672.854
1162.14	2910.6	1162.14	670.814
1163.76	2909.58	1163.76	665.883
1165.39	2912.15	1165.39	669.601
1167	2919.45	1167	670.677
1168.62	2919.06	1168.62	677.036
1170.24	2907.01	1170.24	674.76
1171.86	2913.91	1171.86	671.807
1173.48	2917.63	1173.48	671.225
1175.1	2912.85	1175.1	676.592
1176.72	2917.08	1176.72	673.191
1178.33	2919.67	1178.33	676.737
1179.95	2913.59	1179.95	680.65
1181.57	2917.73	1181.57	683.381
1183.19	2915.18	1183.19	679.316
1184.8	2916.34	1184.8	686.171
1186.42	2912.35	1186.42	685.129
1188.04	2910.66	1188.04	679.398
1189.65	2920.57	1189.65	676.508
1191.27	2919.64	1191.27	689.386
1192.88	2920.26	1192.88	681.635
1194.49	2923.89	1194.49	683.447
1196.11	2916.01	1196.11	685.297
1197.72	2912.17	1197.72	688.629
1199.34	2912.83	1199.34	689.266
1200.95	2916.99	1200.95	687.385
1202.56	2924.99	1202.56	686.643
1204.18	2933.12	1204.18	687.266
1205.79	2921.07	1205.79	690.203
1207.4	2930.41	1207.4	685.986
1209.01	2924.99	1209.01	687.074
1210.62	2927.15	1210.62	688.695
1212.24	2929.5	1212.24	698.551
1213.85	2932.74	1213.85	693.046
1215.46	2932.18	1215.46	698.216
1217.07	2939.03	1217.07	696.919
1218.68	2939.15	1218.68	689.563
1220.29	2938.65	1220.29	694.795
1221.9	2930.85	1221.9	700.978
1223.51	2939.88	1223.51	695.575
1225.11	2942.08	1225.11	701.176
1226.72	2942.62	1226.72	698.524
1228.33	2955.82	1228.33	700.536
1229.94	2950.09	1229.94	709.046
1231.55	2954.18	1231.55	712.618
1233.15	2943.72	1233.15	712.397
1234.76	2931.67	1234.76	709.657
1236.37	2945.79	1236.37	707.886
1237.97	2955.72	1237.97	710.957
1239.58	2950.05	1239.58	721.204
1241.18	2953.47	1241.18	716.222
1242.79	2967.96	1242.79	715.848
1244.39	2976.84	1244.39	715.379
1246	2965.81	1246	726.001
1247.6	2968.78	1247.6	724.846
1249.21	2959.05	1249.21	725.134
1250.81	2967.34	1250.81	733.351
1252.41	2973.47	1252.41	737.877
1254.02	2990.11	1254.02	732.287
1255.62	2970.06	1255.62	745.912
1257.22	2979.87	1257.22	748.021
1258.83	2996.38	1258.83	748.473
1260.43	2999.43	1260.43	746.006
1262.03	2999.92	1262.03	748.051
1263.63	3002.18	1263.63	748.5
1265.23	3003.38	1265.23	747.727
1266.83	3005.74	1266.83	762.658
1268.43	3008.91	1268.43	759.839
1270.03	3021.01	1270.03	775.068
1271.63	3020.29	1271.63	773.448
1273.23	3018.23	1273.23	772.509
1274.83	3015.16	1274.83	784.516
1276.43	3044.02	1276.43	798.47
1278.03	3054.57	1278.03	800.407
1279.63	3064.38	1279.63	799.114
1281.22	3066.99	1281.22	804.407
1282.82	3071.05	1282.82	812.102
1284.42	3079.31	1284.42	813.374
1286.02	3081.58	1286.02	834.746
1287.61	3104.68	1287.61	838.434
1289.21	3114.32	1289.21	853.499
1290.81	3111.64	1290.81	857.702
1292.4	3128.79	1292.4	873.904
1294	3139.72	1294	893.855
1295.59	3173.86	1295.59	908.2
1297.19	3182.67	1297.19	916.045
1298.78	3197.85	1298.78	912.785
1300.38	3204.4	1300.38	941.968
1301.97	3234.03	1301.97	947.784
1303.56	3264.2	1303.56	965.087
1305.16	3296.87	1305.16	994.991
1306.75	3310.5	1306.75	1013.41
1308.34	3353.69	1308.34	1044.45
1309.93	3365.74	1309.93	1065.03
1311.53	3428.96	1311.53	1120.87
1313.12	3452.88	1313.12	1142.4
1314.71	3501.4	1314.71	1171.27
1316.3	3547.76	1316.3	1201.21
1317.89	3608.38	1317.89	1272.56
1319.48	3631.89	1319.48	1299.03
1321.07	3720.44	1321.07	1343.39
1322.66	3771.49	1322.66	1412.69
1324.25	3832.66	1324.25	1477.5
1325.84	3882.1	1325.84	1531.39
1327.43	3973.44	1327.43	1590.81
1329.02	4035.85	1329.02	1666.4
1330.61	4101.6	1330.61	1740.36
1332.2	4123.58	1332.2	1792.57
1333.78	4183.36	1333.78	1862.93
1335.37	4230.82	1335.37	1941.83
1336.96	4259.5	1336.96	1994.04
1338.54	4274.53	1338.54	2034.69
1340.13	4333.65	1340.13	2086.85
1341.72	4367.75	1341.72	2105.6
1343.3	4355.03	1343.3	2107.76
1344.89	4307.73	1344.89	2095.95
1346.47	4338.11	1346.47	2076.64
1348.06	4261.11	1348.06	2076.05
1349.64	4228.32	1349.64	2018.78
1351.23	4193.53	1351.23	1986.56
1352.81	4160.48	1352.81	1921.68
1354.4	4071.01	1354.4	1888.36
1355.98	4006.54	1355.98	1800.83
1357.56	3930.97	1357.56	1695.14
1359.15	3857.75	1359.15	1668.76
1360.73	3828.52	1360.73	1582.53
1362.31	3769.58	1362.31	1499.98
1363.89	3684.52	1363.89	1462.5
1365.47	3656.4	1365.47	1393.9
1367.06	3599.25	1367.06	1358.12
1368.64	3559.76	1368.64	1285
1370.22	3489.52	1370.22	1255.7
1371.8	3430.73	1371.8	1189.65
1373.38	3399.53	1373.38	1159.95
1374.96	3384.92	1374.96	1118.2
1376.54	3332.04	1376.54	1073.91
1378.12	3332.83	1378.12	1057.18
1379.7	3291.12	1379.7	1062.08
1381.27	3295.2	1381.27	1008.75
1382.85	3229.01	1382.85	978.614
1384.43	3231.2	1384.43	966.972
1386.01	3195.75	1386.01	953.491
1387.59	3188.12	1387.59	916.473
1389.16	3166.18	1389.16	919.911
1390.74	3151.44	1390.74	902.046
1392.32	3139.21	1392.32	898.558
1393.89	3147.07	1393.89	873.141
1395.47	3118.76	1395.47	848.976
1397.04	3112.71	1397.04	852.79
1398.62	3080.5	1398.62	842.895
1400.19	3083.84	1400.19	839.849
1401.77	3081.82	1401.77	832.302
1403.34	3072.01	1403.34	819.252
1404.71	3050.33	1404.71	823.871
1406.29	3070.78	1406.29	805.987
1407.87	3055.98	1407.87	805.601
1409.44	3045.13	1409.44	805.288
1411.02	3051	1411.02	806.193
1412.59	3038.2	1412.59	793.065
1414.17	3027.32	1414.17	802.308
1415.74	3025.87	1415.74	792.196
1417.32	3028.99	1417.32	782.88
1418.89	3024.04	1418.89	767.117
1420.46	3026.21	1420.46	767.218
1422.04	3030.52	1422.04	766.774
1423.61	3013.49	1423.61	778.426
1425.18	3007.93	1425.18	766.311
1426.75	3009.65	1426.75	767.575
1428.32	3005.26	1428.32	776.831
1429.9	3021.62	1429.9	753.046
1431.47	3012.22	1431.47	750.59
1433.04	2999.8	1433.04	750.922
1434.61	3005.98	1434.61	751.16
1436.18	3001.89	1436.18	740.222
1437.75	2994.74	1437.75	757.641
1439.32	3002.72	1439.32	749.325
1440.89	2997.65	1440.89	756.689
1442.46	2994.74	1442.46	746.713
1444.03	2992.86	1444.03	749.244
1445.6	3001.34	1445.6	746.048
1447.16	3005.03	1447.16	743.484
1448.73	3006.71	1448.73	738.916
1450.3	2995.32	1450.3	749.206
1451.87	3003.5	1451.87	754.464
1453.43	3005.28	1453.43	744.487
1455	3011.66	1455	745.409
1456.57	3017.97	1456.57	750.427
1458.13	2997.1	1458.13	746.123
1459.7	2988.87	1459.7	751.465
1461.26	2984.64	1461.26	755.839
1462.83	2998.96	1462.83	757.057
1464.39	3009.03	1464.39	753.433
1465.96	3012.34	1465.96	759.144
1467.53	3000.84	1467.53	746.141
1469.09	3010.39	1469.09	750.289
1470.65	3009.47	1470.65	743.475
1472.22	3008.18	1472.22	757.977
1473.78	3016.74	1473.78	751.908
1475.34	3006.25	1475.34	748.791
1476.9	3020	1476.9	750.879
1478.47	3015.34	1478.47	755.731
1480.03	3014.27	1480.03	757.803
1481.59	3024.36	1481.59	748.347
1483.15	3010.73	1483.15	750.097
1484.71	3016.91	1484.71	758.669
1486.27	3033.72	1486.27	755.232
1487.83	3016.99	1487.83	754.066
1489.4	3012.18	1489.4	758.257
1490.96	3024.77	1490.96	759.061
1492.52	3026.45	1492.52	766.067
1494.07	3026.18	1494.07	762.658
1495.63	3050.91	1495.63	767.523
1497.19	3035.37	1497.19	774.356
1498.75	3041.19	1498.75	779.084
1500.31	3054.95	1500.31	777.337
1501.87	3062.58	1501.87	788.14
1503.42	3061.38	1503.42	780.001
1504.98	3062.91	1504.98	780.81
1506.54	3076.61	1506.54	791.406
1508.1	3081.11	1508.1	796.007
1509.65	3087.17	1509.65	793.301
1511.21	3092.7	1511.21	808.755
1512.76	3084.86	1512.76	816.043
1514.32	3098.47	1514.32	810.205
1515.87	3099.4	1515.87	813.021
1517.43	3119.19	1517.43	822.983
1518.98	3127.1	1518.98	832.264
1520.54	3146.03	1520.54	839.119
1522.09	3153.37	1522.09	853.482
1523.65	3167.51	1523.65	864.817
1525.2	3174.25	1525.2	866.481
1526.75	3190.87	1526.75	875.227
1528.3	3218.87	1528.3	886.71
1529.86	3245.51	1529.86	915.41
1531.41	3270.21	1531.41	937.122
1532.96	3292.35	1532.96	939.536
1534.51	3313	1534.51	956.564
1536.07	3349.04	1536.07	975.394
1537.62	3381.48	1537.62	988.346
1539.17	3417.75	1539.17	1026.01
1540.72	3439.32	1540.72	1059.66
1542.27	3494.16	1542.27	1082.02
1543.82	3553.51	1543.82	1123.07
1545.37	3619.82	1545.37	1180.59
1546.92	3682	1546.92	1232.1
1548.47	3735.64	1548.47	1275.31
1550.01	3812.9	1550.01	1316.79
1551.56	3912.24	1551.56	1369.85
1553.11	3999.58	1553.11	1455.97
1554.66	4105.85	1554.66	1543.5
1556.21	4199.21	1556.21	1608.53
1557.75	4328.4	1557.75	1699.92
1559.3	4425.69	1559.3	1824.37
1560.85	4577.54	1560.85	1906.76
1562.39	4708.93	1562.39	2051.41
1563.94	4864.53	1563.94	2177.53
1565.48	5014.44	1565.48	2295.03
1567.03	5153.01	1567.03	2377.92
1568.57	5271.07	1568.57	2469.98
1570.12	5333.7	1570.12	2575.82
1571.66	5464.24	1571.66	2654.64
1573.21	5523.23	1573.21	2709
1574.75	5551.85	1574.75	2676.06
1576.3	5536.04	1576.3	2671.76
1577.84	5541.31	1577.84	2625.37
1579.38	5454.05	1579.38	2585.17
1580.93	5331.46	1580.93	2508.66
1582.47	5269.21	1582.47	2398.17
1584.01	5127.72	1584.01	2310.87
1585.55	4968.18	1585.55	2213.66
1587.1	4844.61	1587.1	2082.88
1588.64	4693.61	1588.64	1996.08
1590.18	4592.78	1590.18	1895.28
1591.72	4475.01	1591.72	1802.47
1593.26	4327.21	1593.26	1724.3
1594.8	4232.51	1594.8	1659.87
1596.34	4144.58	1596.34	1590.89
1597.88	4086.89	1597.88	1540.74
1599.42	4007.34	1599.42	1486.55
1600.96	3955.72	1600.96	1431.89
1602.49	3894.9	1602.49	1404.02
1604.03	3848.38	1604.03	1390.84
1605.57	3793.26	1605.57	1373.93
1607.11	3752.15	1607.11	1350.56
1608.65	3733.19	1608.65	1319.44
1610.19	3696.04	1610.19	1302.54
1611.72	3652.93	1611.72	1273.12
1613.26	3632.91	1613.26	1257.06
1614.8	3595.26	1614.8	1234.5
1616.33	3570.77	1616.33	1190.33
1617.87	3521.49	1617.87	1141.78
1619.4	3473.9	1619.4	1100.3
1620.94	3440.64	1620.94	1070.2
1622.47	3388.92	1622.47	1042.77
1624.01	3355.45	1624.01	1004.07
1625.54	3311.17	1625.54	977.294
1627.08	3266.79	1627.08	953.92
1628.61	3232.83	1628.61	910.755
1630.14	3217.45	1630.14	892.676
1631.68	3170.09	1631.68	873.53
1633.21	3154.94	1633.21	848.308
1634.74	3113.06	1634.74	828.707
1636.27	3100.72	1636.27	804.497
1637.81	3079.35	1637.81	790.673
1639.34	3062.44	1639.34	779.039
1640.87	3044.46	1640.87	777.786
1642.4	3034.5	1642.4	767.094
1643.93	3017.82	1643.93	755.949
1645.46	3025.08	1645.46	744.449
1646.99	3013.11	1646.99	728.186
1648.52	2996.42	1648.52	723.792
1650.05	2992.33	1650.05	719.813
1651.58	2975.95	1651.58	724.233
1653.11	2976.86	1653.11	714.684
1654.64	2967.84	1654.64	698.674
1656.17	2952.56	1656.17	697.132
1657.7	2950.59	1657.7	700.572
1659.23	2949.8	1659.23	694.885
1660.75	2951.36	1660.75	683.317
1662.28	2945.94	1662.28	681.656
1663.81	2947.15	1663.81	688.247
1665.33	2942.07	1665.33	678.544
1666.86	2933.28	1666.86	679.563
1668.39	2934.36	1668.39	679.731
1669.91	2931.57	1669.91	673.386
1671.44	2921.33	1671.44	667.065
1672.97	2913.71	1672.97	672.58
1674.49	2906.57	1674.49	667.195
1676.02	2904.57	1676.02	664.687
1677.54	2914.22	1677.54	656.62
1679.07	2896.26	1679.07	652.637
1680.59	2899.57	1680.59	655.098
1682.11	2899.07	1682.11	661.35
1683.64	2898.44	1683.64	654.127
1685.16	2899.67	1685.16	652.511
1686.68	2902.93	1686.68	652.204
1688.2	2894.55	1688.2	647.146
1689.73	2888.13	1689.73	645.196
1691.25	2885.41	1691.25	652.249
1692.77	2882.31	1692.77	637.44
1694.29	2889.69	1694.29	645.818
1695.81	2899.21	1695.81	641.934
1697.33	2882.34	1697.33	645.36
1698.85	2875.33	1698.85	644.425
1700.37	2869.65	1700.37	637.731
1701.89	2874.68	1701.89	633.565
1703.42	2877.1	1703.42	632.912
1704.93	2878.61	1704.93	626.936
1706.45	2875.94	1706.45	634.393
1707.97	2881.95	1707.97	637.912
1709.49	2874.09	1709.49	636.325
1711.01	2869.67	1711.01	633.745
1712.53	2871.94	1712.53	628.942
1714.05	2870.29	1714.05	625.267
1715.56	2868.58	1715.56	630.224
1717.08	2864.9	1717.08	633.892
1718.6	2876.74	1718.6	624.727
1720.11	2861.64	1720.11	626.351
1721.63	2861.32	1721.63	625.994
1723.15	2871.45	1723.15	637.36
1724.66	2867.36	1724.66	624.923
1726.18	2869.93	1726.18	624.827
1727.69	2860.9	1727.69	623.264
1729.21	2865.76	1729.21	625.858
1730.72	2857.95	1730.72	623.118
1732.23	2863.01	1732.23	627.954
1733.75	2869.19	1733.75	629.644
1735.26	2860.72	1735.26	631.888
1736.78	2859.47	1736.78	620.419
1738.29	2863.01	1738.29	618.768
1739.8	2870.12	1739.8	617.306
1741.32	2863.6	1741.32	625.284
1742.83	2860.2	1742.83	615.433
1744.34	2854.92	1744.34	621.484
1745.85	2854.03	1745.85	622.407
1747.36	2857.93	1747.36	623.556
1748.87	2857.73	1748.87	611.726
1750.38	2857.04	1750.38	619.753
1751.9	2849.83	1751.9	610.735
1753.4	2855.08	1753.4	607.903
1754.92	2866.83	1754.92	613.89
1756.42	2873.37	1756.42	604.615
1757.94	2854.89	1757.94	610.362
1759.44	2856.24	1759.44	619.889
1760.95	2851.67	1760.95	606.619
1762.46	2854.43	1762.46	618.005
1763.97	2845.59	1763.97	614.528
1765.48	2856.26	1765.48	620.219
1766.99	2858.41	1766.99	611.906
1768.49	2866.22	1768.49	613.715
1770	2864.78	1770	611.906
1771.51	2861.19	1771.51	619.948
1773.01	2856.97	1773.01	615.101
1774.52	2854.12	1774.52	620.636
1776.03	2853.31	1776.03	614
1777.53	2848.84	1777.53	612.764
1779.04	2847.72	1779.04	612.647
1780.54	2857.35	1780.54	605.001
1782.05	2844.33	1782.05	619.921
1783.55	2852	1783.55	616.784
1785.06	2853.3	1785.06	608.223
1786.56	2852.07	1786.56	615.141
1788.06	2846.25	1788.06	609.665
1789.57	2840.27	1789.57	612.765
1791.07	2846.44	1791.07	608.728
1792.57	2851.76	1792.57	601.835
1794.08	2855.01	1794.08	608.948
1795.58	2850.99	1795.58	618.084
1796.35	2848.38	1796.35	616.289
1797.86	2852.1	1797.86	608.47
1799.36	2849.32	1799.36	604.939
1800.86	2845.75	1800.86	608.291
1802.37	2838.21	1802.37	614.489
1803.87	2845.51	1803.87	619.364
1805.37	2848.95	1805.37	615.576
1806.88	2842.42	1806.88	613.032
1808.38	2846.19	1808.38	613.965
1809.88	2849.7	1809.88	605.136
1811.38	2848.48	1811.38	612.017
1812.88	2852.6	1812.88	614.321
1814.38	2849.81	1814.38	614.586
1815.89	2854.71	1815.89	617.354
1817.39	2849.67	1817.39	620.291
1818.88	2845.02	1818.88	610.384
1820.38	2843.75	1820.38	608.086
1821.89	2847.62	1821.89	603.86
1823.38	2841.91	1823.38	614.447
1824.88	2845.09	1824.88	612.183
1826.38	2846.38	1826.38	602.822
1827.88	2841.98	1827.88	602.8
1829.38	2843.34	1829.38	603.603
1830.88	2858.29	1830.88	607.049
1832.37	2853.7	1832.37	603.193
1833.87	2850.12	1833.87	600.384
1835.37	2855.96	1835.37	610.201
1836.87	2841.87	1836.87	608.041
1838.36	2838.66	1838.36	610.401
1839.86	2842.14	1839.86	610.847
1841.36	2848.29	1841.36	608.981
1842.85	2856.01	1842.85	612.003
1844.35	2854.42	1844.35	613.893
1845.84	2850.13	1845.84	610.488
1847.34	2851.78	1847.34	613.495
1848.83	2849.37	1848.83	611.974
1850.32	2857.66	1850.32	606.393
1851.82	2855.73	1851.82	608.254
1853.31	2851.06	1853.31	611.185
1854.81	2845.27	1854.81	616.644
1856.3	2847.91	1856.3	615.441
1857.79	2851.49	1857.79	613.884
1859.29	2857.34	1859.29	616.053
1860.78	2853.01	1860.78	615.566
1862.27	2857.26	1862.27	610.918
1863.76	2855.47	1863.76	612.544
1865.25	2854.84	1865.25	616.045
1866.74	2856.25	1866.74	615.812
1868.23	2858.26	1868.23	619.043
1869.73	2857.98	1869.73	612.281
1871.22	2859.71	1871.22	616.607
1872.71	2860.82	1872.71	623.151
1874.2	2858.45	1874.2	624.005
1875.69	2853.27	1875.69	619.478
1877.18	2850.58	1877.18	620.547
1878.66	2856.45	1878.66	613.907
1880.15	2858.43	1880.15	617.029
1881.64	2845.22	1881.64	614.354
1883.13	2846.93	1883.13	618.754
1884.62	2844.73	1884.62	616.206
1886.11	2851.51	1886.11	619.137
1887.59	2848.58	1887.59	610.671
1889.08	2858.63	1889.08	614.283
1890.57	2855.84	1890.57	610.971
1892.05	2852.96	1892.05	614.36
1893.54	2851.1	1893.54	611.7
1895.03	2848.97	1895.03	612.129
1896.51	2851.22	1896.51	619.787
1898	2854.84	1898	618.265
1899.48	2850.66	1899.48	604.258
1900.97	2845.72	1900.97	611.761
1902.45	2852.16	1902.45	616.877
1903.94	2850.36	1903.94	612.295
1905.42	2841.53	1905.42	612.035
1906.9	2845.55	1906.9	612.272
1908.39	2841.69	1908.39	608.705
1909.87	2848.48	1909.87	610.699
1911.35	2843.87	1911.35	607.021
1912.84	2844.81	1912.84	609.976
1914.32	2841.26	1914.32	617.499
1915.8	2850.09	1915.8	612.636
1917.28	2842.84	1917.28	607.899
1918.76	2852.36	1918.76	611.874
1920.25	2852.06	1920.25	609.273
1921.73	2844.86	1921.73	609.32
1923.21	2848.73	1923.21	611.273
1924.69	2842.25	1924.69	606.337
1926.17	2847.58	1926.17	604.205
1927.65	2846.34	1927.65	608.001
1929.13	2848.78	1929.13	598.738
1930.61	2840.38	1930.61	603.838
1932.09	2843.4	1932.09	608.603
1933.57	2848.72	1933.57	607.571
1935.04	2835.28	1935.04	606.045
1936.52	2840.48	1936.52	613.308
1938	2837.58	1938	606.935
1939.48	2848.11	1939.48	598.569
1940.96	2836.02	1940.96	601.965
1942.43	2840.88	1942.43	601.827
1943.91	2836.08	1943.91	603.41
1945.39	2837.68	1945.39	600.039
1946.86	2839.76	1946.86	601.927
1948.34	2846.37	1948.34	600.05
1949.82	2844.75	1949.82	601.915
1951.29	2836.78	1951.29	607.4
1952.77	2843.27	1952.77	598.606
1954.24	2843.62	1954.24	602.174
1955.72	2836.44	1955.72	597.359
1957.19	2836.31	1957.19	599.222
1958.67	2829.19	1958.67	606.179
1960.14	2844.89	1960.14	605.509
1961.61	2839.54	1961.61	591.541
1963.09	2843.76	1963.09	594.446
1964.56	2832.95	1964.56	601.486
1966.03	2834.41	1966.03	596.32
1967.5	2834.96	1967.5	592.548
1968.98	2852.25	1968.98	601.14
1970.45	2842.72	1970.45	604.101
1971.92	2837	1971.92	603.98
1973.39	2834.09	1973.39	605.994
1974.86	2833.21	1974.86	598.988
1976.33	2831.71	1976.33	603.874
1977.8	2827.58	1977.8	603.488
1979.27	2837.92	1979.27	606.433
1980.74	2844.53	1980.74	601.967
1982.21	2842	1982.21	602.677
1983.68	2840.6	1983.68	609.701
1985.15	2835.62	1985.15	599.066
1986.62	2840.33	1986.62	600.27
1988.09	2840.25	1988.09	591.667
1989.56	2826.91	1989.56	601.718
1991.03	2835.35	1991.03	596.306
1992.5	2828.75	1992.5	600.762
1993.96	2838.92	1993.96	606.635
1995.43	2838.51	1995.43	607.741
1996.9	2842.76	1996.9	606.681
1998.36	2838.85	1998.36	604.189
1999.83	2839.87	1999.83	598.81
2001.3	2842.52	2001.3	598.154

## Sheet: Fig 1c
GMCs-ox(24h)-400C-C 1s deconvolution result
Binding Energy (eV)	C 1s scan spectra	sp2 (C1)	sp3 (C2)	C-O (C3 phenolic./alcoholic, etc.)	C-O (C4 furan/keto-enolic, etc.)	C=O (C5)	COO (C6, COOH/COOR)	π-π* satellite (C7)	π-π* satellite (C8)	Shirley background	C 1s fitting spectra
295.001	396.078	463.293	409.993	409.993	409.993	409.993	409.993	410.001	410.625	409.993	463.933
294.951	411.296	463.554	409.991	409.991	409.991	409.991	409.991	410	410.712	409.991	464.283
294.901	423.794	463.804	409.972	409.972	409.972	409.972	409.972	409.982	410.792	409.972	464.635
294.851	452.706	464.012	409.91	409.91	409.91	409.91	409.91	409.923	410.843	409.91	464.958
294.801	476.758	464.186	409.814	409.814	409.814	409.814	409.814	409.829	410.874	409.814	465.261
294.751	450.112	464.398	409.756	409.756	409.756	409.756	409.756	409.774	410.958	409.756	465.617
294.701	420.222	464.652	409.741	409.741	409.741	409.741	409.741	409.762	411.102	409.741	466.034
294.651	447.398	464.868	409.687	409.687	409.687	409.687	409.687	409.711	411.227	409.687	466.432
294.601	470.498	465.064	409.599	409.599	409.599	409.599	409.599	409.628	411.339	409.599	466.832
294.551	401.9	465.343	409.588	409.588	409.588	409.588	409.588	409.622	411.551	409.588	467.339
294.501	436.662	465.594	409.549	409.549	409.549	409.549	409.549	409.589	411.76	409.549	467.844
294.451	460.354	465.81	409.476	409.476	409.476	409.476	409.476	409.522	411.964	409.476	468.343
294.401	455.17	466.034	409.411	409.411	409.411	409.411	409.411	409.464	412.206	409.411	468.883
294.351	477.346	466.226	409.313	409.313	409.313	409.313	409.313	409.375	412.45	409.313	469.425
294.301	429.608	466.486	409.284	409.284	409.284	409.284	409.284	409.356	412.799	409.284	470.075
294.251	491.386	466.677	409.166	409.166	409.166	409.166	409.166	409.25	413.101	409.166	470.696
294.201	457.236	466.919	409.097	409.097	409.097	409.097	409.097	409.195	413.498	409.097	471.419
294.151	455.69	467.164	409.03	409.03	409.03	409.03	409.03	409.143	413.947	409.03	472.195
294.101	445.45	467.423	408.977	408.977	408.977	408.977	408.977	409.109	414.465	408.977	473.042
294.051	435.26	467.697	408.94	408.94	408.94	408.94	408.94	409.092	415.054	408.94	473.964
294.001	448.134	467.952	408.883	408.883	408.883	408.883	408.883	409.059	415.688	408.883	474.933
293.951	463.808	468.185	408.804	408.804	408.804	408.804	408.804	409.007	416.368	408.804	475.951
293.901	469.82	468.433	408.716	408.716	408.716	408.716	408.716	408.95	417.112	408.716	477.062
293.851	506.932	468.628	408.575	408.575	408.575	408.575	408.575	408.843	417.883	408.575	478.204
293.801	495.974	468.839	408.45	408.45	408.45	408.45	408.45	408.758	418.754	408.45	479.452
293.751	521.176	469.013	408.288	408.288	408.288	408.288	408.288	408.641	419.682	408.288	480.76
293.701	508.854	469.205	408.143	408.143	408.143	408.143	408.143	408.547	420.725	408.143	482.191
293.651	459.812	469.467	408.069	408.069	408.069	408.069	408.069	408.531	421.944	408.069	483.805
293.601	457.468	469.735	407.998	407.998	407.998	407.998	407.998	408.527	423.28	407.998	485.547
293.551	493.062	469.977	407.875	407.875	407.875	407.875	407.875	408.479	424.685	407.875	487.391
293.501	443.494	470.29	407.824	407.824	407.824	407.824	407.824	408.513	426.29	407.824	489.445
293.451	485.616	470.542	407.712	407.712	407.712	407.712	407.712	408.497	427.97	407.712	491.585
293.401	458.252	470.834	407.64	407.64	407.64	407.64	407.64	408.532	429.838	407.64	493.924
293.351	499.358	471.066	407.508	407.508	407.508	407.508	407.508	408.521	431.806	407.508	496.378
293.301	496.964	471.302	407.379	407.379	407.379	407.379	407.379	408.528	433.94	407.379	499.012
293.251	488.36	471.557	407.263	407.263	407.263	407.263	407.263	408.564	436.256	407.263	501.851
293.201	474.452	471.856	407.166	407.166	407.166	407.166	407.166	408.638	438.769	407.166	504.931
293.151	510.252	472.103	407.018	407.018	407.018	407.018	407.018	408.681	441.417	407.018	508.165
293.101	574.348	472.258	406.777	406.777	406.777	406.777	406.777	408.654	444.165	406.777	511.522
293.051	543.678	472.457	406.58	406.58	406.58	406.58	406.58	408.695	447.156	406.58	515.146
293.001	538.84	472.662	406.39	406.39	406.39	406.39	406.39	408.769	450.359	406.39	519.01
292.951	593.386	472.789	406.121	406.121	406.121	406.121	406.121	408.794	453.694	406.121	523.034
292.901	585.362	472.94	405.864	405.864	405.864	405.864	405.864	408.864	457.255	405.864	527.33
292.851	552.538	473.16	405.653	405.653	405.653	405.653	405.653	409.015	461.079	405.653	531.948
292.801	552.802	473.38	405.441	405.441	405.441	405.441	405.441	409.207	465.121	405.441	536.825
292.751	535.718	473.623	405.254	405.254	405.254	405.254	405.254	409.467	469.404	405.254	541.986
292.701	535.676	473.867	405.066	405.066	405.066	405.066	405.066	409.774	473.902	405.066	547.409
292.651	565.89	474.067	404.835	404.835	404.835	404.835	404.835	410.088	478.564	404.835	553.048
292.601	542.668	474.3	404.637	404.637	404.637	404.637	404.637	410.49	483.461	404.637	558.977
292.551	588.49	474.487	404.373	404.373	404.373	404.373	404.373	410.887	488.493	404.373	565.122
292.501	541.248	474.762	404.176	404.176	404.176	404.176	404.176	411.417	493.766	404.176	571.593
292.451	570.236	474.995	403.937	403.937	403.937	403.937	403.937	411.975	499.151	403.937	578.246
292.401	575.932	475.22	403.69	403.69	403.69	403.69	403.69	412.601	504.658	403.69	585.098
292.351	555.942	475.472	403.471	403.471	403.471	403.471	403.471	413.337	510.296	403.471	592.164
292.301	599.022	475.663	403.19	403.19	403.19	403.19	403.19	414.099	515.945	403.19	599.327
292.251	639.95	475.795	402.849	402.849	402.849	402.849	402.85	414.896	521.57	402.849	606.562
292.201	612.224	475.995	402.548	402.548	402.548	402.548	402.549	415.835	527.231	402.548	613.964
292.151	584.56	476.252	402.287	402.287	402.287	402.287	402.287	416.921	532.883	402.287	621.482
292.101	640.478	476.428	401.944	401.944	401.944	401.944	401.945	418.042	538.358	401.944	628.939
292.051	640.202	476.604	401.602	401.602	401.602	401.602	401.602	419.286	543.685	401.602	636.372
292.001	611.046	476.821	401.301	401.301	401.301	401.301	401.301	420.705	548.852	401.301	643.777
291.951	630.566	477.01	400.971	400.971	400.971	400.971	400.972	422.241	553.732	400.971	651.042
291.901	656.82	477.161	400.603	400.603	400.603	400.603	400.604	423.887	558.258	400.603	658.101
291.851	671.42	477.331	400.214	400.214	400.214	400.214	400.215	425.667	562.391	400.214	664.963
291.801	676.062	477.507	399.817	399.817	399.817	399.817	399.819	427.603	566.09	399.817	671.567
291.751	656.026	477.711	399.449	399.449	399.449	399.449	399.451	429.738	569.316	399.449	677.87
291.701	676.094	477.886	399.051	399.051	399.051	399.051	399.055	432.021	571.963	399.051	683.771
291.651	717.716	478	398.593	398.593	398.593	398.593	398.598	434.43	573.972	398.593	689.221
291.601	677.23	478.172	398.192	398.192	398.192	398.192	398.198	437.088	575.428	398.192	694.309
291.551	710.32	478.296	397.743	397.743	397.743	397.743	397.752	439.895	576.197	397.743	698.909
291.501	715.68	478.467	397.286	397.286	397.286	397.286	397.297	442.896	576.304	397.286	703.105
291.451	728.004	478.627	396.811	396.811	396.811	396.811	396.825	446.085	575.728	396.811	706.833
291.401	693.094	478.837	396.385	396.385	396.385	396.385	396.403	449.533	574.541	396.385	710.159
291.351	720.478	479.006	395.919	395.919	395.919	395.919	395.943	453.151	572.663	395.919	713.007
291.301	698.452	479.207	395.484	395.484	395.484	395.484	395.515	457.009	570.187	395.484	715.467
291.251	712.138	479.387	395.029	395.029	395.029	395.029	395.069	461.053	567.091	395.029	717.515
291.201	722.632	479.553	394.558	394.558	394.558	394.558	394.61	465.284	563.415	394.558	719.19
291.151	751.638	479.749	394.044	394.044	394.044	394.044	394.112	469.678	559.177	394.044	720.584
291.101	760.888	479.931	393.517	393.517	393.517	393.517	393.603	474.242	554.455	393.517	721.68
291.051	755.724	480.12	392.996	392.996	392.996	392.996	393.106	478.979	549.321	392.996	722.538
291.001	721.078	480.357	392.524	392.524	392.524	392.524	392.664	483.915	543.874	392.524	723.237
290.951	657.882	480.685	392.143	392.143	392.143	392.143	392.319	489.069	538.21	392.143	723.855
290.901	700.458	480.951	391.7	391.7	391.7	391.7	391.922	494.262	532.226	391.7	724.263
290.851	769.698	481.131	391.156	391.156	391.156	391.156	391.436	499.427	525.958	391.156	724.483
290.801	751.43	481.41	390.638	390.638	390.638	390.639	390.988	504.654	519.584	390.638	724.722
290.751	704.918	481.755	390.186	390.186	390.186	390.187	390.622	509.947	513.197	390.186	724.963
290.701	702.146	482.103	389.738	389.738	389.738	389.739	390.28	515.2	506.78	389.738	725.151
290.651	742.192	482.393	389.231	389.231	389.231	389.232	389.901	520.305	500.314	389.231	725.222
290.601	714.78	482.722	388.763	388.763	388.763	388.765	389.592	525.31	493.935	388.763	725.272
290.551	666.322	483.12	388.364	388.364	388.364	388.366	389.381	530.193	487.707	388.364	725.313
290.501	669.526	483.543	387.96	387.96	387.96	387.963	389.208	534.826	481.587	387.96	725.288
290.451	745.718	483.93	387.445	387.445	387.445	387.45	388.968	539.049	475.495	387.445	725.112
290.401	721.038	484.352	386.966	386.966	386.966	386.971	388.819	542.953	469.598	386.966	724.831
290.351	708.078	484.792	386.504	386.504	386.504	386.512	388.752	546.451	463.896	386.504	724.387
290.301	783.748	485.123	385.933	385.933	385.933	385.943	388.647	549.358	458.276	385.933	723.615
290.251	763.086	485.482	385.39	385.39	385.39	385.404	388.661	551.781	452.888	385.39	722.655
290.201	722.286	485.9	384.906	384.906	384.906	384.924	388.825	553.71	447.767	384.906	721.501
290.151	745.34	486.336	384.388	384.388	384.388	384.411	389.08	555.018	442.828	384.388	720.122
290.101	734.12	486.862	383.885	383.885	383.885	383.916	389.472	555.729	438.133	383.885	718.572
290.051	670.664	487.478	383.473	383.473	383.473	383.513	390.11	555.9	433.751	383.473	716.862
290.001	701.222	488.05	383.016	383.016	383.016	383.068	390.869	555.389	429.541	383.016	714.854
289.951	693.268	488.633	382.57	382.57	382.57	382.638	391.827	554.25	425.555	382.57	712.624
289.901	747.396	489.137	382.045	382.045	382.045	382.133	392.927	552.406	421.7	382.045	710.122
289.851	721.2	489.678	381.558	381.558	381.558	381.67	394.288	549.991	418.085	381.558	707.481
289.801	683.2	490.358	381.124	381.124	381.124	381.267	395.988	547.049	414.721	381.124	704.887
289.751	685.4	491.105	380.686	380.686	380.687	380.869	397.951	543.557	411.544	380.686	702.281
289.701	703.266	491.825	380.223	380.223	380.223	380.454	400.227	539.536	408.524	380.223	699.677
289.651	710.094	492.535	379.748	379.748	379.749	380.042	402.82	535.047	405.669	379.748	697.12
289.601	714.374	493.239	379.267	379.267	379.268	379.637	405.78	530.145	402.974	379.267	694.707
289.551	647.01	494.038	378.882	378.882	378.883	379.348	409.228	524.985	400.535	378.882	692.605
289.501	698.342	494.763	378.423	378.423	378.424	379.005	412.996	519.438	398.173	378.423	690.684
289.451	681.78	495.643	377.987	377.987	377.989	378.713	417.23	513.68	395.976	377.987	689.295
289.401	701.274	496.556	377.522	377.522	377.524	378.425	421.826	507.712	393.886	377.522	688.319
289.351	700.072	497.47	377.058	377.058	377.061	378.174	426.882	501.615	391.924	377.058	687.835
289.301	688.27	498.401	376.611	376.611	376.615	377.99	432.321	495.455	390.1	376.611	687.827
289.251	724.704	499.278	376.11	376.11	376.116	377.804	438.087	489.206	388.339	376.11	688.278
289.201	728.742	500.149	375.603	375.604	375.611	377.681	444.145	482.957	386.675	375.603	689.201
289.151	689.834	501.075	375.152	375.152	375.162	377.687	450.491	476.807	385.163	375.152	690.627
289.101	717.448	502.16	374.659	374.66	374.673	377.745	456.93	470.694	383.7	374.659	692.605
289.051	682.952	503.34	374.216	374.217	374.234	377.958	463.431	464.737	382.37	374.216	694.989
289.001	652.222	504.563	373.817	373.817	373.84	378.333	469.826	458.955	381.161	373.817	697.596
288.951	606.114	505.852	373.483	373.483	373.513	378.926	476.007	453.391	380.089	373.483	700.367
288.901	708.036	506.994	373.002	373.003	373.041	379.523	481.525	447.851	378.937	373.002	702.866
288.851	676.016	508.182	372.566	372.567	372.618	380.375	486.447	442.539	377.891	372.566	705.224
288.801	730.948	509.29	372.051	372.052	372.118	381.349	490.428	437.342	376.823	372.051	707.098
288.751	729.69	510.697	371.536	371.539	371.623	382.583	493.388	432.349	375.807	371.536	708.768
288.701	705.494	512.156	371.056	371.06	371.168	384.126	495.276	427.606	374.873	371.056	709.928
288.651	684.314	513.646	370.606	370.611	370.75	386.014	495.882	423.108	374.012	370.606	710.388
288.601	724.4	515.077	370.097	370.104	370.281	388.209	495.245	418.761	373.134	370.097	710.228
288.551	708.492	516.53	369.611	369.619	369.846	390.799	493.228	414.646	372.314	369.611	709.319
288.501	670.978	518.036	369.177	369.189	369.475	393.916	490.138	410.789	371.581	369.177	708.061
288.451	728.632	519.49	368.661	368.676	369.038	397.395	485.8	407.051	370.796	368.66	706.283
288.401	744.374	521.308	368.121	368.141	368.596	401.416	480.497	403.486	370.016	368.12	704.736
288.351	694.78	523.196	367.651	367.678	368.248	406.05	474.468	400.181	369.33	367.651	703.249
288.301	692.204	525.087	367.185	367.22	367.932	411.312	467.814	397.064	368.671	367.184	701.997
288.251	684.884	526.989	366.728	366.775	367.659	417.234	460.761	394.134	368.042	366.727	701.231
288.201	746.462	528.801	366.183	366.243	367.341	423.725	453.347	391.283	367.342	366.181	700.995
288.151	690.56	530.693	365.717	365.796	367.148	431.031	445.93	388.675	366.738	365.715	701.722
288.101	749.482	532.615	365.165	365.268	366.935	438.903	438.477	386.134	366.064	365.163	703.42
288.051	698.962	535.062	364.686	364.819	366.858	447.609	431.255	383.812	365.475	364.683	706.795
288.001	695.524	537.513	364.212	364.383	366.876	456.931	424.297	381.632	364.903	364.207	711.295
287.951	807.97	539.802	363.575	363.795	366.826	466.723	417.505	379.421	364.179	363.569	716.84
287.901	762.738	542.155	363.004	363.283	366.958	477.076	411.139	377.398	363.53	362.996	723.573
287.851	720.526	544.568	362.492	362.849	367.287	487.876	405.26	375.556	362.948	362.481	731.467
287.801	707.554	546.999	362	362.451	367.786	498.917	399.788	373.838	362.393	361.985	740.275
287.751	733.53	549.66	361.471	362.042	368.442	509.94	394.741	372.183	361.807	361.451	750.128
287.701	771.084	552.799	360.888	361.606	369.238	520.66	390.026	370.567	361.172	360.862	760.921
287.651	785.99	555.915	360.285	361.186	370.28	530.892	385.71	369.015	360.52	360.251	772.047
287.601	798.76	559.013	359.665	360.791	371.563	540.247	381.749	367.525	359.855	359.62	783.064
287.551	734.102	562.202	359.141	360.541	373.269	548.625	378.239	366.202	359.286	359.082	793.931
287.501	801.988	565.293	358.523	360.259	375.231	555.471	374.976	364.851	358.622	358.445	804.109
287.451	777.46	568.418	357.943	360.086	377.631	560.653	372.038	363.598	357.996	357.843	813.463
287.401	795.696	572.066	357.344	359.985	380.475	563.963	369.379	362.377	357.345	357.213	822.442
287.351	788.99	576.35	356.762	359.996	383.805	565.102	366.964	361.22	356.707	356.592	830.758
287.301	834.442	580.569	356.123	360.081	387.678	564.201	364.73	360.046	356.004	355.905	838.093
287.251	876.614	584.725	355.437	360.252	392.061	560.905	362.63	358.858	355.241	355.157	844.012
287.201	823.572	588.957	354.841	360.683	397.245	555.809	360.793	357.787	354.556	354.483	849.288
287.151	830.498	593.178	354.256	361.318	403.116	548.765	359.108	356.744	353.861	353.799	853.753
287.101	846.33	597.375	353.669	362.168	409.764	540.13	357.539	355.712	353.144	353.091	857.867
287.051	863.076	602.644	353.091	363.297	417.224	530.143	356.077	354.69	352.403	352.357	863.067
287.001	863.534	608.648	352.547	364.729	425.526	519.11	354.715	353.695	351.662	351.622	869.275
286.951	890.408	614.613	352.01	366.541	434.734	507.357	353.417	352.687	350.881	350.848	876.306
286.901	876.698	618.617	351.546	368.778	444.796	495.17	352.215	351.722	350.12	350.092	882.322
286.851	933.854	624.696	351.065	371.452	455.754	482.761	351.003	350.696	349.277	349.252	891.937
286.801	913.566	631.167	350.696	374.707	467.527	470.464	349.878	349.717	348.462	348.441	903.529
286.751	927.558	638.009	350.396	378.573	480.089	458.41	348.784	348.735	347.626	347.608	917.362
286.701	992.212	645.182	350.127	383.08	493.196	446.694	347.64	347.675	346.697	346.682	933.519
286.651	983.14	652.828	349.996	388.347	506.812	435.537	346.544	346.641	345.779	345.767	952.119
286.601	1056.01	660.871	349.934	394.461	520.607	424.874	345.376	345.514	344.756	344.745	973.177
286.551	1012.92	669.523	350.116	401.531	534.49	414.985	344.293	344.46	343.794	343.785	996.7
286.501	1022.18	678.76	350.514	409.72	548.039	405.727	343.218	343.401	342.817	342.809	1022.53
286.451	1061.65	688.596	351.119	418.945	560.931	397.183	342.103	342.294	341.782	341.776	1050.52
286.401	1107.79	699.088	351.955	429.354	572.654	389.214	340.936	341.128	340.68	340.674	1080.29
286.351	1138.15	710.332	353.122	441.028	582.959	381.901	339.736	339.924	339.532	339.528	1111.84
286.301	1117.01	722.495	354.698	454.05	591.452	375.241	338.574	338.755	338.414	338.41	1144.81
286.251	1149.92	735.596	356.745	468.504	597.713	369.128	337.373	337.544	337.246	337.243	1179.15
286.201	1250.38	749.652	359.152	484.119	601.461	363.444	336.032	336.192	335.933	335.93	1214.47
286.151	1315.03	764.853	362.11	501.172	602.313	358.149	334.603	334.75	334.525	334.522	1250.82
286.101	1296.08	781.479	365.781	519.48	600.655	353.388	333.202	333.338	333.142	333.14	1288.49
286.051	1292.16	799.704	370.241	539.061	596.005	349.023	331.81	331.933	331.763	331.761	1327.21
286.001	1267.82	819.794	375.647	559.674	588.979	345.102	330.453	330.564	330.416	330.415	1367.72
285.951	1398.66	841.804	381.795	580.876	579.275	341.318	328.908	329.008	328.88	328.879	1409.71
285.901	1441.99	866.205	389.061	602.459	567.494	337.781	327.301	327.39	327.28	327.279	1454.02
285.851	1465.73	893.446	397.404	624.048	553.973	334.479	325.659	325.738	325.643	325.642	1500.9
285.801	1571.38	923.917	407.001	644.984	538.957	331.255	323.864	323.933	323.852	323.851	1550.81
285.751	1563.84	958.422	417.967	664.991	523.073	328.259	322.078	322.139	322.069	322.068	1604.52
285.701	1619.53	997.639	430.406	683.193	506.528	325.35	320.21	320.263	320.203	320.203	1662.37
285.651	1747.18	1042.41	444.286	699.061	489.617	322.428	318.157	318.203	318.151	318.151	1725.26
285.601	1726.75	1094.13	459.832	712.073	472.84	319.659	316.13	316.17	316.126	316.126	1794.08
285.551	1798.44	1154.08	477.113	721.565	456.298	316.907	313.998	314.033	313.995	313.994	1870.03
285.501	1962.41	1223.86	495.78	727.114	440.071	314.016	311.627	311.657	311.625	311.624	1954.38
285.451	1992.53	1305.76	516.304	728.233	424.5	311.164	309.209	309.235	309.208	309.208	2049.16
285.401	2242.86	1401.8	537.993	725.022	409.338	308.023	306.429	306.451	306.427	306.427	2156.49
285.351	2301.7	1514.93	561.171	717.035	395.002	304.853	303.56	303.579	303.559	303.559	2278.77
285.301	2321.18	1648.17	585.559	705.246	381.463	301.708	300.658	300.675	300.658	300.658	2419.54
285.251	2658.6	1804.24	610.425	689.075	368.427	298.113	297.268	297.282	297.268	297.267	2581.23
285.201	2861.14	1986.58	635.549	669.459	355.921	294.262	293.582	293.594	293.581	293.581	2767.46
285.151	3017.96	2198.39	660.496	646.946	344.084	290.209	289.664	289.675	289.664	289.664	2981.48
285.101	3234.94	2442.1	684.504	622.017	332.732	285.864	285.43	285.438	285.43	285.43	3225.5
285.051	3595.14	2719.36	706.824	595.194	321.621	281.017	280.671	280.678	280.671	280.671	3501.34
285.001	3902.78	3030.98	726.554	567.015	310.799	275.737	275.463	275.469	275.463	275.463	3809.24
284.951	4093.22	3376.33	743.334	538.276	300.318	270.191	269.974	269.979	269.974	269.974	4148.56
284.901	4474.2	3752.56	755.976	509.148	289.934	264.099	263.929	263.934	263.929	263.929	4516.01
284.851	4997.9	4154.48	763.614	479.792	279.293	257.256	257.123	257.127	257.123	257.123	4905.95
284.801	5338.72	4575.01	766.148	450.803	268.679	249.921	249.817	249.82	249.817	249.817	5311.3
284.751	5654.82	5004.47	762.771	422.449	258.02	242.127	242.046	242.048	242.046	242.046	5721.66
284.701	6164.2	5430.65	753.721	394.56	247.019	233.594	233.531	233.533	233.531	233.531	6125.43
284.651	6532.16	5840.01	738.305	367.561	235.824	224.523	224.475	224.477	224.475	224.475	6508.32
284.601	6786.02	6217.5	717.825	341.481	224.55	215.078	215.041	215.042	215.041	215.041	6856.27
284.551	7054.9	6547.86	692.108	316.553	213.158	205.235	205.207	205.208	205.207	205.207	7154.09
284.501	7267.82	6816.46	662.158	292.599	201.663	195.074	195.052	195.053	195.052	195.052	7387.74
284.451	7487.4	7010.21	628.564	269.722	190.06	184.584	184.567	184.568	184.567	184.567	7544.87
284.401	7572.52	7118.86	592.224	247.961	178.483	173.958	173.945	173.946	173.945	173.945	7615.7
284.351	7474.86	7135.5	554.308	227.525	167.189	163.458	163.448	163.449	163.448	163.448	7594.19
284.301	7383.58	7056.99	515.381	208.359	156.139	153.074	153.067	153.068	153.067	153.067	7477.68
284.251	7406.46	6884.97	476.06	190.12	145.151	142.644	142.639	142.639	142.639	142.639	7268.39
284.201	7143.1	6625.62	437.309	173.265	134.623	132.578	132.574	132.574	132.574	132.574	6973.1
284.151	6674.26	6288.92	399.881	157.859	124.831	123.171	123.168	123.168	123.168	123.168	6601.99
284.101	6318.8	5887.58	364.028	143.775	115.609	114.262	114.26	114.26	114.26	114.26	6168.22
284.051	5867.32	5436.8	330.178	130.985	107.075	105.99	105.989	105.989	105.989	105.989	5687.07
284.001	5300.98	4953.31	298.631	119.624	99.3937	98.5206	98.5194	98.5195	98.5194	98.5194	5175.4
283.951	4631.72	4453.87	269.816	109.761	92.7015	92.0025	92.0017	92.0018	92.0017	92.0017	4650.14
283.901	4077.88	3953.95	243.4	101.15	86.8295	86.2715	86.2709	86.271	86.2709	86.2709	4126.51
283.851	3675.46	3467.24	219.482	93.5522	81.5548	81.1109	81.1104	81.1105	81.1104	81.1104	3618.5
283.801	3119.38	3005.55	197.964	87.086	77.0938	76.7424	76.7421	76.7422	76.7421	76.7421	3137.47
283.751	2518.8	2578.04	179.053	81.8259	73.5091	73.2312	73.231	73.231	73.231	73.231	2692.73
283.701	2202.3	2190.22	162.15	77.2703	70.388	70.17	70.1699	70.1699	70.1699	70.1699	2289.52
283.651	1827.85	1845.53	147.272	73.4968	67.8142	67.6429	67.6427	67.6428	67.6427	67.6427	1931.18
283.601	1544.11	1544.81	134.231	70.326	65.6536	65.52	65.5199	65.5199	65.5199	65.5199	1618.46
283.551	1182.17	1287.14	122.92	67.8453	64.0185	63.9145	63.9144	63.9145	63.9144	63.9144	1350.18
283.501	1005.86	1069.78	113.128	65.7674	62.6408	62.5602	62.5601	62.5601	62.5601	62.5601	1123.63
283.451	823.732	889.198	104.576	64.0674	61.528	61.4658	61.4657	61.4657	61.4657	61.4657	934.972
283.401	624.712	741.081	97.3347	62.7658	60.7039	60.6559	60.6559	60.6559	60.6559	60.6559	779.917
283.351	571.556	620.806	90.9845	61.6208	59.958	59.9214	59.9214	59.9214	59.9214	59.9214	653.605
283.301	524.516	524.026	85.4808	60.6214	59.2814	59.2534	59.2534	59.2534	59.2534	59.2534	551.649
283.251	387.348	446.816	80.8512	59.8767	58.8029	58.7817	58.7817	58.7817	58.7817	58.7817	470.002
283.201	324.068	385.475	76.8902	59.2744	58.4164	58.4002	58.4002	58.4002	58.4002	58.4002	404.855
283.151	370.358	336.653	73.4132	58.6471	57.9639	57.9517	57.9517	57.9517	57.9517	57.9517	352.822
283.101	344.844	297.778	70.3937	58.0895	57.5484	57.5392	57.5392	57.5392	57.5392	57.5392	311.192
283.051	270.39	266.75	67.9141	57.6683	57.2401	57.2332	57.2332	57.2332	57.2332	57.2332	277.873
283.001	254.106	241.745	65.7739	57.2915	56.9553	56.9501	56.9501	56.9501	56.9501	56.9501	250.915
282.951	234.568	221.396	63.9697	56.963	56.6986	56.6948	56.6948	56.6948	56.6948	56.6948	228.943
282.901	195.118	204.685	62.4682	56.7049	56.4986	56.4957	56.4957	56.4957	56.4957	56.4957	210.869
282.851	217.85	190.693	61.1487	56.4266	56.2658	56.2637	56.2637	56.2637	56.2637	56.2637	195.743
282.801	185.35	178.894	60.0639	56.2044	56.0797	56.0781	56.0781	56.0781	56.0781	56.0781	183.008
282.751	170.203	168.81	59.1472	56.0115	55.9152	55.9141	55.9141	55.9141	55.9141	55.9141	172.142
282.701	148.53	160.108	58.4029	55.8559	55.7817	55.7809	55.7809	55.7809	55.7809	55.7809	162.805
282.651	133.066	152.514	57.7817	55.7271	55.6704	55.6698	55.6698	55.6698	55.6698	55.6698	154.684
282.601	136.295	145.8	57.254	55.5978	55.5543	55.5539	55.5539	55.5539	55.5539	55.5539	147.545
282.551	137.037	139.811	56.7975	55.47	55.437	55.4367	55.4367	55.4367	55.4367	55.4367	141.206
282.501	116.347	134.458	56.4354	55.3744	55.3494	55.3491	55.3491	55.3491	55.3491	55.3491	135.57
282.451	128.021	129.602	56.1088	55.2637	55.2448	55.2446	55.2446	55.2446	55.2446	55.2446	130.486
282.401	116.093	125.205	55.841	55.1715	55.1573	55.1572	55.1572	55.1572	55.1572	55.1572	125.903
282.351	123.246	121.182	55.6	55.07	55.0593	55.0593	55.0593	55.0593	55.0593	55.0593	121.733
282.301	122.011	117.496	55.3872	54.971	54.9631	54.963	54.963	54.963	54.963	54.963	117.928
282.251	109.59	114.125	55.2178	54.8904	54.8845	54.8845	54.8845	54.8845	54.8845	54.8845	114.464
282.201	105.191	111.022	55.072	54.8165	54.8122	54.8121	54.8121	54.8121	54.8121	54.8121	111.287
282.151	94.3224	108.17	54.9577	54.7586	54.7553	54.7553	54.7553	54.7553	54.7553	54.7553	108.376
282.101	79.3224	105.55	54.8768	54.7224	54.72	54.72	54.72	54.72	54.72	54.72	105.709
282.051	98.7738	103.091	54.7777	54.6584	54.6567	54.6567	54.6567	54.6567	54.6567	54.6567	103.213
282.001	101.855	100.797	54.682	54.5901	54.5888	54.5888	54.5888	54.5888	54.5888	54.5888	100.892
281.951	90.5808	98.674	54.6083	54.538	54.5371	54.5371	54.5371	54.5371	54.5371	54.5371	98.7462
281.901	92.5886	96.6875	54.5369	54.483	54.4823	54.4823	54.4823	54.4823	54.4823	54.4823	96.7427
281.851	85.9878	94.8374	54.4784	54.4375	54.4371	54.437	54.437	54.437	54.437	54.437	94.8793
281.801	79.0728	93.1132	54.4331	54.402	54.4016	54.4016	54.4016	54.4016	54.4016	54.4016	93.145
281.751	85.362	92.0673	54.3808	54.3574	54.3571	54.3571	54.3571	54.3571	54.3571	54.3571	92.0912
281.701	66.2344	90.4877	54.3579	54.3402	54.34	54.34	54.34	54.34	54.34	54.34	90.5057
281.651	62.589	88.9134	54.3416	54.3283	54.3282	54.3282	54.3282	54.3282	54.3282	54.3282	88.9269
281.601	88.74	87.3015	54.2887	54.2788	54.2787	54.2787	54.2787	54.2787	54.2787	54.2787	87.3115
281.551	75.5262	86.0736	54.2556	54.2482	54.2482	54.2482	54.2482	54.2482	54.2482	54.2482	86.081
281.501	61.4872	85.0239	54.2432	54.2378	54.2377	54.2377	54.2377	54.2377	54.2377	54.2377	85.0294
281.451	54.4266	83.9844	54.2415	54.2375	54.2375	54.2375	54.2375	54.2375	54.2375	54.2375	83.9885
281.401	45.4498	82.9326	54.2278	54.2249	54.2249	54.2249	54.2249	54.2249	54.2249	54.2249	82.9356
281.351	64.5972	81.8785	54.2121	54.21	54.21	54.21	54.21	54.21	54.21	54.21	81.8807
281.301	49.0294	80.8318	54.2041	54.2025	54.2025	54.2025	54.2025	54.2025	54.2025	54.2025	80.8334
281.251	48.981	74.5711	48.9822	48.981	48.981	48.981	48.981	48.981	48.981	48.981	74.5722
281.201	59.536	84.3446	59.5368	59.536	59.536	59.536	59.536	59.536	59.536	59.536	84.3455
281.151	55.2424	79.3228	55.243	55.2424	55.2424	55.2424	55.2424	55.2424	55.2424	55.2424	79.3234
281.101	52.9684	76.3205	52.9688	52.9684	52.9684	52.9684	52.9684	52.9684	52.9684	52.9684	76.321
281.051	57.8686	80.4925	57.8689	57.8686	57.8686	57.8686	57.8686	57.8686	57.8686	57.8686	80.4928
281.001	58.5582	80.4538	58.5584	58.5582	58.5582	58.5582	58.5582	58.5582	58.5582	58.5582	80.454
280.951	49.321	70.4883	49.3212	49.321	49.321	49.321	49.321	49.321	49.321	49.321	70.4885
280.901	50.2194	70.6585	50.2195	50.2194	50.2194	50.2194	50.2194	50.2194	50.2194	50.2194	70.6586
280.851	52.3016	72.2018	52.3017	52.3016	52.3016	52.3016	52.3016	52.3016	52.3016	52.3016	72.2019
280.801	50.656	70.0252	50.6561	50.656	50.656	50.656	50.656	50.656	50.656	50.656	70.0253
280.751	55.3088	74.147	55.3088	55.3088	55.3088	55.3088	55.3088	55.3088	55.3088	55.3088	74.1471
280.701	36.1076	54.4148	36.1076	36.1076	36.1076	36.1076	36.1076	36.1076	36.1076	36.1076	54.4148
280.651	37.6616	55.4378	37.6616	37.6616	37.6616	37.6616	37.6616	37.6616	37.6616	37.6616	55.4378
280.601	47.8874	65.1326	47.8874	47.8874	47.8874	47.8874	47.8874	47.8874	47.8874	47.8874	65.1326
280.551	35.335	52.0612	35.335	35.335	35.335	35.335	35.335	35.335	35.335	35.335	52.0612
280.501	45.905	62.2317	45.905	45.905	45.905	45.905	45.905	45.905	45.905	45.905	62.2317
280.451	36.3314	52.2586	36.3314	36.3314	36.3314	36.3314	36.3314	36.3314	36.3314	36.3314	52.2586
280.401	38.9572	54.4849	38.9572	38.9572	38.9572	38.9572	38.9572	38.9572	38.9572	38.9572	54.4849
280.351	36.873	52.0012	36.873	36.873	36.873	36.873	36.873	36.873	36.873	36.873	52.0012
280.301	36.2484	50.977	36.2484	36.2484	36.2484	36.2484	36.2484	36.2484	36.2484	36.2484	50.977
280.251	37.1568	51.4859	37.1568	37.1568	37.1568	37.1568	37.1568	37.1568	37.1568	37.1568	51.4859
280.201	30.7452	44.6951	30.7452	30.7452	30.7452	30.7452	30.7452	30.7452	30.7452	30.7452	44.6951
280.151	23.5762	37.2178	23.5762	23.5762	23.5762	23.5762	23.5762	23.5762	23.5762	23.5762	37.2178
280.101	28.8042	42.1374	28.8042	28.8042	28.8042	28.8042	28.8042	28.8042	28.8042	28.8042	42.1374
280.051	35.4046	48.4295	35.4046	35.4046	35.4046	35.4046	35.4046	35.4046	35.4046	35.4046	48.4295
280.001	36.1966	48.9131	36.1966	36.1966	36.1966	36.1966	36.1966	36.1966	36.1966	36.1966	48.9131
279.951	44.6212	57.0294	44.6212	44.6212	44.6212	44.6212	44.6212	44.6212	44.6212	44.6212	57.0294

## Sheet: Fig 1d
GMCs-ox(24h)-200C-O 1s deconvolution result
Binding energy (eV)	O 1s scan spectra	C=O (O1)	C=O (O2)	C-O-C (O3)	C-OH (O4)	C-O-C (O5)	C-OH (O6)	H2O (O7)	Shirley background	O 1s fitting spectra
538.176	8252.56	8189.04	8189.04	8189.04	8189.04	8189.04	8189.09	8196.55	8189.04	8196.61
538.076	8254.04	8188.82	8188.82	8188.82	8188.82	8188.83	8188.9	8198.63	8188.82	8198.72
537.976	8348.24	8188.29	8188.29	8188.29	8188.29	8188.3	8188.4	8200.99	8188.29	8201.12
537.876	8255.2	8188.06	8188.06	8188.06	8188.06	8188.08	8188.24	8204.39	8188.06	8204.58
537.776	8237.68	8187.89	8187.89	8187.89	8187.9	8187.92	8188.15	8208.75	8187.89	8209.03
537.676	8256.84	8187.66	8187.66	8187.66	8187.67	8187.71	8188.03	8214.08	8187.66	8214.49
537.576	8267.2	8187.4	8187.4	8187.4	8187.4	8187.46	8187.91	8220.59	8187.4	8221.17
537.476	8290.6	8187.05	8187.05	8187.05	8187.06	8187.15	8187.78	8228.47	8187.05	8229.31
537.376	8197.16	8187.02	8187.02	8187.02	8187.03	8187.16	8188.04	8238.28	8187.02	8239.47
537.276	8330.88	8186.53	8186.53	8186.53	8186.55	8186.76	8187.96	8249.43	8186.53	8251.1
537.176	8320.32	8186.08	8186.08	8186.08	8186.11	8186.42	8188.06	8262.58	8186.08	8264.91
537.076	8251	8185.87	8185.87	8185.87	8185.91	8186.35	8188.57	8278.12	8185.87	8281.36
536.976	8371.52	8185.24	8185.24	8185.24	8185.31	8185.96	8188.93	8295.36	8185.24	8299.82
536.876	8387.28	8184.56	8184.57	8184.57	8184.66	8185.6	8189.54	8314.6	8184.56	8320.7
536.776	8357.12	8183.99	8183.99	8183.99	8184.13	8185.47	8190.66	8335.84	8183.99	8344.14
536.676	8365.12	8183.38	8183.38	8183.38	8183.6	8185.49	8192.25	8358.47	8183.38	8369.68
536.576	8403	8182.64	8182.64	8182.64	8182.97	8185.63	8194.35	8381.73	8182.64	8396.76
536.476	8369.4	8182.01	8182.01	8182.02	8182.49	8186.21	8197.37	8404.96	8182.01	8425
536.376	8440.96	8181.15	8181.15	8181.15	8181.84	8186.98	8201.13	8426.6	8181.15	8453.13
536.276	8507.92	8180.05	8180.05	8180.06	8181.06	8188.12	8205.85	8445.4	8180.05	8480.3
536.176	8414.56	8179.26	8179.27	8179.28	8180.71	8190.34	8212.31	8460.59	8179.26	8506.2
536.076	8533	8178.07	8178.08	8178.11	8180.14	8193.14	8220.15	8470	8178.07	8529.25
535.976	8467.12	8177.1	8177.11	8177.16	8180.03	8197.43	8230.23	8473.56	8177.1	8550
535.876	8564.52	8175.8	8175.82	8175.88	8179.91	8203.09	8242.31	8470.38	8175.8	8568.37
535.776	8540.56	8174.58	8174.6	8174.7	8180.29	8210.88	8257.28	8460.9	8174.58	8585.76
535.676	8597.88	8173.16	8173.2	8173.33	8181.05	8221.04	8275.15	8445.5	8173.16	8603.48
535.576	8609.28	8171.7	8171.75	8171.95	8182.53	8234.5	8296.35	8425.62	8171.7	8624.22
535.476	8678.64	8169.99	8170.08	8170.37	8184.73	8251.73	8321.01	8402.32	8169.99	8650.28
535.376	8712.08	8168.18	8168.31	8168.72	8188.06	8273.68	8349.51	8377.01	8168.18	8684.41
535.276	8835.52	8165.94	8166.14	8166.71	8192.62	8301.1	8381.39	8350.71	8165.94	8729.01
535.176	8824.44	8163.73	8164.03	8164.84	8199.23	8335.81	8416.9	8324.85	8163.73	8787.04
535.076	8954.92	8161.07	8161.53	8162.64	8207.9	8378.32	8455.13	8299.75	8161.07	8859.92
534.976	9013.48	8158.21	8158.88	8160.42	8219.63	8430.2	8495.24	8276.17	8158.21	8949.5
534.876	9085	8155.1	8156.08	8158.18	8235.04	8493.34	8535.8	8254.33	8155.1	9057.29
534.776	9116.48	8151.88	8153.3	8156.13	8255.06	8568.99	8575.11	8234.47	8151.87	9183.7
534.676	9334.44	8147.91	8149.95	8153.75	8280.1	8657.7	8610.17	8216.08	8147.9	9328.24
534.576	9449.4	8143.55	8146.45	8151.5	8311.84	8761.15	8639.01	8199.29	8143.54	9491.58
534.476	9618.92	8138.61	8142.71	8149.34	8351.07	8880.19	8659.13	8183.78	8138.58	9673.33
534.376	9785.36	8133.09	8138.85	8147.48	8399.08	9014.24	8668.06	8169.4	8133.06	9871.86
534.276	10022.6	8126.76	8134.77	8145.95	8457.53	9162.13	8664.74	8155.73	8126.72	10087.3
534.176	10261.4	8119.62	8130.7	8144.97	8527.52	9322.18	8648.98	8142.53	8119.55	10319.2
534.076	10416.1	8111.95	8127.14	8145.15	8610.45	9490.22	8621.53	8129.88	8111.85	10565.2
533.976	10833.1	8102.86	8123.51	8146.12	8706.77	9659.71	8583.13	8116.79	8102.71	10822.6
533.876	11112.9	8092.82	8120.67	8148.73	8817.94	9823.55	8536.71	8103.51	8092.61	11088.3
533.776	11457.8	8081.62	8118.98	8153.28	8943.15	9971.88	8484.44	8089.69	8081.32	11355.1
533.676	11619.3	8069.88	8119.55	8161.04	9082.13	10095.8	8429.2	8075.83	8069.44	11616.8
533.576	11951.1	8057.03	8122.51	8172.25	9232.64	10185.4	8372.64	8061.26	8056.42	11865.2
533.476	12142.8	8043.57	8129.39	8187.95	9390.81	10230.7	8316.8	8046.34	8042.7	12089.4
533.376	12205.8	8029.93	8141.56	8209.33	9551.55	10229.1	8263.37	8031.44	8028.73	12283.9
533.276	12481.8	8015.45	8159.42	8236.78	9706.73	10179	8212.4	8015.79	8013.79	12442.9
533.176	12557.5	8000.82	8185.11	8271.49	9847.6	10083	8164.84	8000.01	7998.54	12561.7
533.076	12606.8	7986.17	8220.61	8314.08	9964.96	9947.86	8120.92	7984.15	7983.07	12640.3
532.976	12695.7	7971.44	8267.14	8365	10049.5	9783.54	8080.59	7968.03	7967.26	12681.7
532.876	12757	7956.79	8326.62	8424.54	10091.2	9599.86	8043.52	7951.74	7951.18	12687.1
532.776	12697.5	7942.72	8402.14	8492.33	10087.3	9406.58	8009.82	7935.65	7935.25	12665
532.676	12506.9	7929.76	8495.67	8567.71	10037.6	9213.19	7979.67	7920.19	7919.91	12624.3
532.576	12605.1	7917.1	8607.87	8647.96	9942.93	9025.21	7951.74	7904.39	7904.19	12572.1
532.476	12563.1	7905.36	8741.06	8730.24	9810.21	8848.17	7926.07	7888.69	7888.55	12518.5
532.376	12425.4	7895.02	8896.98	8810.93	9649.74	8685.6	7902.68	7873.42	7873.33	12474.4
532.276	12506	7885.57	9074.09	8884.28	9470.26	8537.94	7880.62	7857.84	7857.78	12443.9
532.176	12405.5	7877.89	9271.73	8945.14	9281.54	8406.27	7860.15	7842.56	7842.52	12430.2
532.076	12415.6	7871.83	9487.18	8988.17	9092.05	8290.66	7840.66	7827.2	7827.17	12434.7
531.976	12477.7	7867.48	9714.16	9008.77	8907.97	8189.19	7821.82	7811.58	7811.56	12451.6
531.876	12453	7865.52	9945.14	9002.85	8734.54	8100.93	7803.73	7796	7795.99	12472.8
531.776	12404	7866.27	10169.8	8970.88	8574.96	8024.93	7786.32	7780.53	7780.52	12490.5
531.676	12462.6	7869.61	10374.4	8913.96	8430.03	7959.27	7769.11	7764.81	7764.81	12492.3
531.576	12512.4	7875.84	10545.9	8834.94	8300.25	7902.3	7752.06	7748.88	7748.88	12466.9
531.476	12494.3	7885.41	10671.6	8739.03	8186.27	7853.01	7735.28	7732.95	7732.95	12405.8
531.376	12254.8	7898.92	10738	8632.89	8087.11	7811.2	7719.46	7717.78	7717.77	12298.7
531.276	12097.8	7915.93	10740.3	8521.44	8001.32	7775.18	7704.29	7703.08	7703.07	12143.1
531.176	12059.2	7935.69	10677.2	8409.04	7927.5	7743.64	7689.33	7688.46	7688.46	11940.1
531.076	11756.9	7958.16	10552.1	8300.49	7864.99	7716.76	7675.42	7674.8	7674.8	11693.9
530.976	11361.2	7982.51	10374.5	8198.75	7812.49	7694.12	7662.87	7662.43	7662.43	11413.1
530.876	11120.4	8006.67	10157.9	8105.31	7768.25	7674.55	7651.13	7650.83	7650.83	11109.7
530.776	10740.4	8029.11	9916.17	8021.6	7731.84	7658.07	7640.67	7640.46	7640.46	10795.2
530.676	10527.8	8047.34	9661.67	7947.17	7701.29	7643.78	7630.91	7630.77	7630.77	10478.3
530.576	10132.6	8060.03	9407.51	7882.51	7676.34	7631.9	7622.47	7622.37	7622.37	10168.9
530.476	9917.6	8064.48	9162.04	7826.92	7655.71	7621.58	7614.74	7614.67	7614.67	9872.12
530.376	9457.04	8060.83	8933.07	7780.16	7639.47	7613.47	7608.53	7608.48	7608.48	9593.11
530.276	9286.28	8047.98	8724.05	7740.5	7626.05	7606.43	7602.88	7602.85	7602.85	9333.62
530.176	9061.04	8026.49	8536.8	7707.54	7615.19	7600.49	7597.98	7597.96	7597.96	9094.68
530.076	8779.52	7997.91	8372.15	7680.59	7606.72	7595.78	7594.01	7594	7594	8877.19
529.976	8726.16	7963.58	8229.97	7658.07	7599.52	7591.44	7590.2	7590.2	7590.2	8681.8
529.876	8530.16	7925.97	8108.29	7639.8	7593.8	7587.91	7587.05	7587.04	7587.04	8507.61
529.776	8399.76	7886.78	8005.23	7625.11	7589.19	7584.91	7584.32	7584.31	7584.31	8353.97
529.676	8282.96	7847.84	7919.34	7613.24	7585.46	7582.37	7581.97	7581.97	7581.97	8220.38
529.576	8129.84	7810.59	7848.55	7603.91	7582.61	7580.41	7580.13	7580.13	7580.13	8105.53
529.476	8109.96	7775.63	7790.13	7596.32	7580.1	7578.54	7578.35	7578.35	7578.35	8007.3
529.376	7902.8	7744.25	7742.99	7590.74	7578.48	7577.39	7577.26	7577.26	7577.26	7924.79
529.276	7855.2	7716.16	7705.29	7586.35	7577.18	7576.41	7576.33	7576.33	7576.33	7856.07
529.176	7846.32	7691.32	7674.95	7582.82	7576.01	7575.48	7575.42	7575.42	7575.42	7798.87
529.076	7858.48	7669.76	7650.64	7579.9	7574.87	7574.51	7574.47	7574.47	7574.47	7751.78
528.976	7748.2	7651.52	7631.81	7577.84	7574.16	7573.91	7573.89	7573.89	7573.89	7713.68
528.876	7637	7636.37	7617.42	7576.52	7573.86	7573.69	7573.68	7573.68	7573.68	7683.14
528.776	7660	7623.64	7606.13	7575.43	7573.51	7573.4	7573.39	7573.39	7573.39	7658.55
528.676	7742.92	7612.8	7597.13	7574.27	7572.9	7572.83	7572.82	7572.82	7572.82	7638.64
528.576	7706.64	7603.91	7590.33	7573.39	7572.42	7572.38	7572.37	7572.37	7572.37	7622.95
528.476	7553.2	7596.99	7585.46	7573.02	7572.34	7572.31	7572.31	7572.31	7572.31	7610.89
528.376	7618.2	7591.36	7581.7	7572.65	7572.18	7572.16	7572.15	7572.15	7572.15	7601.42
528.276	7668.76	7586.65	7578.72	7572.17	7571.84	7571.83	7571.83	7571.83	7571.83	7593.89
528.176	7731.96	7582.64	7576.22	7571.53	7571.3	7571.29	7571.29	7571.29	7571.29	7587.81
528.076	7640.56	7579.69	7574.56	7571.22	7571.07	7571.06	7571.06	7571.06	7571.06	7583.35
527.976	7608.04	7577.45	7573.4	7571.04	7570.94	7570.94	7570.94	7570.94	7570.94	7580.02
527.876	7681.64	7575.44	7572.29	7570.64	7570.57	7570.56	7570.56	7570.56	7570.56	7577.24

## Sheet: Fig 2a
TPDE-MS profile
GMCs-ox(48h)-dry				GMCs-ox(48h)-400C				GMCs-ox(48h)-600C				GMCs-ox(48h)-800C
Temperature (C)	H2O (m/z=18)	CO (m/z=28)	CO2 (m/z=44)	Temperature (C)	H2O (m/z=18)	CO (m/z=28)	CO2 (m/z=44)	Temperature (C)	H2O (m/z=18)	CO (m/z=28)	CO2 (m/z=44)	Temperature (C)	H2O (m/z=18)	CO (m/z=28)	CO2 (m/z=44)
83.94	-3.01462e-10	-2.98385e-10	-3.03137e-10	84.9043	2.64513e-10	2.60897e-10	2.62345e-10	85.4613	1.0778e-09	1.08303e-09	1.07201e-09	84.0782	1.05161e-09	1.05e-09	1.05125e-09
86.6784	-3.01462e-10	-2.99385e-10	-3.03107e-10	87.6777	2.64513e-10	2.61897e-10	2.62295e-10	88.283	1.0778e-09	1.08303e-09	1.07228e-09	86.71	1.05061e-09	1.06e-09	1.05114e-09
89.4069	-3.02462e-10	-2.96385e-10	-3.03057e-10	90.4366	2.64513e-10	2.62897e-10	2.62295e-10	91.0929	1.0768e-09	1.08303e-09	1.07277e-09	89.3321	1.04961e-09	1.06e-09	1.05119e-09
92.1239	-3.01462e-10	-2.97385e-10	-3.03127e-10	93.1897	2.64513e-10	2.61897e-10	2.62265e-10	93.9086	1.0768e-09	1.08303e-09	1.07341e-09	91.9666	1.05061e-09	1.06e-09	1.05117e-09
94.8523	-3.02462e-10	-2.98385e-10	-3.03127e-10	95.9543	2.63513e-10	2.61897e-10	2.62255e-10	96.7229	1.0778e-09	1.08303e-09	1.0741e-09	94.5874	1.05061e-09	1.05e-09	1.05114e-09
97.5822	-3.02462e-10	-2.96385e-10	-3.03107e-10	98.7176	2.63513e-10	2.59897e-10	2.62225e-10	99.5195	1.0778e-09	1.08303e-09	1.07488e-09	97.2026	1.04961e-09	1.05e-09	1.05126e-09
100.319	-3.02462e-10	-2.98385e-10	-3.03027e-10	101.472	2.64513e-10	2.59897e-10	2.62305e-10	102.332	1.0768e-09	1.08303e-09	1.07573e-09	99.8275	1.05061e-09	1.06e-09	1.0511e-09
103.055	-3.03462e-10	-2.97385e-10	-3.03037e-10	104.238	2.64513e-10	2.60897e-10	2.62245e-10	105.15	1.0768e-09	1.08303e-09	1.07673e-09	102.463	1.04861e-09	1.05e-09	1.05119e-09
105.793	-3.04462e-10	-2.99385e-10	-3.03117e-10	107	2.65513e-10	2.60897e-10	2.62245e-10	107.968	1.0768e-09	1.08303e-09	1.07834e-09	105.106	1.04861e-09	1.05e-09	1.05114e-09
108.537	-3.03462e-10	-2.98385e-10	-3.03137e-10	109.765	2.63513e-10	2.62897e-10	2.62365e-10	110.8	1.0768e-09	1.08303e-09	1.07958e-09	107.741	1.04861e-09	1.05e-09	1.05114e-09
111.274	-3.03462e-10	-2.98385e-10	-3.02887e-10	112.521	2.63513e-10	2.61897e-10	2.62125e-10	113.612	1.0768e-09	1.08303e-09	1.08078e-09	110.375	1.04861e-09	1.05e-09	1.05111e-09
114	-3.03462e-10	-3.00385e-10	-3.03027e-10	115.282	2.63513e-10	2.58897e-10	2.62385e-10	116.423	1.0768e-09	1.08303e-09	1.08208e-09	113	1.04861e-09	1.05e-09	1.05116e-09
116.723	-3.06462e-10	-2.98385e-10	-3.02857e-10	118.059	2.64513e-10	2.58897e-10	2.62435e-10	119.24	1.0758e-09	1.07303e-09	1.08348e-09	115.624	1.04861e-09	1.05e-09	1.05117e-09
119.448	-3.07462e-10	-2.97385e-10	-3.02717e-10	120.822	2.63513e-10	2.59897e-10	2.62455e-10	122.046	1.0768e-09	1.07303e-09	1.08458e-09	118.252	1.04561e-09	1.05e-09	1.05125e-09
122.201	-3.05462e-10	-3.02385e-10	-3.02467e-10	123.571	2.63513e-10	2.60897e-10	2.62505e-10	124.851	1.0778e-09	1.07303e-09	1.08598e-09	120.872	1.04761e-09	1.05e-09	1.05113e-09
124.947	-3.07462e-10	-2.97385e-10	-3.02287e-10	126.335	2.63513e-10	2.58897e-10	2.62725e-10	127.657	1.0768e-09	1.07303e-09	1.08648e-09	123.499	1.04761e-09	1.05e-09	1.05119e-09
127.667	-3.07462e-10	-2.99385e-10	-3.01927e-10	129.091	2.62513e-10	2.58897e-10	2.62845e-10	130.478	1.0768e-09	1.07303e-09	1.08758e-09	126.144	1.04761e-09	1.05e-09	1.05122e-09
130.392	-3.07462e-10	-3.00385e-10	-3.01357e-10	131.865	2.63513e-10	2.55897e-10	2.63005e-10	133.284	1.0758e-09	1.07303e-09	1.08858e-09	128.789	1.04761e-09	1.05e-09	1.05114e-09
133.122	-3.06462e-10	-3.02385e-10	-3.00267e-10	134.618	2.63513e-10	2.59897e-10	2.63445e-10	136.08	1.0768e-09	1.07303e-09	1.08948e-09	131.413	1.04761e-09	1.05e-09	1.05132e-09
135.859	-3.07462e-10	-3.01385e-10	-2.99327e-10	137.382	2.63513e-10	2.54897e-10	2.63885e-10	138.877	1.0768e-09	1.07303e-09	1.09058e-09	134.035	1.04761e-09	1.05e-09	1.05135e-09
138.587	-3.08462e-10	-3.00385e-10	-2.97427e-10	140.146	2.62513e-10	2.56897e-10	2.64405e-10	141.702	1.0778e-09	1.07303e-09	1.09188e-09	136.669	1.04761e-09	1.05e-09	1.05149e-09
141.347	-3.07462e-10	-3.00385e-10	-2.95547e-10	142.902	2.63513e-10	2.56897e-10	2.65335e-10	144.516	1.0768e-09	1.07303e-09	1.09288e-09	139.293	1.04661e-09	1.05e-09	1.05168e-09
144.101	-3.07462e-10	-3.02385e-10	-2.92547e-10	145.671	2.63513e-10	2.55897e-10	2.66385e-10	147.324	1.0768e-09	1.07303e-09	1.09348e-09	141.922	1.04761e-09	1.05e-09	1.05172e-09
146.824	-3.08462e-10	-3.01385e-10	-2.88047e-10	148.435	2.62513e-10	2.55897e-10	2.67705e-10	150.13	1.0768e-09	1.07303e-09	1.09468e-09	144.56	1.04661e-09	1.05e-09	1.05192e-09
149.536	-3.08462e-10	-3.01385e-10	-2.82947e-10	151.243	2.62513e-10	2.55897e-10	2.68885e-10	152.935	1.0768e-09	1.07303e-09	1.09538e-09	147.188	1.04661e-09	1.05e-09	1.05248e-09
152.248	-3.08462e-10	-3.01385e-10	-2.75847e-10	154.005	2.61513e-10	2.54897e-10	2.70585e-10	155.752	1.0768e-09	1.07303e-09	1.09648e-09	149.809	1.04861e-09	1.06e-09	1.05294e-09
154.968	-3.07462e-10	-3.02385e-10	-2.68147e-10	156.781	2.62513e-10	2.53897e-10	2.72685e-10	158.558	1.0768e-09	1.07303e-09	1.09768e-09	152.45	1.04661e-09	1.05e-09	1.05336e-09
157.698	-3.09462e-10	-3.01385e-10	-2.57847e-10	159.549	2.62513e-10	2.56897e-10	2.74985e-10	161.362	1.0768e-09	1.07303e-09	1.09838e-09	155.072	1.04761e-09	1.06e-09	1.05387e-09
160.429	-3.08462e-10	-2.98385e-10	-2.44347e-10	162.298	2.61513e-10	2.53897e-10	2.77485e-10	164.169	1.0778e-09	1.07303e-09	1.09888e-09	157.704	1.04761e-09	1.05e-09	1.05471e-09
163.142	-3.08462e-10	-2.98385e-10	-2.28347e-10	165.054	2.61513e-10	2.56897e-10	2.79885e-10	166.985	1.0778e-09	1.07303e-09	1.09968e-09	160.334	1.04661e-09	1.05e-09	1.05537e-09
165.876	-3.09462e-10	-2.99385e-10	-2.09347e-10	167.814	2.62513e-10	2.57897e-10	2.82285e-10	169.79	1.0768e-09	1.07303e-09	1.10038e-09	162.962	1.04561e-09	1.06e-09	1.05633e-09
168.605	-3.10462e-10	-2.97385e-10	-1.82847e-10	170.579	2.61513e-10	2.53897e-10	2.84785e-10	172.604	1.0768e-09	1.07303e-09	1.10178e-09	165.581	1.04661e-09	1.06e-09	1.05711e-09
171.323	-3.08462e-10	-2.95385e-10	-1.54847e-10	173.327	2.61513e-10	2.54897e-10	2.87285e-10	175.41	1.0758e-09	1.07303e-09	1.10278e-09	168.188	1.04661e-09	1.06e-09	1.0581e-09
174.066	-3.10462e-10	-2.92385e-10	-1.22847e-10	176.068	2.59513e-10	2.54897e-10	2.90385e-10	178.215	1.0768e-09	1.07303e-09	1.10408e-09	170.793	1.04661e-09	1.06e-09	1.05855e-09
176.798	-3.09462e-10	-2.87385e-10	-8.58469e-11	178.805	2.61513e-10	2.52897e-10	2.92785e-10	181.021	1.0758e-09	1.07303e-09	1.10378e-09	173.412	1.04561e-09	1.06e-09	1.05942e-09
179.517	-3.10462e-10	-2.86385e-10	-5.48469e-11	181.545	2.61513e-10	2.55897e-10	2.95785e-10	183.82	1.0768e-09	1.07303e-09	1.10558e-09	176.029	1.04561e-09	1.06e-09	1.06035e-09
182.245	-3.10462e-10	-2.83385e-10	-2.38469e-11	184.301	2.60513e-10	2.55897e-10	2.98285e-10	186.614	1.0768e-09	1.07303e-09	1.10548e-09	178.641	1.04561e-09	1.06e-09	1.06089e-09
184.971	-3.10462e-10	-2.85385e-10	1.11531e-11	187.061	2.59513e-10	2.54897e-10	3.01985e-10	189.419	1.0758e-09	1.07303e-09	1.10658e-09	181.28	1.04561e-09	1.07e-09	1.06176e-09
187.702	-3.11462e-10	-2.77385e-10	4.11531e-11	189.816	2.60513e-10	2.55897e-10	3.04885e-10	192.216	1.0768e-09	1.07303e-09	1.10778e-09	183.888	1.04661e-09	1.07e-09	1.06248e-09
190.429	-3.09462e-10	-2.76385e-10	6.61531e-11	192.576	2.60513e-10	2.54897e-10	3.08485e-10	195.016	1.0768e-09	1.07303e-09	1.10818e-09	186.498	1.04461e-09	1.07e-09	1.06314e-09
193.165	-3.09462e-10	-2.76385e-10	9.71531e-11	195.323	2.60513e-10	2.55897e-10	3.12885e-10	197.83	1.0768e-09	1.07303e-09	1.10868e-09	189.134	1.04461e-09	1.07e-09	1.06344e-09
195.868	-3.08462e-10	-2.71385e-10	1.20153e-10	198.081	2.58513e-10	2.55897e-10	3.15885e-10	200.626	1.0768e-09	1.07303e-09	1.10928e-09	191.749	1.04661e-09	1.07e-09	1.06434e-09
198.616	-3.01462e-10	-2.71385e-10	1.40153e-10	200.82	2.59513e-10	2.55897e-10	3.18485e-10	203.445	1.0778e-09	1.07303e-09	1.11068e-09	194.359	1.04461e-09	1.07e-09	1.06446e-09
201.349	-2.81462e-10	-2.70385e-10	1.63153e-10	203.568	2.60513e-10	2.56897e-10	3.24185e-10	206.27	1.0768e-09	1.07303e-09	1.11088e-09	196.989	1.04661e-09	1.07e-09	1.06542e-09
204.076	-2.57462e-10	-2.66385e-10	1.76153e-10	206.308	2.60513e-10	2.56897e-10	3.27785e-10	209.063	1.0768e-09	1.07303e-09	1.11218e-09	199.629	1.04561e-09	1.07e-09	1.0662e-09
206.798	-2.33462e-10	-2.65385e-10	1.90153e-10	209.047	2.59513e-10	2.53897e-10	3.30085e-10	211.881	1.0778e-09	1.07303e-09	1.11248e-09	202.244	1.04561e-09	1.08e-09	1.06662e-09
209.515	-2.12462e-10	-2.63385e-10	2.09153e-10	211.797	2.60513e-10	2.54897e-10	3.35085e-10	214.682	1.0768e-09	1.07303e-09	1.11308e-09	204.872	1.04661e-09	1.08e-09	1.0668e-09
212.217	-1.94462e-10	-2.61385e-10	2.21153e-10	214.546	2.58513e-10	2.55897e-10	3.38885e-10	217.493	1.0768e-09	1.07303e-09	1.11368e-09	207.493	1.04561e-09	1.08e-09	1.06725e-09
214.929	-1.76462e-10	-2.59385e-10	2.42153e-10	217.304	2.59513e-10	2.54897e-10	3.42385e-10	220.296	1.0768e-09	1.07303e-09	1.11448e-09	210.12	1.04561e-09	1.07e-09	1.06755e-09
217.658	-1.61462e-10	-2.57385e-10	2.59153e-10	220.06	2.58513e-10	2.55897e-10	3.45985e-10	223.104	1.0768e-09	1.07303e-09	1.11438e-09	212.748	1.04561e-09	1.08e-09	1.06803e-09
220.428	-1.48462e-10	-2.55385e-10	2.63153e-10	222.817	2.59513e-10	2.53897e-10	3.48285e-10	225.906	1.0768e-09	1.07303e-09	1.11548e-09	215.373	1.04561e-09	1.08e-09	1.06845e-09
223.163	-1.39462e-10	-2.52385e-10	2.81153e-10	225.566	2.58513e-10	2.52897e-10	3.50885e-10	228.712	1.0778e-09	1.07303e-09	1.11648e-09	218.007	1.04661e-09	1.07e-09	1.06842e-09
225.893	-1.27462e-10	-2.51385e-10	2.96153e-10	228.306	2.58513e-10	2.55897e-10	3.52385e-10	231.519	1.0758e-09	1.07303e-09	1.11718e-09	220.625	1.04661e-09	1.08e-09	1.06881e-09
228.633	-1.20462e-10	-2.50385e-10	3.04153e-10	231.066	2.60513e-10	2.54897e-10	3.53785e-10	234.314	1.0758e-09	1.07303e-09	1.11738e-09	223.268	1.04661e-09	1.08e-09	1.06872e-09
231.342	-1.13462e-10	-2.46385e-10	3.17153e-10	233.815	2.59513e-10	2.54897e-10	3.54785e-10	237.127	1.0778e-09	1.07303e-09	1.11738e-09	225.896	1.04761e-09	1.08e-09	1.06911e-09
234.064	-1.08462e-10	-2.45385e-10	3.16153e-10	236.562	2.59513e-10	2.54897e-10	3.57285e-10	239.931	1.0778e-09	1.07303e-09	1.11908e-09	228.507	1.04561e-09	1.08e-09	1.06929e-09
236.784	-1.05462e-10	-2.45385e-10	3.16153e-10	239.311	2.58513e-10	2.54897e-10	3.56985e-10	242.736	1.0778e-09	1.07303e-09	1.11938e-09	231.147	1.04661e-09	1.08e-09	1.0695e-09
239.498	-1.02462e-10	-2.43385e-10	3.18153e-10	242.043	2.57513e-10	2.57897e-10	3.58685e-10	245.551	1.0788e-09	1.08303e-09	1.11948e-09	233.781	1.04561e-09	1.08e-09	1.07001e-09
242.222	-9.94615e-11	-2.45385e-10	3.10153e-10	244.783	2.59513e-10	2.58897e-10	3.57385e-10	248.347	1.0778e-09	1.07303e-09	1.12038e-09	236.404	1.04761e-09	1.08e-09	1.06995e-09
244.959	-9.84615e-11	-2.39385e-10	2.98153e-10	247.531	2.58513e-10	2.54897e-10	3.57385e-10	251.163	1.0788e-09	1.08303e-09	1.12108e-09	239.03	1.04761e-09	1.08e-09	1.06956e-09
247.691	-9.84615e-11	-2.39385e-10	2.97153e-10	250.28	2.57513e-10	2.56897e-10	3.56985e-10	253.961	1.0788e-09	1.08303e-09	1.12048e-09	241.639	1.04761e-09	1.08e-09	1.06983e-09
250.416	-9.74615e-11	-2.44385e-10	2.86153e-10	253.02	2.58513e-10	2.53897e-10	3.56385e-10	256.766	1.0788e-09	1.08303e-09	1.12158e-09	244.271	1.04861e-09	1.08e-09	1.0701e-09
253.153	-9.74615e-11	-2.39385e-10	2.70153e-10	255.778	2.58513e-10	2.56897e-10	3.55685e-10	259.582	1.0798e-09	1.08303e-09	1.12238e-09	246.891	1.04761e-09	1.08e-09	1.07019e-09
255.836	-9.84615e-11	-2.40385e-10	2.56153e-10	258.525	2.60513e-10	2.57897e-10	3.54985e-10	262.394	1.0778e-09	1.08303e-09	1.12328e-09	249.505	1.04661e-09	1.08e-09	1.07031e-09
258.529	-1.02462e-10	-2.44385e-10	2.30153e-10	261.278	2.60513e-10	2.54897e-10	3.52685e-10	265.199	1.0798e-09	1.09303e-09	1.12528e-09	252.131	1.04761e-09	1.08e-09	1.07052e-09
261.241	-1.04462e-10	-2.43385e-10	2.09153e-10	264.034	2.61513e-10	2.56897e-10	3.52285e-10	267.999	1.0788e-09	1.08303e-09	1.12598e-09	254.758	1.04861e-09	1.08e-09	1.07031e-09
263.986	-1.07462e-10	-2.46385e-10	1.86153e-10	266.8	2.61513e-10	2.57897e-10	3.52285e-10	270.816	1.0798e-09	1.09303e-09	1.12618e-09	257.392	1.04861e-09	1.08e-09	1.0704e-09
266.7	-1.09462e-10	-2.50385e-10	1.59153e-10	269.559	2.61513e-10	2.56897e-10	3.49385e-10	273.629	1.0808e-09	1.09303e-09	1.12678e-09	260.018	1.04761e-09	1.08e-09	1.07019e-09
269.412	-1.12462e-10	-2.51385e-10	1.49153e-10	272.304	2.63513e-10	2.56897e-10	3.48985e-10	276.436	1.0788e-09	1.09303e-09	1.12678e-09	262.647	1.04861e-09	1.09e-09	1.07058e-09
272.149	-1.16462e-10	-2.51385e-10	1.32153e-10	275.054	2.67513e-10	2.58897e-10	3.49285e-10	279.251	1.0798e-09	1.09303e-09	1.12768e-09	265.266	1.04661e-09	1.08e-09	1.07085e-09
274.896	-1.17462e-10	-2.52385e-10	1.12153e-10	277.797	2.69513e-10	2.57897e-10	3.46385e-10	282.086	1.0798e-09	1.09303e-09	1.12768e-09	267.891	1.04761e-09	1.09e-09	1.07082e-09
277.613	-1.22462e-10	-2.52385e-10	9.81531e-11	280.562	2.72513e-10	2.59897e-10	3.47485e-10	284.912	1.0818e-09	1.09303e-09	1.12778e-09	270.51	1.04661e-09	1.09e-09	1.07049e-09
280.368	-1.26462e-10	-2.55385e-10	8.01531e-11	283.318	2.76513e-10	2.57897e-10	3.47085e-10	287.718	1.0828e-09	1.09303e-09	1.12638e-09	273.131	1.04861e-09	1.09e-09	1.07046e-09
283.093	-1.31462e-10	-2.58385e-10	6.91531e-11	286.078	2.79513e-10	2.59897e-10	3.46485e-10	290.551	1.0828e-09	1.09303e-09	1.12558e-09	275.759	1.04861e-09	1.09e-09	1.07049e-09
285.829	-1.33462e-10	-2.58385e-10	6.21531e-11	288.831	2.82513e-10	2.62897e-10	3.46085e-10	293.352	1.0838e-09	1.08303e-09	1.12318e-09	278.356	1.04761e-09	1.09e-09	1.07061e-09
288.53	-1.37462e-10	-2.57385e-10	4.91531e-11	291.584	2.86513e-10	2.59897e-10	3.45685e-10	296.164	1.0868e-09	1.08303e-09	1.12248e-09	280.986	1.04761e-09	1.09e-09	1.07115e-09
291.267	-1.41462e-10	-2.54385e-10	4.31531e-11	294.352	2.88513e-10	2.61897e-10	3.45885e-10	298.974	1.0868e-09	1.08303e-09	1.12048e-09	283.603	1.04861e-09	1.1e-09	1.071e-09
293.996	-1.45462e-10	-2.54385e-10	3.91531e-11	297.134	2.90513e-10	2.60897e-10	3.46185e-10	301.786	1.0878e-09	1.08303e-09	1.12028e-09	286.228	1.04861e-09	1.1e-09	1.07088e-09
296.704	-1.48462e-10	-2.56385e-10	2.91531e-11	299.93	2.93513e-10	2.66897e-10	3.47085e-10	304.58	1.0898e-09	1.08303e-09	1.12038e-09	288.858	1.04761e-09	1.1e-09	1.07085e-09
299.425	-1.53462e-10	-2.54385e-10	2.31531e-11	302.682	2.96513e-10	2.65897e-10	3.47385e-10	307.397	1.0918e-09	1.08303e-09	1.11898e-09	291.487	1.04861e-09	1.1e-09	1.07115e-09
302.148	-1.58462e-10	-2.53385e-10	1.71531e-11	305.446	2.97513e-10	2.68897e-10	3.48985e-10	310.203	1.0928e-09	1.09303e-09	1.11868e-09	294.111	1.04861e-09	1.11e-09	1.07142e-09
304.881	-1.62462e-10	-2.51385e-10	8.15308e-12	308.211	3.01513e-10	2.70897e-10	3.48585e-10	313.033	1.0948e-09	1.09303e-09	1.11938e-09	296.73	1.04961e-09	1.11e-09	1.07157e-09
307.602	-1.66462e-10	-2.48385e-10	8.15308e-12	310.964	3.02513e-10	2.71897e-10	3.50185e-10	315.833	1.0958e-09	1.08303e-09	1.11928e-09	299.339	1.04861e-09	1.11e-09	1.07157e-09
310.335	-1.70462e-10	-2.48385e-10	3.15308e-12	313.723	3.04513e-10	2.72897e-10	3.51985e-10	318.643	1.0978e-09	1.09303e-09	1.12008e-09	301.991	1.04861e-09	1.11e-09	1.07187e-09
313.066	-1.73462e-10	-2.41385e-10	-3.84692e-12	316.482	3.05513e-10	2.76897e-10	3.53085e-10	321.439	1.0988e-09	1.09303e-09	1.11948e-09	304.628	1.04961e-09	1.11e-09	1.07184e-09
315.799	-1.76462e-10	-2.38385e-10	-1.84692e-12	319.255	3.05513e-10	2.77897e-10	3.54685e-10	324.255	1.1008e-09	1.09303e-09	1.11878e-09	307.261	1.04961e-09	1.12e-09	1.07187e-09
318.529	-1.80462e-10	-2.34385e-10	-4.84692e-12	322.014	3.07513e-10	2.78897e-10	3.55385e-10	327.071	1.1028e-09	1.09303e-09	1.11868e-09	309.882	1.04961e-09	1.13e-09	1.07256e-09
321.261	-1.83462e-10	-2.28385e-10	-8.84692e-12	324.744	3.09513e-10	2.81897e-10	3.57285e-10	329.887	1.1038e-09	1.09303e-09	1.11908e-09	312.512	1.04961e-09	1.13e-09	1.07265e-09
323.991	-1.87462e-10	-2.24385e-10	-9.84692e-12	327.503	3.10513e-10	2.83897e-10	3.59685e-10	332.702	1.1048e-09	1.09303e-09	1.11788e-09	315.126	1.04961e-09	1.13e-09	1.07274e-09
326.715	-1.90462e-10	-2.20385e-10	-1.28469e-11	330.233	3.10513e-10	2.86897e-10	3.60685e-10	335.503	1.1068e-09	1.10303e-09	1.11908e-09	317.761	1.04961e-09	1.14e-09	1.07274e-09
329.455	-1.95462e-10	-2.10385e-10	-1.08469e-11	332.992	3.10513e-10	2.87897e-10	3.62685e-10	338.319	1.1088e-09	1.09303e-09	1.11928e-09	320.38	1.05061e-09	1.14e-09	1.07235e-09
332.197	-1.96462e-10	-2.03385e-10	-7.84692e-12	335.736	3.12513e-10	2.88897e-10	3.63685e-10	341.106	1.1088e-09	1.10303e-09	1.11798e-09	323.008	1.05061e-09	1.14e-09	1.07226e-09
334.909	-1.99462e-10	-1.93385e-10	-1.18469e-11	338.481	3.12513e-10	2.93897e-10	3.64685e-10	343.936	1.1108e-09	1.10303e-09	1.11878e-09	325.635	1.05061e-09	1.14e-09	1.07163e-09
337.622	-2.02462e-10	-1.85385e-10	-9.84692e-12	341.24	3.12513e-10	2.98897e-10	3.65685e-10	346.737	1.1118e-09	1.10303e-09	1.11848e-09	328.258	1.05061e-09	1.14e-09	1.07115e-09
340.343	-2.04462e-10	-1.75385e-10	-1.18469e-11	343.999	3.12513e-10	3.00897e-10	3.68685e-10	349.568	1.1128e-09	1.10303e-09	1.11858e-09	330.881	1.05261e-09	1.14e-09	1.07079e-09
343.086	-2.06462e-10	-1.68385e-10	-1.78469e-11	346.729	3.12513e-10	3.03897e-10	3.70685e-10	352.383	1.1158e-09	1.10303e-09	1.11868e-09	333.503	1.05261e-09	1.14e-09	1.07031e-09
345.799	-2.11462e-10	-1.55385e-10	-1.48469e-11	349.473	3.14513e-10	3.07897e-10	3.70685e-10	355.184	1.1128e-09	1.10303e-09	1.11928e-09	336.105	1.05361e-09	1.14e-09	1.06929e-09
348.531	-2.11462e-10	-1.46385e-10	-1.68469e-11	352.218	3.13513e-10	3.12897e-10	3.73685e-10	358	1.1138e-09	1.10303e-09	1.11798e-09	338.756	1.05561e-09	1.13e-09	1.06887e-09
351.253	-2.15462e-10	-1.33385e-10	-1.78469e-11	354.962	3.14513e-10	3.16897e-10	3.73685e-10	360.816	1.1158e-09	1.11303e-09	1.11948e-09	341.387	1.05661e-09	1.14e-09	1.06881e-09
353.984	-2.18462e-10	-1.22385e-10	-1.38469e-11	357.735	3.13513e-10	3.23897e-10	3.77685e-10	363.617	1.1158e-09	1.11303e-09	1.11878e-09	344.008	1.05661e-09	1.14e-09	1.06848e-09
356.714	-2.19462e-10	-1.13385e-10	-1.38469e-11	360.465	3.14513e-10	3.29897e-10	3.79685e-10	366.447	1.1158e-09	1.11303e-09	1.11888e-09	346.647	1.05761e-09	1.14e-09	1.06842e-09
359.427	-2.22462e-10	-9.73846e-11	-1.68469e-11	363.224	3.15513e-10	3.31897e-10	3.81685e-10	369.249	1.1178e-09	1.11303e-09	1.11918e-09	349.257	1.05661e-09	1.14e-09	1.068e-09
362.151	-2.25462e-10	-8.23846e-11	-8.84692e-12	365.954	3.13513e-10	3.42897e-10	3.85685e-10	372.064	1.1188e-09	1.11303e-09	1.11908e-09	351.869	1.05761e-09	1.14e-09	1.06806e-09
364.863	-2.27462e-10	-7.63846e-11	-9.84692e-12	368.713	3.13513e-10	3.46897e-10	3.88685e-10	374.865	1.1188e-09	1.12303e-09	1.11938e-09	354.486	1.05961e-09	1.14e-09	1.06803e-09
367.593	-2.28462e-10	-6.43846e-11	-1.08469e-11	371.458	3.15513e-10	3.56897e-10	3.90685e-10	377.666	1.1188e-09	1.12303e-09	1.11948e-09	357.094	1.05961e-09	1.14e-09	1.06761e-09
370.326	-2.30462e-10	-5.03846e-11	-3.84692e-12	374.216	3.14513e-10	3.62897e-10	3.95685e-10	380.482	1.1178e-09	1.12303e-09	1.11918e-09	359.72	1.06061e-09	1.15e-09	1.06788e-09
373.039	-2.32462e-10	-4.03846e-11	-3.84692e-12	376.961	3.13513e-10	3.70897e-10	3.96685e-10	383.298	1.1178e-09	1.12303e-09	1.11948e-09	362.326	1.05961e-09	1.15e-09	1.06737e-09
375.772	-2.35462e-10	-2.13846e-11	-1.84692e-12	379.72	3.14513e-10	3.81897e-10	4.03685e-10	386.114	1.1198e-09	1.12303e-09	1.12008e-09	364.956	1.06161e-09	1.15e-09	1.06725e-09
378.484	-2.36462e-10	-1.03846e-11	-1.84692e-12	382.464	3.14513e-10	3.90897e-10	4.07685e-10	388.944	1.1208e-09	1.13303e-09	1.11968e-09	367.588	1.06261e-09	1.15e-09	1.06719e-09
381.226	-2.37462e-10	-7.38462e-12	-9.84692e-12	385.223	3.13513e-10	3.97897e-10	4.09685e-10	391.745	1.1188e-09	1.13303e-09	1.12058e-09	370.217	1.06461e-09	1.15e-09	1.06701e-09
383.947	-2.39462e-10	1.26154e-11	-7.84692e-12	387.982	3.13513e-10	4.11897e-10	4.14685e-10	394.561	1.1198e-09	1.13303e-09	1.12058e-09	372.819	1.06461e-09	1.15e-09	1.0665e-09
386.66	-2.41462e-10	1.26154e-11	-9.84692e-12	390.726	3.15513e-10	4.23897e-10	4.19685e-10	397.362	1.1188e-09	1.14303e-09	1.12078e-09	375.43	1.06361e-09	1.15e-09	1.06686e-09
389.365	-2.44462e-10	2.26154e-11	-1.58469e-11	393.471	3.12513e-10	4.33897e-10	4.22685e-10	400.178	1.1218e-09	1.14303e-09	1.12108e-09	378.044	1.06661e-09	1.16e-09	1.06671e-09
392.099	-2.45462e-10	4.26154e-11	-1.38469e-11	396.23	3.11513e-10	4.47897e-10	4.29685e-10	403.008	1.1208e-09	1.14303e-09	1.12238e-09	380.667	1.06661e-09	1.16e-09	1.06626e-09
394.811	-2.47462e-10	4.26154e-11	-2.18469e-11	398.989	3.12513e-10	4.52897e-10	4.33685e-10	405.824	1.1208e-09	1.15303e-09	1.12268e-09	383.282	1.06661e-09	1.16e-09	1.06647e-09
397.523	-2.47462e-10	5.26154e-11	-2.78469e-11	401.733	3.12513e-10	4.61897e-10	4.35685e-10	408.625	1.1208e-09	1.15303e-09	1.12268e-09	385.899	1.06761e-09	1.16e-09	1.06578e-09
400.229	-2.50462e-10	6.26154e-11	-2.78469e-11	404.478	3.11513e-10	4.79897e-10	4.41685e-10	411.441	1.1208e-09	1.15303e-09	1.12238e-09	388.528	1.06761e-09	1.16e-09	1.06602e-09
402.946	-2.50462e-10	6.26154e-11	-3.68469e-11	407.236	3.10513e-10	4.88897e-10	4.43685e-10	414.242	1.1208e-09	1.16303e-09	1.12358e-09	391.151	1.06861e-09	1.16e-09	1.06569e-09
405.64	-2.53462e-10	7.26154e-11	-4.28469e-11	409.966	3.09513e-10	5.02897e-10	4.45685e-10	417.058	1.1218e-09	1.16303e-09	1.12368e-09	393.768	1.06861e-09	1.16e-09	1.06551e-09
408.357	-2.53462e-10	8.26154e-11	-4.38469e-11	412.725	3.10513e-10	5.14897e-10	4.51685e-10	419.844	1.1208e-09	1.16303e-09	1.12388e-09	396.389	1.06961e-09	1.17e-09	1.06539e-09
411.081	-2.55462e-10	8.26154e-11	-5.18469e-11	415.484	3.08513e-10	5.24897e-10	4.49685e-10	422.66	1.1198e-09	1.17303e-09	1.12538e-09	398.992	1.06961e-09	1.17e-09	1.06545e-09
413.805	-2.56462e-10	1.02615e-10	-5.68469e-11	418.229	3.09513e-10	5.44897e-10	4.51685e-10	425.476	1.1198e-09	1.17303e-09	1.12538e-09	401.613	1.07061e-09	1.17e-09	1.06503e-09
416.532	-2.58462e-10	1.02615e-10	-6.28469e-11	420.973	3.08513e-10	5.54897e-10	4.55685e-10	428.291	1.1198e-09	1.18303e-09	1.12568e-09	404.225	1.07261e-09	1.18e-09	1.06524e-09
419.268	-2.60462e-10	1.02615e-10	-7.28469e-11	423.732	3.06513e-10	5.64897e-10	4.52685e-10	431.092	1.1188e-09	1.18303e-09	1.12678e-09	406.849	1.07061e-09	1.17e-09	1.06524e-09
421.972	-2.61462e-10	1.12615e-10	-7.88469e-11	426.476	3.07513e-10	5.84897e-10	4.55685e-10	433.908	1.1198e-09	1.19303e-09	1.12708e-09	409.466	1.07061e-09	1.18e-09	1.06482e-09
424.695	-2.62462e-10	1.02615e-10	-8.88469e-11	429.235	3.07513e-10	5.94897e-10	4.56685e-10	436.694	1.1198e-09	1.20303e-09	1.12768e-09	412.089	1.07061e-09	1.18e-09	1.06488e-09
427.407	-2.64462e-10	1.02615e-10	-9.88469e-11	431.98	3.07513e-10	5.94897e-10	4.52685e-10	439.495	1.1188e-09	1.20303e-09	1.12858e-09	414.709	1.07061e-09	1.18e-09	1.0647e-09
430.113	-2.65462e-10	1.12615e-10	-1.00847e-10	434.739	3.06513e-10	6.14897e-10	4.54685e-10	442.311	1.1188e-09	1.20303e-09	1.12738e-09	417.33	1.07261e-09	1.18e-09	1.06452e-09
432.853	-2.66462e-10	1.02615e-10	-1.08847e-10	437.498	3.05513e-10	6.24897e-10	4.54685e-10	445.127	1.1198e-09	1.21303e-09	1.12858e-09	419.938	1.07261e-09	1.19e-09	1.06452e-09
435.566	-2.68462e-10	1.12615e-10	-1.16847e-10	440.242	3.06513e-10	6.34897e-10	4.49685e-10	447.928	1.1178e-09	1.22303e-09	1.12948e-09	422.562	1.07361e-09	1.18e-09	1.06416e-09
438.304	-2.70462e-10	1.12615e-10	-1.20847e-10	443.001	3.04513e-10	6.54897e-10	4.52685e-10	450.729	1.1178e-09	1.22303e-09	1.12888e-09	425.191	1.07361e-09	1.19e-09	1.06401e-09
441.027	-2.71462e-10	1.12615e-10	-1.28847e-10	445.745	3.04513e-10	6.54897e-10	4.48685e-10	453.53	1.1178e-09	1.23303e-09	1.13018e-09	427.798	1.07261e-09	1.19e-09	1.06386e-09
443.741	-2.70462e-10	1.22615e-10	-1.33847e-10	448.504	3.02513e-10	6.74897e-10	4.46685e-10	456.361	1.1168e-09	1.23303e-09	1.13078e-09	430.401	1.07361e-09	1.19e-09	1.0635e-09
446.465	-2.74462e-10	1.22615e-10	-1.33847e-10	451.263	3.02513e-10	6.94897e-10	4.48685e-10	459.176	1.1178e-09	1.24303e-09	1.13118e-09	433.02	1.07261e-09	1.19e-09	1.06365e-09
449.195	-2.73462e-10	1.22615e-10	-1.43847e-10	454.008	3.01513e-10	6.94897e-10	4.43685e-10	461.963	1.1178e-09	1.25303e-09	1.13178e-09	435.631	1.07361e-09	1.19e-09	1.06329e-09
451.915	-2.76462e-10	1.42615e-10	-1.45847e-10	456.752	3.00513e-10	7.14897e-10	4.41685e-10	464.778	1.1168e-09	1.26303e-09	1.13238e-09	438.264	1.07361e-09	1.2e-09	1.0632e-09
454.645	-2.77462e-10	1.52615e-10	-1.48847e-10	459.511	3.01513e-10	7.24897e-10	4.41685e-10	467.579	1.1168e-09	1.26303e-09	1.13258e-09	440.907	1.07361e-09	1.2e-09	1.06308e-09
457.373	-2.77462e-10	1.42615e-10	-1.56847e-10	462.27	3.01513e-10	7.24897e-10	4.36685e-10	470.366	1.1168e-09	1.27303e-09	1.13368e-09	443.522	1.07361e-09	1.2e-09	1.06317e-09
460.086	-2.78462e-10	1.62615e-10	-1.59847e-10	465	2.99513e-10	7.54897e-10	4.35685e-10	473.181	1.1158e-09	1.27303e-09	1.13328e-09	446.164	1.07461e-09	1.21e-09	1.0629e-09
462.807	-2.79462e-10	1.42615e-10	-1.65847e-10	467.759	2.99513e-10	7.64897e-10	4.33685e-10	475.997	1.1158e-09	1.29303e-09	1.13358e-09	448.797	1.07261e-09	1.21e-09	1.06287e-09
465.52	-2.81462e-10	1.52615e-10	-1.71847e-10	470.518	2.98513e-10	7.64897e-10	4.25685e-10	478.828	1.1148e-09	1.30303e-09	1.13588e-09	451.418	1.07261e-09	1.21e-09	1.06263e-09
468.232	-2.81462e-10	1.62615e-10	-1.72847e-10	473.248	2.98513e-10	7.84897e-10	4.27685e-10	481.629	1.1148e-09	1.29303e-09	1.13488e-09	454.043	1.07461e-09	1.21e-09	1.06263e-09
470.971	-2.82462e-10	1.52615e-10	-1.80847e-10	475.992	2.97513e-10	7.84897e-10	4.23685e-10	484.43	1.1148e-09	1.31303e-09	1.13588e-09	456.674	1.07361e-09	1.22e-09	1.06296e-09
473.695	-2.83462e-10	1.62615e-10	-1.84847e-10	478.765	2.97513e-10	7.94897e-10	4.18685e-10	487.231	1.1148e-09	1.32303e-09	1.13728e-09	459.305	1.07261e-09	1.22e-09	1.06263e-09
476.428	-2.84462e-10	1.72615e-10	-1.86847e-10	481.524	2.96513e-10	8.04897e-10	4.17685e-10	490.032	1.1138e-09	1.32303e-09	1.13668e-09	461.919	1.07361e-09	1.23e-09	1.06254e-09
479.158	-2.86462e-10	1.72615e-10	-1.92847e-10	484.269	2.96513e-10	8.14897e-10	4.13685e-10	492.833	1.1128e-09	1.34303e-09	1.13798e-09	464.546	1.07461e-09	1.23e-09	1.06284e-09
481.873	-2.85462e-10	1.82615e-10	-1.96847e-10	487.028	2.95513e-10	8.24897e-10	4.09685e-10	495.619	1.1128e-09	1.34303e-09	1.13928e-09	467.166	1.07361e-09	1.23e-09	1.06227e-09
484.596	-2.87462e-10	1.82615e-10	-1.97847e-10	489.772	2.94513e-10	8.34897e-10	4.09685e-10	498.435	1.1118e-09	1.35303e-09	1.13818e-09	469.779	1.07361e-09	1.24e-09	1.06242e-09
487.309	-2.85462e-10	1.82615e-10	-2.03847e-10	492.545	2.94513e-10	8.34897e-10	4.04685e-10	501.236	1.1128e-09	1.37303e-09	1.14028e-09	472.413	1.07561e-09	1.24e-09	1.06242e-09
490.04	-2.88462e-10	2.12615e-10	-2.03847e-10	495.319	2.92513e-10	8.64897e-10	4.02685e-10	504.052	1.1108e-09	1.37303e-09	1.14088e-09	475.033	1.07361e-09	1.24e-09	1.06239e-09
492.774	-2.88462e-10	2.02615e-10	-2.06847e-10	498.078	2.93513e-10	8.64897e-10	4.02685e-10	506.853	1.1118e-09	1.38303e-09	1.14068e-09	477.647	1.07461e-09	1.25e-09	1.06233e-09
495.487	-2.90462e-10	2.02615e-10	-2.12247e-10	500.836	2.91513e-10	8.64897e-10	3.96685e-10	509.669	1.1118e-09	1.40303e-09	1.14308e-09	480.269	1.07361e-09	1.26e-09	1.06218e-09
498.228	-2.90462e-10	2.22615e-10	-2.13247e-10	503.581	2.92513e-10	8.84897e-10	3.96685e-10	512.47	1.1108e-09	1.41303e-09	1.14338e-09	482.879	1.07361e-09	1.25e-09	1.06203e-09
500.957	-2.91462e-10	2.12615e-10	-2.16447e-10	506.369	2.91513e-10	8.84897e-10	3.94685e-10	515.271	1.1098e-09	1.42303e-09	1.14388e-09	485.51	1.07561e-09	1.26e-09	1.06221e-09
503.686	-2.91462e-10	2.22615e-10	-2.21047e-10	509.113	2.91513e-10	8.84897e-10	3.90685e-10	518.101	1.1108e-09	1.44303e-09	1.14518e-09	488.127	1.07361e-09	1.26e-09	1.06197e-09
506.418	-2.92462e-10	2.32615e-10	-2.21147e-10	511.886	2.89513e-10	9.14897e-10	3.90685e-10	520.902	1.1108e-09	1.44303e-09	1.14508e-09	490.743	1.07261e-09	1.27e-09	1.06209e-09
509.156	-2.93462e-10	2.22615e-10	-2.25147e-10	514.645	2.89513e-10	9.04897e-10	3.87685e-10	523.733	1.1088e-09	1.47303e-09	1.14728e-09	493.344	1.07261e-09	1.28e-09	1.06209e-09
511.88	-2.93462e-10	2.32615e-10	-2.27847e-10	517.404	2.88513e-10	9.14897e-10	3.85685e-10	526.549	1.1098e-09	1.48303e-09	1.14948e-09	495.95	1.07361e-09	1.27e-09	1.06173e-09
514.606	-2.94462e-10	2.42615e-10	-2.28747e-10	520.163	2.89513e-10	9.44897e-10	3.86685e-10	529.364	1.1088e-09	1.49303e-09	1.14908e-09	498.586	1.07461e-09	1.28e-09	1.06164e-09
517.334	-2.95462e-10	2.32615e-10	-2.31947e-10	522.936	2.87513e-10	9.34897e-10	3.83685e-10	532.18	1.1098e-09	1.52303e-09	1.14958e-09	501.212	1.07461e-09	1.28e-09	1.06203e-09
520.063	-2.96462e-10	2.62615e-10	-2.32547e-10	525.695	2.87513e-10	9.54897e-10	3.81685e-10	534.981	1.1098e-09	1.53303e-09	1.15228e-09	503.844	1.07261e-09	1.28e-09	1.0614e-09
522.784	-2.97462e-10	2.62615e-10	-2.33547e-10	528.454	2.86513e-10	9.74897e-10	3.81685e-10	537.797	1.1088e-09	1.54303e-09	1.15158e-09	506.473	1.07261e-09	1.29e-09	1.06173e-09
525.517	-2.96462e-10	2.52615e-10	-2.37647e-10	531.199	2.86513e-10	9.54897e-10	3.78685e-10	540.613	1.1078e-09	1.58303e-09	1.15308e-09	509.085	1.07261e-09	1.29e-09	1.06167e-09
528.245	-2.98462e-10	2.82615e-10	-2.38447e-10	533.958	2.85513e-10	9.84897e-10	3.77685e-10	543.414	1.1078e-09	1.58303e-09	1.15418e-09	511.692	1.07361e-09	1.29e-09	1.06119e-09
530.987	-2.98462e-10	2.82615e-10	-2.38347e-10	536.716	2.86513e-10	1.0049e-09	3.78685e-10	546.215	1.1068e-09	1.62303e-09	1.15348e-09	514.309	1.07361e-09	1.3e-09	1.06131e-09
533.708	-2.99462e-10	2.92615e-10	-2.40947e-10	539.461	2.83513e-10	9.94897e-10	3.74685e-10	549.016	1.1058e-09	1.65303e-09	1.15548e-09	516.914	1.07261e-09	1.3e-09	1.06143e-09
536.463	-2.98462e-10	3.22615e-10	-2.41647e-10	542.22	2.82513e-10	1.0349e-09	3.75685e-10	551.846	1.1058e-09	1.65303e-09	1.15458e-09	519.53	1.07161e-09	1.31e-09	1.06098e-09
539.209	-2.99462e-10	3.12615e-10	-2.42747e-10	544.95	2.83513e-10	1.0449e-09	3.76685e-10	554.662	1.1058e-09	1.69303e-09	1.15628e-09	522.144	1.07161e-09	1.31e-09	1.06131e-09
541.942	-2.99462e-10	3.12615e-10	-2.45347e-10	547.694	2.82513e-10	1.0449e-09	3.72685e-10	557.493	1.1058e-09	1.73303e-09	1.15798e-09	524.756	1.07261e-09	1.31e-09	1.06113e-09
544.679	-3.00462e-10	3.42615e-10	-2.45247e-10	550.439	2.82513e-10	1.0849e-09	3.75685e-10	560.323	1.1058e-09	1.74303e-09	1.15758e-09	527.382	1.07161e-09	1.32e-09	1.06122e-09
547.416	-3.01462e-10	3.32615e-10	-2.46347e-10	553.183	2.81513e-10	1.0949e-09	3.74685e-10	563.124	1.1048e-09	1.79303e-09	1.16008e-09	529.999	1.07161e-09	1.32e-09	1.06125e-09
550.15	-3.01462e-10	3.52615e-10	-2.48447e-10	555.942	2.81513e-10	1.1049e-09	3.70685e-10	565.94	1.1038e-09	1.82303e-09	1.16198e-09	532.639	1.07261e-09	1.31e-09	1.06089e-09
552.874	-3.02462e-10	3.72615e-10	-2.48447e-10	558.686	2.81513e-10	1.1449e-09	3.72685e-10	568.741	1.1048e-09	1.82303e-09	1.16028e-09	535.258	1.07161e-09	1.33e-09	1.06098e-09
555.62	-3.03462e-10	3.62615e-10	-2.50547e-10	561.46	2.82513e-10	1.1249e-09	3.71685e-10	571.557	1.1048e-09	1.90303e-09	1.16248e-09	537.875	1.07261e-09	1.33e-09	1.06119e-09
558.38	-3.03462e-10	3.92615e-10	-2.50747e-10	564.233	2.79513e-10	1.1649e-09	3.68685e-10	574.387	1.1038e-09	1.92303e-09	1.16428e-09	540.503	1.07061e-09	1.33e-09	1.06089e-09
561.128	-3.03462e-10	4.12615e-10	-2.51047e-10	566.978	2.80513e-10	1.2049e-09	3.71685e-10	577.188	1.1038e-09	1.94303e-09	1.16218e-09	543.134	1.07161e-09	1.34e-09	1.06095e-09
563.845	-3.05462e-10	4.02615e-10	-2.54347e-10	569.736	2.79513e-10	1.1749e-09	3.66685e-10	580.004	1.1028e-09	2.02303e-09	1.16538e-09	545.743	1.07161e-09	1.35e-09	1.06107e-09
566.578	-3.04462e-10	4.42615e-10	-2.54447e-10	572.495	2.80513e-10	1.2149e-09	3.65685e-10	582.834	1.1038e-09	2.03303e-09	1.16568e-09	548.357	1.07061e-09	1.34e-09	1.06056e-09
569.298	-3.05462e-10	4.52615e-10	-2.54647e-10	575.254	2.79513e-10	1.2549e-09	3.67685e-10	585.636	1.1038e-09	2.08303e-09	1.16478e-09	550.976	1.07061e-09	1.36e-09	1.06077e-09
572.025	-3.05462e-10	4.62615e-10	-2.56447e-10	578.013	2.77513e-10	1.2349e-09	3.63685e-10	588.451	1.1028e-09	2.15303e-09	1.16698e-09	553.597	1.06961e-09	1.35e-09	1.0608e-09
574.757	-3.06462e-10	5.02615e-10	-2.57347e-10	580.772	2.77513e-10	1.2749e-09	3.61685e-10	591.252	1.1028e-09	2.15303e-09	1.16608e-09	556.233	1.07161e-09	1.36e-09	1.06053e-09
577.493	-3.05462e-10	4.82615e-10	-2.58247e-10	583.516	2.77513e-10	1.2849e-09	3.62685e-10	594.053	1.1018e-09	2.23303e-09	1.16578e-09	558.841	1.07061e-09	1.37e-09	1.06071e-09
580.211	-3.06462e-10	5.02615e-10	-2.59947e-10	586.246	2.76513e-10	1.2849e-09	3.58685e-10	596.84	1.1018e-09	2.28303e-09	1.16728e-09	561.465	1.06861e-09	1.36e-09	1.06062e-09
582.944	-3.07462e-10	5.32615e-10	-2.60847e-10	589.02	2.77513e-10	1.3349e-09	3.58085e-10	599.611	1.1008e-09	2.27303e-09	1.16428e-09	564.084	1.06961e-09	1.37e-09	1.06008e-09
585.675	-3.07462e-10	5.02615e-10	-2.63447e-10	591.764	2.77513e-10	1.3149e-09	3.56685e-10	602.427	1.1008e-09	2.35303e-09	1.16308e-09	566.692	1.06961e-09	1.38e-09	1.06056e-09
588.41	-3.07462e-10	5.32615e-10	-2.65047e-10	594.523	2.76513e-10	1.3349e-09	3.52485e-10	605.228	1.0998e-09	2.38303e-09	1.16368e-09	569.306	1.06761e-09	1.37e-09	1.06017e-09
591.145	-3.08462e-10	5.72615e-10	-2.64947e-10	597.253	2.76513e-10	1.3849e-09	3.53685e-10	608.029	1.1008e-09	2.39303e-09	1.16188e-09	571.934	1.06661e-09	1.38e-09	1.06014e-09
593.879	-3.08462e-10	5.42615e-10	-2.67247e-10	600.026	2.75513e-10	1.3649e-09	3.50185e-10	610.845	1.0998e-09	2.50303e-09	1.16298e-09	574.554	1.06761e-09	1.39e-09	1.06011e-09
596.611	-3.09462e-10	5.72615e-10	-2.69247e-10	602.8	2.74513e-10	1.3849e-09	3.46185e-10	613.661	1.0988e-09	2.49303e-09	1.16108e-09	577.178	1.06661e-09	1.38e-09	1.06002e-09
599.365	-3.08462e-10	5.92615e-10	-2.69547e-10	605.53	2.74513e-10	1.4249e-09	3.46585e-10	616.462	1.1008e-09	2.53303e-09	1.15858e-09	579.821	1.06761e-09	1.39e-09	1.05981e-09
602.106	-3.09462e-10	5.62615e-10	-2.72247e-10	608.303	2.73513e-10	1.3949e-09	3.43885e-10	619.263	1.0998e-09	2.61303e-09	1.15858e-09	582.455	1.06561e-09	1.39e-09	1.05999e-09
604.85	-3.10462e-10	6.12615e-10	-2.73147e-10	611.033	2.73513e-10	1.4349e-09	3.40085e-10	622.049	1.0978e-09	2.55303e-09	1.15528e-09	585.065	1.06561e-09	1.38e-09	1.05936e-09
607.586	-3.11462e-10	6.32615e-10	-2.73747e-10	613.778	2.71513e-10	1.4449e-09	3.39685e-10	624.85	1.0988e-09	2.64303e-09	1.15328e-09	587.684	1.06561e-09	1.4e-09	1.05951e-09
610.329	-3.11462e-10	6.02615e-10	-2.76847e-10	616.522	2.71513e-10	1.4249e-09	3.34585e-10	627.651	1.0968e-09	2.70303e-09	1.15338e-09	590.316	1.06661e-09	1.39e-09	1.05936e-09
613.077	-3.11462e-10	6.52615e-10	-2.77447e-10	619.281	2.72513e-10	1.4649e-09	3.32885e-10	630.452	1.0968e-09	2.61303e-09	1.14868e-09	592.922	1.06661e-09	1.39e-09	1.05921e-09
615.813	-3.10462e-10	6.52615e-10	-2.78247e-10	622.011	2.71513e-10	1.4549e-09	3.31285e-10	633.253	1.0978e-09	2.72303e-09	1.14748e-09	595.534	1.06661e-09	1.4e-09	1.05918e-09
618.527	-3.11462e-10	6.52615e-10	-2.80647e-10	624.77	2.71513e-10	1.4549e-09	3.26685e-10	636.039	1.0968e-09	2.75303e-09	1.14658e-09	598.16	1.06561e-09	1.39e-09	1.05897e-09
621.251	-3.11462e-10	6.72615e-10	-2.82047e-10	627.529	2.72513e-10	1.4949e-09	3.24785e-10	638.811	1.0968e-09	2.63303e-09	1.13978e-09	600.787	1.06561e-09	1.4e-09	1.05855e-09
623.992	-3.12462e-10	6.32615e-10	-2.83447e-10	630.273	2.71513e-10	1.4549e-09	3.21785e-10	641.612	1.0968e-09	2.74303e-09	1.14008e-09	603.413	1.06361e-09	1.4e-09	1.05897e-09
626.706	-3.12462e-10	6.52615e-10	-2.85447e-10	633.061	2.70513e-10	1.4649e-09	3.17785e-10	644.398	1.0958e-09	2.75303e-09	1.13888e-09	606.025	1.06261e-09	1.39e-09	1.05861e-09
629.446	-3.13462e-10	6.72615e-10	-2.86447e-10	635.805	2.70513e-10	1.5049e-09	3.17185e-10	647.199	1.0958e-09	2.67303e-09	1.13328e-09	608.638	1.06461e-09	1.4e-09	1.05819e-09
632.171	-3.13462e-10	6.02615e-10	-2.88247e-10	638.535	2.70513e-10	1.4449e-09	3.12985e-10	650.015	1.0948e-09	2.76303e-09	1.13218e-09	611.264	1.06361e-09	1.39e-09	1.05834e-09
634.899	-3.14462e-10	6.42615e-10	-2.89547e-10	641.265	2.69513e-10	1.4649e-09	3.09485e-10	652.831	1.0958e-09	2.72303e-09	1.13088e-09	613.904	1.06361e-09	1.38e-09	1.05807e-09
637.626	-3.13462e-10	6.62615e-10	-2.90447e-10	644.024	2.68513e-10	1.4849e-09	3.08485e-10	655.632	1.0938e-09	2.66303e-09	1.12398e-09	616.53	1.06361e-09	1.39e-09	1.05783e-09
640.337	-3.13462e-10	5.82615e-10	-2.92147e-10	646.769	2.69513e-10	1.4049e-09	3.03585e-10	658.433	1.0938e-09	2.70303e-09	1.12468e-09	619.157	1.06161e-09	1.39e-09	1.05792e-09
643.06	-3.14462e-10	6.22615e-10	-2.93147e-10	649.571	2.68513e-10	1.4449e-09	3.01285e-10	661.249	1.0928e-09	2.65303e-09	1.12178e-09	621.783	1.06261e-09	1.38e-09	1.05771e-09
645.787	-3.15462e-10	6.02615e-10	-2.93947e-10	652.315	2.68513e-10	1.4449e-09	2.99185e-10	664.035	1.0938e-09	2.65303e-09	1.11858e-09	624.395	1.06261e-09	1.39e-09	1.05786e-09
648.508	-3.15462e-10	5.52615e-10	-2.94947e-10	655.06	2.67513e-10	1.3849e-09	2.95685e-10	666.836	1.0938e-09	2.64303e-09	1.11758e-09	627.035	1.06161e-09	1.38e-09	1.05759e-09
651.247	-3.15462e-10	5.92615e-10	-2.95247e-10	657.804	2.65513e-10	1.4049e-09	2.94085e-10	669.622	1.0938e-09	2.57303e-09	1.11358e-09	629.676	1.06261e-09	1.38e-09	1.05729e-09
653.974	-3.16462e-10	5.72615e-10	-2.96047e-10	660.578	2.67513e-10	1.3749e-09	2.91785e-10	672.423	1.0928e-09	2.58303e-09	1.11048e-09	632.302	1.06061e-09	1.39e-09	1.05741e-09
656.715	-3.16462e-10	5.12615e-10	-2.97317e-10	663.336	2.67513e-10	1.3249e-09	2.88085e-10	675.224	1.0918e-09	2.52303e-09	1.10978e-09	634.914	1.06061e-09	1.37e-09	1.05726e-09
659.453	-3.16462e-10	5.42615e-10	-2.97397e-10	666.081	2.65513e-10	1.3649e-09	2.87285e-10	678.04	1.0918e-09	2.48303e-09	1.10698e-09	637.527	1.06061e-09	1.37e-09	1.05681e-09
662.201	-3.17462e-10	5.12615e-10	-2.97557e-10	668.84	2.66513e-10	1.3049e-09	2.85285e-10	680.856	1.0918e-09	2.50303e-09	1.10518e-09	640.167	1.06261e-09	1.38e-09	1.05714e-09
664.949	-3.16462e-10	4.52615e-10	-2.98557e-10	671.57	2.66513e-10	1.2749e-09	2.82785e-10	683.642	1.0918e-09	2.40303e-09	1.10418e-09	642.779	1.06161e-09	1.37e-09	1.05687e-09
667.679	-3.17462e-10	4.62615e-10	-2.98777e-10	674.343	2.66513e-10	1.2949e-09	2.81785e-10	686.428	1.0928e-09	2.40303e-09	1.10158e-09	645.392	1.06061e-09	1.37e-09	1.05666e-09
670.413	-3.17462e-10	4.32615e-10	-2.99177e-10	677.073	2.65513e-10	1.2249e-09	2.79785e-10	689.244	1.0908e-09	2.41303e-09	1.10048e-09	648.032	1.05961e-09	1.37e-09	1.0569e-09
673.173	-3.17462e-10	3.92615e-10	-2.99657e-10	679.818	2.64513e-10	1.2349e-09	2.77885e-10	692.06	1.0918e-09	2.27303e-09	1.09828e-09	650.658	1.05761e-09	1.36e-09	1.05651e-09
675.918	-3.18462e-10	3.92615e-10	-2.99967e-10	682.562	2.64513e-10	1.2349e-09	2.76685e-10	694.846	1.0908e-09	2.31303e-09	1.09768e-09	653.284	1.05861e-09	1.37e-09	1.05654e-09
678.663	-3.18462e-10	3.62615e-10	-3.00057e-10	685.321	2.64513e-10	1.1549e-09	2.75385e-10	697.633	1.0898e-09	2.31303e-09	1.09678e-09	655.91	1.05861e-09	1.36e-09	1.05666e-09
681.395	-3.19462e-10	3.52615e-10	-3.00487e-10	688.094	2.64513e-10	1.1749e-09	2.74085e-10	700.434	1.0898e-09	2.16303e-09	1.09508e-09	658.523	1.05761e-09	1.35e-09	1.05651e-09
684.14	-3.19462e-10	3.22615e-10	-3.00747e-10	690.824	2.64513e-10	1.1449e-09	2.73485e-10	703.22	1.0898e-09	2.16303e-09	1.09358e-09	661.149	1.05961e-09	1.37e-09	1.05657e-09
686.894	-3.18462e-10	3.02615e-10	-3.00817e-10	693.598	2.63513e-10	1.0749e-09	2.71785e-10	706.021	1.0898e-09	2.10303e-09	1.09368e-09	663.775	1.05861e-09	1.35e-09	1.05645e-09
689.645	-3.19462e-10	2.92615e-10	-3.01087e-10	696.342	2.63513e-10	1.0949e-09	2.71185e-10	708.807	1.0888e-09	1.94303e-09	1.09228e-09	666.402	1.05661e-09	1.35e-09	1.05615e-09
692.378	-3.18462e-10	2.62615e-10	-3.01107e-10	699.101	2.63513e-10	1.0649e-09	2.70285e-10	711.623	1.0888e-09	1.93303e-09	1.09158e-09	669.028	1.05861e-09	1.37e-09	1.05645e-09
695.096	-3.19462e-10	2.52615e-10	-3.01117e-10	701.874	2.63513e-10	9.94897e-10	2.68785e-10	714.424	1.0888e-09	1.87303e-09	1.09128e-09	671.64	1.05861e-09	1.35e-09	1.05627e-09
697.84	-3.19462e-10	2.52615e-10	-3.01557e-10	704.619	2.63513e-10	1.0049e-09	2.69385e-10	717.225	1.0878e-09	1.76303e-09	1.09028e-09	674.253	1.05961e-09	1.35e-09	1.05618e-09
700.585	-3.20462e-10	1.92615e-10	-3.01627e-10	707.392	2.62513e-10	9.44897e-10	2.68425e-10	720.026	1.0888e-09	1.75303e-09	1.09048e-09	676.893	1.05861e-09	1.36e-09	1.05642e-09
703.322	-3.20462e-10	1.62615e-10	-3.01897e-10	710.136	2.62513e-10	8.54897e-10	2.67605e-10	722.812	1.0878e-09	1.69303e-09	1.09028e-09	679.519	1.05761e-09	1.34e-09	1.05612e-09
706.059	-3.20462e-10	1.32615e-10	-3.01827e-10	712.91	2.60513e-10	8.34897e-10	2.67095e-10	725.628	1.0878e-09	1.61303e-09	1.08938e-09	682.132	1.05661e-09	1.36e-09	1.05627e-09
708.787	-3.19462e-10	7.26154e-11	-3.01917e-10	715.698	2.61513e-10	7.74897e-10	2.66755e-10	728.429	1.0878e-09	1.60303e-09	1.08958e-09	684.758	1.05561e-09	1.35e-09	1.0563e-09
711.536	-3.20462e-10	5.26154e-11	-3.01917e-10	718.456	2.61513e-10	7.14897e-10	2.66085e-10	731.23	1.0878e-09	1.56303e-09	1.08978e-09	687.384	1.05561e-09	1.34e-09	1.05603e-09
714.293	-3.20462e-10	2.26154e-11	-3.02067e-10	721.215	2.61513e-10	6.94897e-10	2.65715e-10	734.061	1.0878e-09	1.50303e-09	1.08908e-09	689.997	1.05561e-09	1.35e-09	1.05615e-09
717.018	-3.21462e-10	-2.53846e-11	-3.02327e-10	723.974	2.62513e-10	6.44897e-10	2.65665e-10	736.862	1.0868e-09	1.49303e-09	1.08918e-09	692.609	1.05561e-09	1.34e-09	1.05612e-09
719.758	-3.22462e-10	-3.63846e-11	-3.02337e-10	726.733	2.60513e-10	5.84897e-10	2.65165e-10	739.677	1.0878e-09	1.46303e-09	1.08848e-09	695.236	1.05561e-09	1.32e-09	1.05573e-09
722.495	-3.21462e-10	-5.73846e-11	-3.02517e-10	729.492	2.62513e-10	5.64897e-10	2.64795e-10	742.464	1.0858e-09	1.41303e-09	1.08828e-09	697.862	1.05661e-09	1.33e-09	1.05597e-09
725.239	-3.22462e-10	-9.83846e-11	-3.02427e-10	732.251	2.60513e-10	5.44897e-10	2.64835e-10	745.28	1.0848e-09	1.40303e-09	1.08888e-09	700.474	1.05561e-09	1.32e-09	1.0557e-09
727.978	-3.22462e-10	-9.83846e-11	-3.02447e-10	735.01	2.60513e-10	4.96897e-10	2.64475e-10	748.095	1.0848e-09	1.39303e-09	1.08818e-09	703.087	1.05461e-09	1.31e-09	1.05546e-09
730.703	-3.22462e-10	-1.18385e-10	-3.02337e-10	737.769	2.60513e-10	4.74897e-10	2.64705e-10	750.896	1.0858e-09	1.34303e-09	1.08738e-09	705.699	1.05661e-09	1.32e-09	1.05567e-09
733.452	-3.22462e-10	-1.59385e-10	-3.02507e-10	740.528	2.58513e-10	4.70897e-10	2.64635e-10	753.727	1.0848e-09	1.32303e-09	1.08748e-09	708.326	1.05561e-09	1.3e-09	1.05528e-09
736.169	-3.22462e-10	-1.51385e-10	-3.02627e-10	743.286	2.59513e-10	4.34897e-10	2.64145e-10	756.543	1.0848e-09	1.34303e-09	1.08718e-09	710.952	1.05461e-09	1.3e-09	1.05501e-09
738.9	-3.24462e-10	-1.66385e-10	-3.02627e-10	746.045	2.59513e-10	4.10897e-10	2.64365e-10	759.358	1.0848e-09	1.30303e-09	1.08648e-09	713.578	1.05361e-09	1.29e-09	1.0548e-09
741.634	-3.22462e-10	-1.96385e-10	-3.02647e-10	748.819	2.58513e-10	4.22897e-10	2.64255e-10	762.174	1.0848e-09	1.27303e-09	1.08668e-09	716.204	1.05361e-09	1.26e-09	1.05441e-09
744.37	-3.23462e-10	-1.89385e-10	-3.02657e-10	751.563	2.58513e-10	3.90897e-10	2.64255e-10	764.975	1.0848e-09	1.30303e-09	1.08618e-09	718.817	1.05361e-09	1.25e-09	1.05414e-09
747.088	-3.23462e-10	-1.99385e-10	-3.02637e-10	754.322	2.58513e-10	3.62897e-10	2.64355e-10	767.776	1.0838e-09	1.26303e-09	1.08578e-09	721.443	1.05561e-09	1.24e-09	1.05384e-09
749.817	-3.24462e-10	-2.24385e-10	-3.02697e-10	757.081	2.57513e-10	3.83897e-10	2.64265e-10	770.577	1.0838e-09	1.22303e-09	1.08538e-09	724.069	1.05361e-09	1.21e-09	1.0536e-09
752.554	-3.24462e-10	-2.20385e-10	-3.02597e-10	759.869	2.57513e-10	3.60897e-10	2.64405e-10	773.378	1.0828e-09	1.26303e-09	1.08548e-09	726.696	1.05461e-09	1.2e-09	1.05333e-09
755.302	-3.23462e-10	-2.24385e-10	-3.02707e-10	762.628	2.58513e-10	3.34897e-10	2.64245e-10	776.194	1.0838e-09	1.24303e-09	1.08478e-09	729.336	1.05561e-09	1.2e-09	1.05318e-09
758.048	-3.24462e-10	-2.45385e-10	-3.02657e-10	765.386	2.57513e-10	3.52897e-10	2.64445e-10	778.995	1.0838e-09	1.20303e-09	1.08448e-09	731.962	1.05361e-09	1.17e-09	1.05291e-09
760.795	-3.25462e-10	-2.38385e-10	-3.02877e-10	768.16	2.57513e-10	3.40897e-10	2.64405e-10	781.796	1.0838e-09	1.23303e-09	1.08408e-09	734.561	1.05261e-09	1.17e-09	1.05279e-09
763.54	-3.23462e-10	-2.42385e-10	-3.02717e-10	770.919	2.57513e-10	3.12897e-10	2.64385e-10	784.627	1.0838e-09	1.21303e-09	1.08388e-09	737.201	1.05261e-09	1.16e-09	1.05273e-09
766.289	-3.24462e-10	-2.62385e-10	-3.02897e-10	773.692	2.57513e-10	3.32897e-10	2.64615e-10	787.442	1.0828e-09	1.17303e-09	1.08348e-09	739.813	1.05361e-09	1.14e-09	1.05267e-09
769.023	-3.25462e-10	-2.61385e-10	-3.02737e-10	776.451	2.56513e-10	3.20897e-10	2.64415e-10	790.243	1.0818e-09	1.13303e-09	1.08328e-09	742.426	1.05461e-09	1.14e-09	1.05238e-09
771.756	-3.24462e-10	-2.54385e-10	-3.02817e-10	779.224	2.57513e-10	2.99897e-10	2.64505e-10	793.03	1.0828e-09	1.11303e-09	1.08318e-09	745.052	1.05161e-09	1.13e-09	1.05215e-09
774.491	-3.25462e-10	-2.70385e-10	-3.02877e-10	781.983	2.56513e-10	3.11897e-10	2.64665e-10	795.846	1.0808e-09	1.08303e-09	1.08328e-09	747.678	1.05261e-09	1.12e-09	1.05204e-09
777.241	-3.24462e-10	-2.72385e-10	-3.02847e-10	784.742	2.56513e-10	3.06897e-10	2.64775e-10	798.647	1.0818e-09	1.07303e-09	1.08308e-09	750.29	1.05261e-09	1.12e-09	1.052e-09
779.987	-3.25462e-10	-2.60385e-10	-3.02927e-10	787.515	2.57513e-10	2.88897e-10	2.64655e-10	801.448	1.0818e-09	1.06303e-09	1.08348e-09	752.931	1.05261e-09	1.11e-09	1.05202e-09
782.714	-3.25462e-10	-2.75385e-10	-3.02857e-10	790.289	2.56513e-10	2.66897e-10	2.64755e-10					755.543	1.05161e-09	1.1e-09	1.05196e-09
785.444	-3.26462e-10	-2.93385e-10	-3.02817e-10	793.033	2.56513e-10	2.51897e-10	2.65005e-10					758.169	1.05161e-09	1.1e-09	1.05189e-09
788.179	-3.26462e-10	-3.06385e-10	-3.02887e-10	795.792	2.55513e-10	2.39897e-10	2.65485e-10					760.795	1.05061e-09	1.1e-09	1.05177e-09
790.926	-3.26462e-10	-3.18385e-10	-3.03087e-10	798.551	2.54513e-10	2.32897e-10	2.65745e-10					763.449	1.05061e-09	1.09e-09	1.05174e-09
793.655	-3.26462e-10	-3.23385e-10	-3.02857e-10	801.324	2.55513e-10	2.26897e-10	2.66055e-10					766.076	1.05161e-09	1.09e-09	1.05173e-09
796.395	-3.26462e-10	-3.29385e-10	-3.02827e-10									768.716	1.05061e-09	1.09e-09	1.05179e-09
799.123	-3.27462e-10	-3.33385e-10	-3.02957e-10									771.383	1.04961e-09	1.08e-09	1.05168e-09
801.86	-3.26462e-10	-3.37385e-10	-3.03017e-10									773.995	1.05261e-09	1.08e-09	1.0517e-09
												776.635	1.04961e-09	1.08e-09	1.05159e-09
												779.275	1.04961e-09	1.07e-09	1.05152e-09
												781.888	1.05061e-09	1.07e-09	1.0516e-09
												784.514	1.04961e-09	1.07e-09	1.05156e-09
												787.14	1.04961e-09	1.07e-09	1.0514e-09
												789.767	1.04961e-09	1.06e-09	1.05147e-09
												792.393	1.04861e-09	1.05e-09	1.05132e-09
												795.005	1.04961e-09	1.04e-09	1.05127e-09
												797.632	1.04961e-09	1.04e-09	1.05131e-09
												800.258	1.04861e-09	1.04e-09	1.05129e-09
												802.898	1.04761e-09	1.03e-09	1.05118e-09

## Sheet: Fig 2b
O 1s ranges of XPS spectra and difference spectra
O 1s spectra subtraction betweem GMCs-ox(48h)-200C and GMCs-ox(48h)-400C														O 1s spectra subtraction betweem GMCs-ox(48h)-400C and GMCs-ox(48h)-600C														O 1s spectra subtraction betweem GMCs-ox(48h)-600C and GMCs-ox(48h)-800C
Binding energy (eV)	O 1s scan spectra of GMCs-ox(48h)-200C (a.u.)	Binding energy (eV)	O 1s scan spectra of GMCs-ox(48h)-400C (a.u.)	Binding Energy (eV)	Subtracted O 1s spectra (a.u.)	O1	O2	O3	O4	O5	O6	Shirley background	Subtracted fitting spectra	Binding energy (eV)	O 1s scan spectra of GMCs-ox(48h)-400C (a.u.)	Binding energy (eV)	O 1s scan spectra of GMCs-ox(48h)-600C (a.u.)	Binding Energy (eV)	Subtracted O 1s spectra (a.u.)	O2	O3	O4	O5	O6	O7	Shirley background	Subtracted fitting spectra	Binding energy (eV)	O 1s scan spectra of GMCs-ox(48h)-600C (a.u.)	Binding energy (eV)	O 1s scan spectra of GMCs-ox(48h)-800C (a.u.)	Binding Energy (eV)	Subtracted O 1s spectra (a.u.)	O1	O2	O3	O4	O5	O7	Shirley background	Subtracted fitting spectra
540.086	0	540.086	0	540.086	0	9.21661e-22	5.47679e-17	3.40033e-14	2.61558e-11	7.98503e-11	5.39879e-07	0	5.39985e-07	540.086	0	540.086	2.42532e-11	540.086	-2.42532e-11	4.67438e-19	2.4584e-17	9.26206e-13	3.96774e-11	3.12597e-08	8.18326e-11	0	3.13821e-08	540.086	2.42532e-11	540.106	0	540.106	2.42532e-11	2.42532e-11	2.42532e-11	2.42532e-11	2.42532e-11	2.42967e-11	2.42804e-11	2.42532e-11	2.43239e-11
539.986	1.46732e-10	539.986	44.9047	539.986	-44.9047	-44.9047	-44.9047	-44.9047	-44.9047	-44.9047	-44.9047	-44.9047	-44.9047	539.986	44.9047	539.986	-10.1744	539.986	55.0791	1.29817e-18	6.33269e-17	2.20706e-12	8.78715e-11	6.24685e-08	2.53527e-10	0	6.28121e-08	539.986	-10.1744	540.006	-21.6803	540.006	11.5059	11.5059	11.5059	11.5059	11.5059	11.5059	11.5059	11.5059	11.5059
539.886	-48.6549	539.886	27.5826	539.886	-76.2375	-76.2375	-76.2375	-76.2375	-76.2375	-76.2375	-76.2375	-76.2375	-76.2375	539.886	27.5826	539.886	63.2513	539.886	-35.6687	3.63337e-18	1.63475e-16	5.1172e-12	1.93456e-10	1.24913e-07	7.64635e-10	0	1.25876e-07	539.886	63.2513	539.906	-27.2802	539.906	90.5315	90.5315	90.5315	90.5315	90.5315	90.5315	90.5315	90.5315	90.5315
539.786	20.6066	539.786	55.8069	539.786	-35.2003	-35.2003	-35.2003	-35.2003	-35.2003	-35.2003	-35.2003	-35.2003	-35.2003	539.786	55.8069	539.786	39.7512	539.786	16.0557	9.76886e-18	4.08215e-16	1.19904e-11	4.16409e-10	2.43915e-07	2.24529e-09	0	2.46589e-07	539.786	39.7512	539.806	30.6615	539.806	9.0897	9.0897	9.0897	9.0897	9.0897	9.0897	9.0897	9.0897	9.0897
539.686	-111.66	539.686	-91.9998	539.686	-19.6602	-19.6602	-19.6602	-19.6602	-19.6602	-19.6602	-19.6602	-19.6602	-19.6602	539.686	-91.9998	539.686	-81.7765	539.686	-10.2233	2.69258e-17	1.03696e-15	2.7261e-11	9.00863e-10	4.773e-07	6.42022e-09	0	4.84648e-07	539.686	-81.7765	539.706	-62.8514	539.706	-18.9251	-18.9251	-18.9251	-18.9251	-18.9251	-18.9251	-18.9251	-18.9251	-18.9251
539.586	-98.8322	539.586	156.643	539.586	-255.475	-255.475	-255.475	-255.475	-255.475	-255.475	-255.475	-255.475	-255.475	539.586	156.643	539.586	-40.6078	539.586	197.251	7.15008e-17	2.54702e-15	6.22102e-11	1.89733e-09	9.16067e-07	1.79426e-08	0	9.35969e-07	539.586	-40.6078	539.606	-60.3038	539.606	19.696	19.696	19.696	19.696	19.696	19.696	19.696	19.696	19.696
539.486	52.1233	539.486	5.45822	539.486	46.6651	46.6651	46.6651	46.6651	46.6651	46.6651	46.6651	46.6651	46.6651	539.486	5.45822	539.486	-40.3729	539.486	45.8311	1.90373e-16	6.27853e-15	1.39256e-10	4.00869e-09	1.74476e-06	4.92788e-08	0	1.79819e-06	539.486	-40.3729	539.506	87.5771	539.506	-127.95	-127.95	-127.95	-127.95	-127.95	-127.95	-127.95	-127.95	-127.95
539.386	1.9959	539.386	68.9196	539.386	-66.9237	-66.9237	-66.9237	-66.9237	-66.9237	-66.9237	-66.9237	-66.9237	-66.9237	539.386	68.9196	539.386	33.3777	539.386	35.5419	4.98806e-16	1.51993e-14	3.08403e-10	8.30478e-09	3.2891e-06	1.31852e-07	0	3.42956e-06	539.386	33.3777	539.406	-13.2571	539.406	46.6348	46.6348	46.6348	46.6348	46.6348	46.6348	46.6348	46.6348	46.6348
539.286	-76.6422	539.286	-10.9162	539.286	-65.726	-65.726	-65.726	-65.726	-65.726	-65.726	-65.7259	-65.726	-65.7259	539.286	-10.9162	539.286	179.897	539.286	-190.813	1.28489e-15	3.63053e-14	6.78976e-10	1.70536e-08	6.10411e-06	3.43749e-07	0	6.4656e-06	539.286	179.897	539.306	-65.4303	539.306	245.327	245.327	245.327	245.327	245.327	245.327	245.327	245.327	245.327
539.186	-17.5897	539.186	193.029	539.186	-210.619	-210.619	-210.619	-210.619	-210.619	-210.619	-210.619	-210.619	-210.619	539.186	193.029	539.186	93.8659	539.186	99.1631	3.3169e-15	8.65121e-14	1.46148e-09	3.47222e-08	1.1296e-05	8.73402e-07	0	1.22056e-05	539.186	93.8659	539.206	38.1296	539.206	55.7363	55.7363	55.7363	55.7363	55.7363	55.7363	55.7363	55.7363	55.7363
539.086	135.013	539.086	151.524	539.086	-16.511	-16.511	-16.511	-16.511	-16.511	-16.511	-16.5108	-16.511	-16.5108	539.086	151.524	539.086	218.281	539.086	-66.757	8.28263e-15	2.00583e-13	3.16177e-09	6.9388e-08	2.04717e-05	2.1632e-06	0	2.27075e-05	539.086	218.281	539.106	-5.72302	539.106	224.004	224.004	224.004	224.004	224.004	224.004	224.004	224.004	224.004
538.986	32.3763	538.986	14.8326	538.986	17.5437	17.5437	17.5437	17.5437	17.5437	17.5437	17.544	17.5437	17.544	538.986	14.8326	538.986	66.7158	538.986	-51.8832	2.10398e-14	4.69996e-13	6.65907e-09	1.38749e-07	3.71271e-05	5.25198e-06	0	4.25244e-05	538.986	66.7158	539.006	53.675	539.006	13.0408	13.0408	13.0408	13.0408	13.0408	13.0408	13.0408	13.0408	13.0408
538.886	68.1128	538.886	-20.1771	538.886	88.2899	88.2899	88.2899	88.2899	88.2899	88.2899	88.2904	88.2899	88.2904	538.886	-20.1771	538.886	50.2421	538.886	-70.4192	5.16788e-14	1.06857e-12	1.40693e-08	2.70933e-07	6.60939e-05	1.24794e-05	0	7.88583e-05	538.886	50.2421	538.906	4.48596	538.906	45.7561	45.7561	45.7561	45.7561	45.7561	45.7561	45.7561	45.7561	45.7561
538.786	32.6769	538.786	122.703	538.786	-90.0261	-90.0261	-90.0261	-90.0261	-90.0261	-90.0261	-90.0253	-90.0261	-90.0253	538.786	122.703	538.786	117.471	538.786	5.232	1.27391e-13	2.43851e-12	2.91474e-08	5.3017e-07	0.000116835	2.8916e-05	0	0.00014631	538.786	117.471	538.806	79.1463	538.806	38.3247	38.3247	38.3247	38.3247	38.3247	38.3247	38.3247	38.3247	38.3247
538.686	0.67895	538.686	92.3639	538.686	-91.6849	-91.6849	-91.6849	-91.6849	-91.6849	-91.6849	-91.6835	-91.6849	-91.6835	538.686	92.3639	538.686	93.1049	538.686	-0.741	3.08391e-13	5.45854e-12	5.98534e-08	1.01754e-06	0.000204204	6.53521e-05	0	0.000270633	538.686	93.1049	538.706	108.813	538.706	-15.7081	38.2876	38.2876	38.2876	38.2876	38.2876	38.2876	38.2876	38.2876
538.586	26.2907	538.586	-9.01065	538.586	35.3013	35.3013	35.3013	35.3013	35.3013	35.3013	35.3036	35.3013	35.3036	538.586	-9.01065	538.586	127.024	538.586	-136.035	7.3663e-13	1.20887e-11	1.21865e-07	1.93803e-06	0.000352179	0.000144101	0	0.00049834	538.586	127.024	538.606	104.134	538.606	22.89	38.277	38.277	38.277	38.277	38.277	38.277	38.277	38.277
538.486	-49.8273	538.486	169.334	538.486	-219.161	-219.161	-219.161	-219.161	-219.161	-219.161	-219.157	-219.161	-219.157	538.486	169.334	538.486	101.814	538.486	67.52	1.75532e-12	2.66144e-11	2.43532e-07	3.65343e-06	0.000604085	0.000310083	0	0.000918065	538.486	101.814	538.506	13.634	538.506	88.18	38.2426	38.2426	38.2426	38.2426	38.2426	38.2426	38.2426	38.2426
538.386	265.364	538.386	111.383	538.386	153.981	153.981	153.981	153.981	153.981	153.981	153.987	153.981	153.987	538.386	111.383	538.386	192.096	538.386	-80.713	4.06981e-12	5.72867e-11	4.86969e-07	6.78025e-06	0.00102	0.000655065	0	0.00168	538.386	192.096	538.406	189.097	538.406	2.999	38.2184	38.2184	38.2184	38.2184	38.2184	38.2184	38.2184	38.2184
538.286	78.7324	538.286	128.613	538.286	-49.8806	-49.8806	-49.8806	-49.8806	-49.8806	-49.8806	-49.8712	-49.8806	-49.8712	538.286	128.613	538.286	174.468	538.286	-45.855	9.53616e-12	1.23934e-10	9.50898e-07	1.25473e-05	0.00171	0.00135	0	0.00308	538.286	174.468	538.306	119.924	538.306	54.544	38.2072	38.2072	38.2072	38.2072	38.2072	38.2072	38.2072	38.2072
538.186	157.736	538.186	71.9492	538.186	85.7868	85.7868	85.7868	85.7868	85.7868	85.7868	85.8015	85.7868	85.8015	538.186	71.9492	538.186	302.496	538.186	-230.547	2.16812e-11	2.61021e-10	1.86074e-06	2.27393e-05	0.00283	0.00272	0	0.00558	538.186	302.496	538.206	27.591	538.206	274.905	38.0442	38.0442	38.0442	38.0442	38.0442	38.0443	38.0442	38.0443
538.086	203.276	538.086	176.314	538.086	26.962	26.962	26.962	26.962	26.962	26.962	26.9851	26.962	26.9851	538.086	176.314	538.086	160.499	538.086	15.815	4.9477e-11	5.51488e-10	3.57126e-06	4.12395e-05	0.00465	0.00536	0	0.01005	538.086	160.499	538.106	212.511	538.106	-52.012	37.9823	37.9823	37.9823	37.9823	37.9823	37.9824	37.9823	37.9824
537.986	175.934	537.986	101.2	537.986	74.734	74.734	74.734	74.734	74.734	74.734	74.7698	74.734	74.7698	537.986	101.2	537.986	140.72	537.986	-39.52	1.10753e-10	1.14251e-09	6.80191e-06	7.3415e-05	0.00755	0.01029	0	0.01792	537.986	140.72	538.006	222.188	538.006	-81.468	37.9002	37.9002	37.9002	37.9002	37.9002	37.9003	37.9002	37.9004
537.886	79.2371	537.886	190.204	537.886	-110.967	-110.967	-110.967	-110.967	-110.967	-110.967	-110.912	-110.967	-110.912	537.886	190.204	537.886	248.344	537.886	-58.14	2.45279e-10	2.34612e-09	1.28225e-05	0.000129776	0.01211	0.01935	0	0.0316	537.886	248.344	537.906	78.5135	537.906	169.831	37.8094	37.8094	37.8094	37.8094	37.8094	37.8097	37.8094	37.8097
537.786	193.347	537.786	196.225	537.786	-2.878	-2.878	-2.878	-2.878	-2.8779	-2.87792	-2.7942	-2.878	-2.79403	537.786	196.225	537.786	178.66	537.786	17.565	5.40002e-10	4.77684e-09	2.37967e-05	0.000226823	0.0193	0.03567	0	0.05521	537.786	178.66	537.806	42.15	537.806	136.51	37.7415	37.7415	37.7415	37.7415	37.7415	37.7421	37.7415	37.7422
537.686	155.009	537.686	141.157	537.686	13.852	-2.87745	-2.87745	-2.87745	-2.87729	-2.87732	-2.75124	-2.87745	-2.75094	537.686	141.157	537.686	201.767	537.686	-60.61	1.16234e-09	9.54591e-09	4.40373e-05	0.000391189	0.03027	0.06426	0	0.09496	537.686	201.767	537.706	52.9462	537.706	148.821	37.665	37.665	37.665	37.665	37.665	37.6664	37.665	37.6665
537.586	234.108	537.586	208.747	537.586	25.361	-2.87653	-2.87653	-2.87653	-2.87624	-2.87631	-2.68725	-2.87653	-2.68675	537.586	208.747	537.586	168.123	537.586	40.624	2.51462e-09	1.90881e-08	7.98084e-05	0.000670998	0.04731	0.11318	0	0.16125	537.586	168.123	537.606	131.201	537.606	36.922	37.6645	37.6645	37.6645	37.6645	37.6645	37.6675	37.6645	37.6676
537.486	167.207	537.486	244.037	537.486	-76.83	-2.87411	-2.87411	-2.87411	-2.87363	-2.87377	-2.59321	-2.87411	-2.59237	537.486	244.037	537.486	290.253	537.486	-46.216	5.29608e-09	3.72731e-08	0.000144739	0.00113	0.07283	0.19499	0	0.2691	537.486	290.253	537.506	97.1048	537.506	193.148	37.5574	37.5574	37.5574	37.5574	37.5576	37.5636	37.5574	37.5637
537.386	311.603	537.386	245.53	537.386	66.073	-2.87186	-2.87186	-2.87185	-2.87105	-2.87131	-2.45947	-2.87186	-2.45809	537.386	245.53	537.386	270.867	537.386	-25.337	1.11896e-08	7.2937e-08	0.000257665	0.0019	0.11135	0.32865	0	0.44216	537.386	270.867	537.406	202.868	537.406	67.999	37.5365	37.5365	37.5365	37.5365	37.5368	37.5487	37.5365	37.5489
537.286	270.409	537.286	264.544	537.286	5.865	-2.87158	-2.87158	-2.87156	-2.87022	-2.8707	-2.26855	-2.87158	-2.26631	537.286	264.544	537.286	222.293	537.286	42.251	2.31815e-08	1.39986e-07	0.000455477	0.00314	0.16827	0.54286	0	0.71473	537.286	222.293	537.306	119.627	537.306	102.666	37.4917	37.4917	37.4917	37.4917	37.4922	37.5154	37.4917	37.5159
537.186	246.612	537.186	319.781	537.186	-73.169	-2.86928	-2.86928	-2.86925	-2.86704	-2.86791	-1.99794	-2.86928	-1.99431	537.186	319.781	537.186	306.53	537.186	13.251	4.76025e-08	2.6662e-07	0.000796082	0.00517	0.25168	0.87874	0	1.13638	537.186	306.53	537.206	282.385	537.206	24.145	37.4825	37.4825	37.4825	37.4825	37.4834	37.5275	37.4825	37.5284
537.086	287.737	537.086	295.617	537.086	-7.88	-2.86911	-2.86911	-2.86907	-2.86545	-2.86699	-1.61964	-2.86911	-1.61381	537.086	295.617	537.086	165.814	537.086	129.803	9.69216e-08	5.02613e-07	0.00137	0.00838	0.37333	1.39235	0	1.77544	537.086	165.814	537.106	220.257	537.106	-54.443	37.4193	37.4193	37.4193	37.4193	37.421	37.5028	37.4193	37.5045
536.986	285.655	536.986	297.925	536.986	-12.27	-2.86881	-2.86881	-2.86873	-2.86289	-2.86555	-1.08999	-2.86881	-1.08075	536.986	297.925	536.986	344.212	536.986	-46.287	1.93685e-07	9.3278e-07	0.00236	0.01345	0.54664	2.15987	0	2.72232	536.986	344.212	537.006	16.8985	537.006	327.313	37.2197	37.2197	37.2197	37.2198	37.2229	37.3711	37.2197	37.3743
536.886	320.812	536.886	434.085	536.886	-113.273	-2.8652	-2.8652	-2.86507	-2.85568	-2.86023	-0.36076	-2.8652	-0.34614	536.886	434.085	536.886	317.477	536.886	116.608	3.87296e-07	1.72617e-06	0.00397	0.02143	0.79591	3.28049	0	4.1018	536.886	317.477	536.906	255.19	536.906	62.287	37.2025	37.2025	37.2025	37.2025	37.2082	37.4717	37.2025	37.4774
536.786	370.718	536.786	253.133	536.786	117.585	-2.86126	-2.86126	-2.86103	-2.8461	-2.85378	0.64621	-2.86126	0.66908	536.786	253.133	536.786	358.98	536.786	-105.847	7.56267e-07	3.12831e-06	0.00667	0.03362	1.14355	4.87797	0	6.06181	536.786	358.98	536.806	225.542	536.806	133.438	37.1362	37.1362	37.1362	37.1363	37.1463	37.6049	37.1362	37.615
536.686	471.391	536.686	351.727	536.686	119.664	-2.85726	-2.85725	-2.85687	-2.83341	-2.84604	2.00831	-2.85726	2.04378	536.686	351.727	536.686	352.399	536.686	-0.672	1.47988e-06	5.67345e-06	0.01104	0.05255	1.63153	7.10631	0	8.80143	536.686	352.399	536.706	231.508	536.706	120.891	37.0786	37.0786	37.0786	37.0787	37.0961	37.8764	37.0786	37.894
536.586	466.85	536.586	463.102	536.586	3.748	-2.85704	-2.85703	-2.85639	-2.81962	-2.84039	3.82767	-2.85704	3.88242	536.586	463.102	536.586	308.508	536.586	154.594	2.84029e-06	1.00999e-05	0.01813	0.0809	2.30208	10.1234	0	12.5245	536.586	308.508	536.606	341.544	536.606	-33.036	37.0304	37.0304	37.0304	37.0306	37.0606	38.3593	37.0304	38.3897
536.486	468.113	536.486	426.975	536.486	41.138	-2.85561	-2.85559	-2.85452	-2.79767	-2.83115	6.28093	-2.85561	6.36442	536.486	426.975	536.486	254.748	536.486	172.227	5.40969e-06	1.78537e-05	0.02943	0.12369	3.21781	14.0791	0	17.4501	536.486	254.748	536.506	168.222	536.506	86.526	36.9963	36.9963	36.9963	36.9966	37.0475	39.1628	36.9963	39.2143
536.386	533.371	536.386	454.526	536.386	78.845	-2.85294	-2.8529	-2.85114	-2.76394	-2.81718	9.50614	-2.85294	9.63272	536.386	454.526	536.386	184.88	536.386	269.646	1.0198e-05	3.12047e-05	0.04722	0.18691	4.45877	19.0752	0	23.7682	536.386	184.88	536.406	185.676	536.406	-0.796	36.9703	36.9703	36.9703	36.9709	37.0561	40.4281	36.9703	40.5144
536.286	500.463	536.286	353.124	536.286	147.339	-2.84803	-2.84797	-2.84509	-2.71227	-2.79636	13.7453	-2.84803	13.9358	536.286	353.124	536.286	422.943	536.286	-69.819	1.8926e-05	5.3817e-05	0.07522	0.27956	6.10945	25.0981	0	31.5624	536.286	422.943	536.306	323.401	536.306	99.542	36.9273	36.9273	36.9273	36.9283	37.069	42.3424	36.9273	42.4851
536.186	516.27	536.186	403.932	536.186	112.338	-2.84427	-2.84417	-2.83952	-2.63978	-2.77018	19.2717	-2.84427	19.5551	536.186	403.932	536.186	301.769	536.186	102.163	3.50237e-05	9.23113e-05	0.118	0.41469	8.31335	31.9294	0	40.7755	536.186	301.769	536.206	195.947	536.206	105.822	36.8799	36.8799	36.8799	36.8817	37.111	45.1818	36.8799	45.4148
536.086	582.073	536.086	589.932	536.086	-7.859	-2.8441	-2.84393	-2.83646	-2.53744	-2.73863	26.3459	-2.8441	26.7658	536.086	589.932	536.086	441.946	536.086	147.986	6.34731e-05	0.000155469	0.18445	0.60718	11.1808	39.0424	0	51.015	536.086	441.946	536.106	186.671	536.106	255.275	36.7295	36.7295	36.7295	36.7327	37.1016	49.1893	36.7295	49.5647
535.986	645.732	535.986	567.335	535.986	78.397	-2.84145	-2.84116	-2.82928	-2.38634	-2.69295	35.4517	-2.84145	36.0678	535.986	567.335	535.986	353.502	535.986	213.833	0.000115114	0.000261606	0.28394	0.88407	14.9262	45.5631	0	61.6577	535.986	353.502	536.006	255.629	536.006	97.873	36.6874	36.6874	36.6874	36.693	37.2797	54.9894	36.6874	55.5872
535.886	504.571	535.886	487.579	535.886	16.992	-2.8408	-2.84032	-2.82166	-2.17265	-2.63282	46.9518	-2.8408	47.8475	535.886	487.579	535.886	374.176	535.886	113.403	0.000204926	0.000432632	0.4341	1.27021	19.7161	50.4085	0	71.8296	535.886	374.176	535.906	231.663	535.906	142.513	36.6146	36.6146	36.6146	36.624	37.5449	62.9107	36.6146	63.8505
535.786	681.537	535.786	520.45	535.786	161.087	-2.83544	-2.83465	-2.8054	-1.85845	-2.54694	61.3356	-2.83544	62.632	535.786	520.45	535.786	393.966	535.786	126.484	0.00036225	0.00071059	0.65601	1.81225	25.8059	52.5876	0	80.8628	535.786	393.966	535.806	242.456	535.806	151.51	36.5355	36.5355	36.5355	36.5515	37.9782	73.4647	36.5355	74.9233
535.686	694.342	535.686	563.375	535.686	130.967	-2.83107	-2.82976	-2.78456	-1.41937	-2.4347	79.3455	-2.83107	81.2014	535.686	563.375	535.686	499.689	535.686	63.686	0.000633139	0.00115	0.98116	2.55707	33.4623	51.5987	0	88.601	535.686	499.689	535.706	227.814	535.706	271.875	36.3735	36.3735	36.3735	36.4001	38.582	86.9811	36.3735	89.2162
535.586	742.089	535.586	790.074	535.586	-47.985	-2.8296	-2.82744	-2.75815	-0.80524	-2.28785	101.404	-2.8296	104.044	535.586	790.074	535.586	660.684	535.586	129.39	0.00109	0.00185	1.45543	3.57424	42.9317	47.6568	0	95.6211	535.586	660.684	535.606	330.355	535.606	330.329	36.1711	36.1712	36.1711	36.2148	39.5091	103.606	36.1711	106.988
535.486	932.002	535.486	657.866	535.486	274.136	-2.82054	-2.81707	-2.71156	0.06142	-2.08772	128.332	-2.82055	132.059	535.486	657.866	535.486	569.582	535.486	88.284	0.00187	0.00295	2.13104	4.95266	54.5962	41.6232	0	103.308	535.486	569.582	535.506	390.511	535.506	179.071	36.0728	36.0728	36.0728	36.1436	41.0547	123.107	36.0728	128.159
535.386	910.986	535.386	662.471	535.386	248.515	-2.81233	-2.80673	-2.64818	1.24525	-1.82843	160.852	-2.81233	166.064	535.386	662.471	535.386	608.646	535.386	53.825	0.00315	0.00463	3.10282	6.78618	68.6216	34.6156	0	113.134	535.386	608.646	535.406	510.226	535.406	98.42	36.0299	36.03	36.0299	36.1432	43.3727	144.264	36.0299	151.72
535.286	1016.69	535.286	735.015	535.286	281.675	-2.80303	-2.79412	-2.55686	2.87962	-1.49168	199.429	-2.80304	206.678	535.286	735.015	535.286	596.479	535.286	138.536	0.00531	0.00723	4.45808	9.2342	85.4037	27.6001	0	126.709	535.286	596.479	535.306	363.582	535.306	232.897	35.8943	35.8945	35.8943	36.0734	46.5835	164.765	35.8943	175.633
535.186	1013.17	535.186	785.501	535.186	227.669	-2.7955	-2.78148	-2.43016	5.0875	-1.06469	245	-2.79551	254.993	535.186	785.501	535.186	669.696	535.186	115.805	0.00878	0.01113	6.36046	12.4193	104.975	21.2286	0	145.003	535.186	669.696	535.206	356.12	535.206	313.576	35.7032	35.7035	35.7032	35.9824	51.0732	181.552	35.7032	197.202
535.086	1280.73	535.086	854.515	535.086	426.215	-2.78148	-2.75947	-2.24513	8.04881	-0.5109	297.713	-2.78149	311.373	535.086	854.515	535.086	704.601	535.086	149.914	0.01442	0.01702	8.97458	16.5795	127.44	15.8286	0	168.854	535.086	704.601	535.106	322.777	535.106	381.824	35.4649	35.4656	35.4649	35.8948	57.2967	191.361	35.4649	213.623
534.986	1308.36	534.986	1146.69	534.986	161.67	-2.7761	-2.74203	-1.99182	12.0265	0.17633	357.65	-2.77612	376.223	534.986	1146.69	534.986	670.085	534.986	476.605	0.0234	0.02571	12.5445	21.9	152.577	11.4916	0	198.562	534.986	670.085	535.006	413.121	535.006	256.964	35.3125	35.3137	35.3125	35.9659	65.9467	192.127	35.3125	223.416
534.886	1398.94	534.886	1094.31	534.886	304.63	-2.76604	-2.71371	-1.6328	17.2576	1.03894	424.842	-2.76607	449.857	534.886	1094.31	534.886	801.902	534.886	292.408	0.03755	0.03846	17.3824	28.6643	179.874	8.1429	0	234.14	534.886	801.902	534.906	520.595	534.906	281.307	35.1431	35.1453	35.1431	36.1239	77.6089	183.541	35.1431	226.99
534.786	1723.01	534.786	1182.92	534.786	540.09	-2.74829	-2.66845	-1.12325	24.1356	2.12432	497.99	-2.74833	531.452	534.786	1182.92	534.786	863.74	534.786	319.18	0.05983	0.05705	23.8175	37.1688	208.493	5.63927	0	275.236	534.786	863.74	534.806	618.709	534.806	245.031	34.9987	35.0026	34.9987	36.4525	93.1515	167.539	34.9987	227.15
534.686	1885.1	534.686	1386.77	534.686	498.33	-2.73189	-2.61164	-0.41842	33.0994	3.44859	575.583	-2.73196	620.029	534.686	1386.77	534.686	818.999	534.686	567.771	0.09385	0.08353	32.4094	47.6871	237.118	3.82049	0	321.212	534.686	818.999	534.706	750.211	534.706	68.788	34.9754	34.9823	34.9754	37.1064	113.684	147.344	34.9754	228.191
534.586	2025.74	534.586	1462.11	534.586	563.63	-2.71334	-2.53301	0.54383	44.5789	5.06319	654.982	-2.71345	713.489	534.586	1462.11	534.586	1128.84	534.586	333.27	0.1467	0.12162	43.588	60.6437	263.966	2.53325	0	370.999	534.586	1128.84	534.606	783.796	534.606	345.044	34.762	34.7741	34.762	37.847	139.962	125.827	34.762	234.124
534.486	2349.15	534.486	1695.3	534.486	653.85	-2.69183	-2.42422	1.86984	59.349	7.01249	732.71	-2.692	809.285	534.486	1695.3	534.486	1264.15	534.486	431.15	0.22582	0.17475	58.1894	76.2227	287.16	1.64435	0	423.617	534.486	1264.15	534.506	912.696	534.506	351.454	34.544	34.565	34.544	38.9552	173.338	105.582	34.544	248.808
534.386	2642.97	534.386	1725.37	534.386	917.6	-2.66166	-2.2688	3.66626	78.0099	9.32937	804.16	-2.66193	903.545	534.386	1725.37	534.386	1382.09	534.386	343.28	0.34525	0.24932	76.8626	94.8637	304.548	1.04719	0	477.916	534.386	1382.09	534.406	890.541	534.406	491.549	34.2294	34.2654	34.2294	40.4599	214.892	87.8611	34.2294	274.79
534.286	2955.58	534.286	2056.51	534.286	899.07	-2.63204	-2.0576	6.06172	101.335	12.0605	864.768	-2.63247	992.698	534.286	2056.51	534.286	1364.19	534.286	692.32	0.52173	0.35178	100.603	116.603	314.47	0.65296	0	533.202	534.286	1364.19	534.306	957.016	534.306	407.174	33.9727	34.0335	33.9727	42.6658	265.812	73.322	33.9727	313.915
534.186	3302.83	534.186	2158.48	534.186	1144.35	-2.59434	-1.76435	9.28805	130.544	15.2228	910.018	-2.59499	1073.69	534.186	2158.48	534.186	1722.58	534.186	435.9	0.78034	0.49172	130.452	141.556	315.941	0.39854	0	589.62	534.186	1722.58	534.206	1119.82	534.206	602.76	33.5812	33.6825	33.5811	45.5625	326.587	61.7198	33.5811	366.808
534.086	3788.4	534.086	2474.6	534.086	1313.8	-2.55098	-1.36085	13.5223	166.324	18.8194	935.147	-2.55197	1142.66	534.086	2474.6	534.086	1863.13	534.086	611.47	1.15753	0.68135	167.368	169.478	308.574	0.23805	0	647.497	534.086	1863.13	534.106	1114.35	534.106	748.78	33.0889	33.2553	33.0888	49.4002	397.277	52.7447	33.0888	433.411
533.986	4092.94	533.986	2734.13	533.986	1358.81	-2.50599	-0.81176	19.0739	209.98	22.8475	938.95	-2.50749	1200.07	533.986	2734.13	533.986	2059.71	533.986	674.42	1.69486	0.9336	212.842	199.798	293.516	0.1391	0	708.924	533.986	2059.71	534.006	1339.76	534.006	719.95	32.6161	32.8861	32.616	54.5472	476.986	46.0579	32.616	512.629
533.886	4498.36	533.886	3072.95	533.886	1425.41	-2.45859	-0.07336	26.3033	262.702	27.2304	920.403	-2.46083	1246.41	533.886	3072.95	533.886	2258.79	533.886	814.16	2.46773	1.27038	267.52	231.588	271.876	0.07958	0	774.801	533.886	2258.79	533.906	1497.16	533.906	761.63	32.1143	32.5464	32.1142	61.2286	563.172	41.1109	32.1142	601.716
533.786	4865.47	533.786	3415.26	533.786	1450.21	-2.41004	0.93029	35.5513	325.234	31.8778	881.226	-2.41337	1284.48	533.786	3415.26	533.786	2466.66	533.786	948.6	3.5456	1.70856	332.944	263.382	245.992	0.04463	0	847.617	533.786	2466.66	533.806	1481.38	533.806	985.28	31.4582	32.1408	31.4581	69.6039	651.381	37.3532	31.4581	696.105
533.686	5479.55	533.686	3621.23	533.686	1858.32	-2.34768	2.28577	47.4517	399.116	36.6454	825.446	-2.35257	1320.36	533.686	3621.23	533.686	2735.27	533.686	885.96	5.0586	2.2809	409.242	293.205	217.72	0.02447	0	927.531	533.686	2735.27	533.706	1697.67	533.706	1037.6	30.7658	31.8301	30.7655	80.0615	735.472	34.5473	30.7655	789.615
533.586	5960.26	533.586	3971.05	533.586	1989.21	-2.28034	4.08502	62.473	484.562	41.3181	756.809	-2.28749	1358.4	533.586	3971.05	533.586	2895.75	533.586	1075.3	7.13766	3.01285	496.82	318.968	188.953	0.01312	0	1014.9	533.586	2895.75	533.606	1776.42	533.606	1119.33	30.0167	31.6551	30.0162	92.7964	807.671	32.3912	30.0162	874.465
533.486	5974.15	533.486	4128.71	533.486	1845.44	-2.21678	6.48271	81.2341	581.72	45.6133	680.69	-2.22712	1404.66	533.486	4128.71	533.486	2865.09	533.486	1263.62	9.97691	3.94344	594.818	338.282	161.098	0.00687	0	1108.13	533.486	2865.09	533.506	2057.65	533.506	807.44	29.4819	31.9722	29.481	108.178	860.121	30.9429	29.481	942.772
533.386	6109.78	533.386	4259.15	533.386	1850.63	-2.15176	9.61529	104.713	690.627	49.2659	601.507	-2.16658	1464.41	533.386	4259.15	533.386	2961.8	533.386	1297.35	13.8246	5.11343	701.234	349.303	135.22	0.00351	0	1204.7	533.386	2961.8	533.406	2041.65	533.406	920.15	28.8694	32.6072	28.8679	125.827	885.557	29.7498	28.8679	987.139
533.286	6330.19	533.286	4503.94	533.286	1826.25	-2.08574	13.7116	133.461	809.17	52.0065	523.113	-2.10683	1539.91	533.286	4503.94	533.286	3063.17	533.286	1440.77	18.9425	6.56046	812.806	350.938	111.823	0.00176	0	1301.07	533.286	3063.17	533.306	2118.43	533.306	944.74	28.2398	33.7806	28.2375	145.377	880.494	28.758	28.2375	1003.7
533.186	6446.96	533.186	4537.56	533.186	1909.4	-2.01467	19.0387	168.533	934.918	53.5564	448.329	-2.04437	1632.58	533.186	4537.56	533.186	3166.53	533.186	1371.03	25.7758	8.34294	924.396	342.754	91.3607	0.00086356	0	1392.63	533.186	3166.53	533.206	2128.04	533.206	1038.49	27.5458	35.667	27.542	165.959	845.613	27.8426	27.542	992.46
533.086	6563.27	533.086	4343.3	533.086	2219.97	-1.93017	25.8549	210.892	1063.6	53.8519	379.246	-1.97177	1741.37	533.086	4343.3	533.086	3233.39	533.086	1109.91	34.6664	10.4862	1029.06	326.028	73.6895	0.000413523	0	1473.94	533.086	3233.39	533.106	2058.14	533.106	1175.25	26.758	38.5141	26.752	186.26	785.552	26.9217	26.752	956.997
532.986	6341.98	532.986	4557.37	532.986	1784.61	-1.85569	34.5913	261.11	1189.55	52.8077	317.017	-1.91339	1862.79	532.986	4557.37	532.986	2912.18	532.986	1645.19	46.2791	13.0507	1119.49	301.991	58.813	0.000193276	0	1539.62	532.986	2912.18	533.006	2084.11	533.006	828.07	26.2097	43.0189	26.2004	204.899	707.97	26.2941	26.2004	903.59
532.886	6336.02	532.886	4395.39	532.886	1940.63	-1.77064	45.6171	320.434	1305.33	50.5454	261.91	-1.84992	1991.32	532.886	4395.39	532.886	2849.01	532.886	1546.38	61.1303	16.0414	1187.27	273.24	46.4265	8.81477e-05	0	1584.11	532.886	2849.01	532.906	2228.29	532.906	620.72	25.8055	49.5461	25.7912	219.828	620.938	25.8419	25.7912	838.795
532.786	6184.73	532.786	4297	532.786	1887.73	-1.67983	59.3858	389.037	1403.54	47.2961	214.32	-1.78818	2120.84	532.786	4297	532.786	2771.18	532.786	1525.82	80.0118	19.4743	1225.95	241.837	36.273	3.92183e-05	0	1603.55	532.786	2771.18	532.806	2142.13	532.806	629.05	25.3977	58.5199	25.3759	229.058	531.727	25.4028	25.3759	768.602
532.686	6416	532.686	4280.23	532.686	2135.77	-1.57176	76.6203	467.054	1476.86	43.2922	173.598	-1.71833	2244.44	532.686	4280.23	532.686	2611.81	532.686	1668.42	103.751	23.3156	1231.69	209.882	28.079	1.71438e-05	0	1596.72	532.686	2611.81	532.706	2178.13	532.706	433.68	25.1275	70.7759	25.0949	231.442	446.22	25.1088	25.0949	698.295
532.586	6170.34	532.586	4069.06	532.586	2101.28	-1.45283	97.7163	554.501	1517.57	38.8439	139.208	-1.64961	2354.64	532.586	4069.06	532.586	2563.45	532.586	1505.61	133.111	27.4868	1202.97	178.943	21.4976	7.31444e-06	0	1564.01	532.586	2563.45	532.606	2004.7	532.606	558.75	24.776	86.9175	24.7275	226.384	367.997	24.7345	24.7275	631.898
532.486	6058.68	532.486	4114.22	532.486	1944.46	-1.32375	123.441	649.678	1523.73	34.2088	110.744	-1.58602	2448.4	532.486	4114.22	532.486	2361.12	532.486	1753.1	169.277	31.8602	1144.27	150.197	16.3366	3.04325e-06	0	1511.94	532.486	2361.12	532.506	2077.79	532.506	283.33	24.6205	108.166	24.5495	214.81	299.375	24.553	24.5495	573.326
532.386	6184.19	532.386	3882.59	532.386	2301.6	-1.1646	154.51	750.649	1493.67	29.6321	87.2171	-1.51077	2522.07	532.386	3882.59	532.386	2491.05	532.386	1391.54	212.764	36.2343	1059.9	124.209	12.2744	1.23446e-06	0	1445.38	532.386	2491.05	532.406	1928.77	532.406	562.28	24.2822	135.183	24.1793	197.823	240.66	24.181	24.1793	525.411
532.286	6118.71	532.286	3580.77	532.286	2537.94	-0.97367	191.359	853.975	1430.21	25.277	68.1042	-1.42779	2575.09	532.286	3580.77	532.286	2302.24	532.286	1278.53	264.797	40.3371	958.993	101.481	9.15112	4.8809e-07	0	1374.76	532.286	2302.24	532.306	1889.66	532.306	412.58	24.059	169.349	23.912	177.633	191.902	23.9128	23.912	491.208
532.186	6110.87	532.186	3576.81	532.186	2534.06	-0.75445	234.878	955.123	1339.82	21.2593	52.728	-1.34494	2609.78	532.186	3576.81	532.186	2391.19	532.186	1185.62	325.478	43.8814	848.776	81.852	6.75202	1.88527e-07	0	1306.74	532.186	2391.19	532.206	1944.89	532.206	446.3	23.8289	211.571	23.6212	156.033	152.168	23.6216	23.6212	472.737
532.086	6146.34	532.086	3550.71	532.086	2595.63	-0.49908	285.201	1048.1	1228.6	17.6509	40.3907	-1.26009	2625.74	532.086	3550.71	532.086	2257.06	532.086	1293.65	395.131	46.5384	736.626	65.3276	4.93587	7.15546e-08	0	1248.56	532.086	2257.06	532.106	1883.1	532.106	373.96	23.6698	262.74	23.3801	134.709	120.469	23.3802	23.3801	471.448
531.986	6100.74	531.986	3626.96	531.986	2473.78	-0.20468	342.414	1126.97	1105.26	14.4604	30.7063	-1.17921	2625.5	531.986	3626.96	531.986	2329.92	531.986	1297.04	473.07	48.0546	628.038	51.5691	3.57689	2.64615e-08	0	1204.31	531.986	2329.92	532.006	1836.46	532.006	493.46	23.4559	323.102	23.0565	114.691	95.4781	23.0566	23.0565	487.558
531.886	6268.3	531.886	3687.98	531.886	2580.32	0.14125	406.543	1185.86	976.953	11.7193	23.0996	-1.09486	2609.79	531.886	3687.98	531.886	2255.79	531.886	1432.19	557.705	48.2795	527.15	40.2909	2.56269	9.53283e-09	0	1175.99	531.886	2255.79	531.906	1747.67	531.906	508.12	23.2663	392.395	22.7226	96.7362	76.0749	22.7226	22.7226	520.304
531.786	6150.85	531.786	3555.22	531.786	2595.63	0.54532	476.342	1218.57	849.929	9.38537	17.183	-1.01001	2577	531.786	3555.22	531.786	2192.84	531.786	1362.38	646.44	47.1537	435.938	31.1893	1.82409	3.34488e-09	0	1162.55	531.786	2192.84	531.806	1685.86	531.806	506.98	23.1203	469.003	22.3892	81.1642	61.2132	22.3893	22.3892	567.333
531.686	6106.6	531.686	3416.68	531.686	2689.92	1.01881	550.383	1223.54	728.754	7.43006	12.6795	-0.92209	2528.42	531.686	3416.68	531.686	2271.08	531.686	1145.6	735.19	44.8527	356.167	23.8788	1.28198	1.14294e-09	0	1161.37	531.686	2271.08	531.706	1664.4	531.706	606.68	22.9575	549.725	21.987	67.9434	49.896	21.987	21.987	624.561
531.586	6223.9	531.586	3403.69	531.586	2820.21	1.56835	626.149	1199.45	616.804	5.83066	9.2379	-0.82991	2463.19	531.586	3403.69	531.586	2103.3	531.586	1300.39	818.435	41.5459	287.277	18.1462	0.89497	3.83109e-10	0	1166.3	531.586	2103.3	531.606	1610.54	531.606	492.76	22.9345	629.813	21.663	57.0834	41.4823	21.663	21.663	686.324
531.486	6104.77	531.486	3508.61	531.486	2596.16	2.19355	700.31	1148.52	515.974	4.51606	6.6518	-0.74505	2381.89	531.486	3508.61	531.486	2293.6	531.486	1215.01	890.349	37.5904	229.281	13.634	0.61752	1.25848e-10	0	1171.47	531.486	2293.6	531.506	1525.94	531.506	767.66	22.7927	702.469	21.1495	48.0811	35.0531	21.1495	21.1495	744.947
531.386	5875.43	531.386	3351.14	531.386	2524.29	2.90102	768.478	1075.98	426.671	3.46035	4.73209	-0.66254	2285.53	531.386	3351.14	531.386	2259.82	531.386	1091.32	944.26	33.2702	180.993	10.1648	0.42221	4.02372e-11	0	1169.11	531.386	2259.82	531.406	1472.88	531.406	786.94	22.715	760.421	20.6223	40.8346	30.2568	20.6223	20.6223	792.361
531.286	5527.32	531.286	3450.42	531.286	2076.9	3.67963	826.295	986.691	349.536	2.61159	3.29811	-0.59466	2175.08	531.286	3450.42	531.286	2164.32	531.286	1286.1	975.023	28.8741	141.409	7.49992	0.286	1.25203e-11	0	1153.09	531.286	2164.32	531.306	1420.35	531.306	743.97	22.7476	796.698	20.1244	35.1029	26.7186	20.1244	20.1244	820.893
531.186	5317.11	531.186	3231.22	531.186	2085.89	4.54452	869.464	887.68	283.514	1.9432	2.26811	-0.52648	2052.05	531.186	3231.22	531.186	2143.38	531.186	1087.84	979.586	24.6177	109.465	5.4826	0.19138	3.79107e-12	0	1119.34	531.186	2143.38	531.206	1252.68	531.206	890.7	22.7571	806.258	19.5251	30.488	23.9825	19.5251	19.5251	824.91
531.086	5118.85	531.086	3213.37	531.086	1905.48	5.47405	893.44	784.678	227.748	1.42645	1.52266	-0.4642	1916.61	531.086	3213.37	531.086	2040.58	531.086	1172.79	956.744	20.6631	83.8078	3.9731	0.12729	1.11693e-12	0	1065.32	531.086	2040.58	531.106	1224.95	531.106	815.63	22.8818	787.824	18.9771	26.9028	21.9525	18.9771	18.9771	802.63
530.986	4686.49	530.986	2864.93	530.986	1821.56	6.45356	897.083	682.699	181.587	1.02994	0.99397	-0.40467	1771.87	530.986	2864.93	530.986	2084.75	530.986	780.18	910.056	17.0878	63.6879	2.84656	0.08343	3.2495e-13	0	993.762	530.986	2084.75	531.006	1305.54	531.006	779.21	23.0677	743.853	18.4538	24.1138	20.4148	18.4538	18.4538	756.087
530.886	4608.64	530.886	2755.78	530.886	1852.86	7.45549	879.418	585.414	143.409	0.73464	0.63562	-0.34411	1618.79	530.886	2755.78	530.886	1900.13	530.886	855.65	842.961	13.961	47.8515	2.02614	0.0544	9.22072e-14	0	906.854	530.886	1900.13	530.906	1141.8	530.906	758.33	23.2614	679.989	17.9445	21.9373	19.2206	17.9445	17.9445	690.574
530.786	4029.06	530.786	2353.16	530.786	1675.9	8.43177	842.081	495.525	112.364	0.51717	0.38917	-0.28934	1460.75	530.786	2353.16	530.786	1743.85	530.786	609.31	762.706	11.2606	35.6754	1.42398	0.03499	2.54403e-14	0	811.101	530.786	1743.85	530.806	1057.06	530.806	686.79	23.4407	603.572	17.4841	20.2673	18.3041	17.4841	17.4841	613.132
530.686	3595.45	530.686	2321.59	530.686	1273.86	9.32038	788.89	414.556	87.3591	0.34926	0.21871	-0.24771	1301.93	530.686	2321.59	530.686	1637.83	530.686	683.76	675.048	8.98732	26.3226	0.99411	0.02231	6.82461e-15	0	711.374	530.686	1637.83	530.706	996.428	530.706	641.402	23.5225	521.896	17.0546	18.9723	17.5755	17.0546	17.0546	530.802
530.586	3047.88	530.586	2130.41	530.586	917.47	10.0688	723.426	342.831	67.2632	0.22088	0.10054	-0.21772	1145	530.586	2130.41	530.586	1420.27	530.586	710.14	585.853	7.09451	19.2424	0.68592	0.01409	1.78e-15	0	612.89	530.586	1420.27	530.606	964.321	530.606	455.949	23.5419	441.213	16.7525	18.0576	17.0791	16.7525	16.7525	449.634
530.486	2799.16	530.486	1924.38	530.486	874.78	10.6335	650.834	280.883	51.4705	0.13075	0.02539	-0.18913	994.922	530.486	1924.38	530.486	1317.45	530.486	606.93	499.491	5.54294	13.9444	0.46897	0.00878	4.52742e-16	0	519.456	530.486	1317.45	530.506	879.473	530.506	437.977	23.3408	365.836	16.4626	17.3398	16.6647	16.4626	16.4626	373.793
530.386	2481.36	530.386	1642.02	530.386	839.34	10.9585	575.318	227.856	39.0373	0.06912	-0.01768	-0.1617	854.03	530.386	1642.02	530.386	1190.84	530.386	451.18	419.252	4.2908	9.99059	0.31768	0.00544	1.14086e-16	0	433.857	530.386	1190.84	530.406	943.114	530.406	247.726	23.0252	298.492	16.3034	16.8857	16.4268	16.3034	16.3034	305.92
530.286	2081.77	530.286	1552.07	530.286	529.7	11.0203	500.545	183.056	29.3312	0.02132	-0.04873	-0.14438	724.648	530.286	1552.07	530.286	1072.2	530.286	479.87	346.71	3.28508	7.11115	0.21258	0.00332	2.79211e-17	0	357.322	530.286	1072.2	530.306	830.079	530.306	242.121	22.4899	240.237	16.1479	16.5296	16.2223	16.1479	16.1479	247.035
530.186	1855.77	530.186	1324.81	530.186	530.96	10.8172	429.212	145.969	21.9097	-0.00922	-0.06419	-0.12703	608.47	530.186	1324.81	530.186	928.07	530.186	396.74	283.267	2.49643	4.99775	0.14139	0.00201	6.63741e-18	0	290.904	530.186	928.07	530.206	695.247	530.206	232.823	21.7869	191.215	15.9988	16.2457	16.043	15.9988	15.9988	197.294
530.086	1623.28	530.086	1181.89	530.086	441.39	10.3665	363.301	115.287	16.1988	-0.02967	-0.07148	-0.1126	505.616	530.086	1181.89	530.086	910.225	530.086	271.665	228.477	1.87567	3.48903	0.09267	0.0012	1.53273e-18	0	233.935	530.086	910.225	530.106	560.017	530.106	350.208	20.8928	150.815	15.7687	15.9265	15.7947	15.7687	15.7687	156.123
529.986	1357.53	529.986	980.189	529.986	377.341	9.71658	303.935	90.3335	11.8838	-0.04218	-0.07371	-0.10027	416.255	529.986	980.189	529.986	722.575	529.986	257.614	182.352	1.3984	2.40738	0.06043	0.000714924	3.43851e-19	0	186.219	529.986	722.575	530.006	551.767	530.006	170.808	20.0757	118.343	15.662	15.7615	15.677	15.662	15.662	122.872
529.886	1243.44	529.886	869.713	529.886	373.727	8.91406	251.354	70.2396	8.6521	-0.04782	-0.07102	-0.08805	339.481	529.886	869.713	529.886	697.663	529.886	172.05	143.947	1.03179	1.64596	0.03887	0.000419532	7.5838e-20	0	146.664	529.886	697.663	529.906	458.623	529.906	239.04	19.2192	92.5708	15.5082	15.5701	15.5168	15.5082	15.5082	96.3523
529.786	1084.14	529.786	612.31	529.786	471.83	8.02607	205.943	54.0986	6.23426	-0.04498	-0.06179	-0.07263	274.558	529.786	612.31	529.786	561.341	529.786	50.969	112.466	0.75426	1.11498	0.02479	0.000243006	1.64799e-20	0	114.36	529.786	561.341	529.806	303.298	529.806	258.043	18.3958	72.4494	15.3413	15.3793	15.3461	15.3413	15.3413	75.5467
529.686	877.959	529.686	535.222	529.686	342.737	7.09752	167.067	41.4091	4.46624	-0.04256	-0.05463	-0.06143	220.25	529.686	535.222	529.686	456.221	529.686	79.001	87.0598	0.54659	0.74609	0.01565	0.000140003	3.47406e-21	0	88.3683	529.686	456.221	529.706	265.147	529.706	191.074	17.6874	57.0181	15.2203	15.2434	15.223	15.2203	15.2203	59.5109
529.586	724.52	529.586	499.433	529.586	225.087	6.17449	134.225	31.4134	3.16496	-0.04136	-0.04981	-0.05408	175.157	529.586	499.433	529.586	441.932	529.586	57.501	66.654	0.39161	0.49622	0.00975	7.91373e-05	7.1063e-22	0	67.5516	529.586	441.932	529.606	326.947	529.606	114.985	17.1108	45.3694	15.1516	15.1654	15.1531	15.1516	15.1516	47.3438
529.486	630.333	529.486	362.19	529.486	268.143	5.29565	107.038	23.6167	2.2207	-0.03677	-0.04267	-0.04531	138.318	529.486	362.19	529.486	434.224	529.486	-72.034	50.6522	0.27874	0.32525	0.00604	4.47452e-05	1.41082e-22	0	51.2623	529.486	434.224	529.506	198.767	529.506	235.457	16.5319	36.5798	15	15.0081	15.0008	15	15	38.1206
529.386	465.99	529.386	340.953	529.386	125.037	4.47963	84.5427	17.6491	1.5461	-0.03555	-0.03961	-0.04122	108.348	529.386	340.953	529.386	208.615	529.386	132.338	38.0572	0.1959	0.21208	0.00368	2.48176e-05	2.71898e-23	0	38.4689	529.386	208.615	529.406	235.543	529.406	-26.928	16.1518	30.1942	14.9712	14.9759	14.9716	14.9712	14.9712	31.3801
529.286	346.891	529.286	287.499	529.286	59.392	3.74291	66.2453	13.055	1.06001	-0.03556	-0.0383	-0.03928	84.2258	529.286	287.499	529.286	261.873	529.286	25.626	28.3733	0.13676	0.13641	0.00224	1.36894e-05	5.2095e-24	0	28.6487	529.286	261.873	529.306	145.967	529.306	115.906	15.7994	25.5132	14.9017	14.9044	14.9019	14.9017	14.9017	26.4139
529.186	319.912	529.186	159.416	529.186	160.496	3.09389	51.5135	9.58635	0.72163	-0.0316	-0.03345	-0.03404	65.0205	529.186	159.416	529.186	209.199	529.186	-49.783	20.9348	0.09436	0.08699	0.00134	7.45335e-06	9.75071e-25	0	21.1175	529.186	209.199	529.206	229.929	529.206	-20.73	15.5509	22.1887	14.8772	14.8787	14.8773	14.8772	14.8772	22.8642
529.086	239.293	529.086	118.751	529.086	120.542	2.53273	39.6754	6.98619	0.48553	-0.02852	-0.02974	-0.0301	49.7721	529.086	118.751	529.086	197.095	529.086	-78.344	15.3038	0.06452	0.05492	0.000794115	4.0071e-06	1.76841e-25	0	15.424	529.086	197.095	529.106	49.5841	529.106	147.511	15.2852	19.7619	14.7859	14.7868	14.786	14.7859	14.7859	20.2621
528.986	195.81	528.986	52.7672	528.986	143.043	2.05365	30.3709	5.03753	0.32213	-0.02441	-0.02521	-0.02542	37.8617	528.986	52.7672	528.986	27.8982	528.986	24.869	11.0903	0.0437	0.03422	0.000466002	2.14278e-06	3.10907e-26	0	11.1687	528.986	27.8982	529.006	105.308	529.006	-77.4098	15.0879	18.0672	14.7225	14.723	14.7225	14.7225	14.7225	18.4331
528.886	218.595	528.886	102.524	528.886	116.071	1.6488	23.0429	3.61303	0.21171	-0.02099	-0.02151	-0.02163	28.5821	528.886	102.524	528.886	47.2837	528.886	55.2403	7.94571	0.02925	0.02121	0.000269924	1.12161e-06	5.30077e-27	0	7.99643	528.886	47.2837	528.906	40.0063	528.906	7.2774	14.9816	16.9375	14.7174	14.7177	14.7174	14.7174	14.7174	17.202
528.786	156.195	528.786	17.9744	528.786	138.221	1.315	17.3262	2.56701	0.13786	-0.01671	-0.01704	-0.01711	21.3979	528.786	17.9744	528.786	59.7005	528.786	-41.7261	5.65563	0.01945	0.01293	0.000155511	5.89453e-07	8.78174e-28	0	5.68816	528.786	59.7005	528.806	44.9831	528.806	14.7174	14.9061	16.1725	14.7174	14.7175	14.7174	14.7174	14.7174	16.3613
528.686	170.704	528.686	140.438	528.686	30.266	1.0361	12.9502	1.80295	0.08568	-0.01587	-0.01608	-0.01612	15.9236	528.686	140.438	528.686	1.70474	528.686	138.733	3.9748	0.01275	0.00785	8.79031e-05	3.02765e-07	1.4623e-28	0	3.9955	528.686	1.70474	528.706	59.2614	528.706	-57.5567	-57.4236	-56.6151	-57.5567	-57.5566	-57.5567	-57.5567	-57.5567	-56.4819
528.586	154.297	528.586	19.8272	528.586	134.47	0.81285	9.58587	1.26252	0.0549	-0.01157	-0.0117	-0.01173	11.7515	528.586	19.8272	528.586	-20.0449	528.586	39.8721	2.77489	0.00831	0.0047	4.97016e-05	1.55084e-07	2.35482e-29	0	2.78795	528.586	-20.0449	528.606	1.2645	528.606	-21.3094	-21.2166	-20.7079	-21.3094	-21.3094	-21.3094	-21.3094	-21.3094	-20.6151
528.486	73.5168	528.486	93.2908	528.486	-19.774	0.63017	7.0403	0.87139	0.03195	-0.01099	-0.01107	-0.01108	8.60717	528.486	93.2908	528.486	-57.0348	528.486	150.326	1.91463	0.00535	0.00279	2.75666e-05	7.8227e-08	3.67027e-30	0	1.92279	528.486	-57.0348	528.506	39.695	528.506	-96.7298	-96.6659	-96.3505	-96.7298	-96.7298	-96.7298	-96.7298	-96.7298	-96.2866
528.386	190.686	528.386	79.0474	528.386	111.639	0.4865	5.13524	0.59919	0.02016	-0.00738	-0.00743	-0.00743	6.26347	528.386	79.0474	528.386	-22.3785	528.386	101.426	1.30906	0.00341	0.00164	1.52058e-05	3.90037e-08	5.54032e-31	0	1.31412	528.386	-22.3785	528.406	113.573	528.406	-135.952	-135.908	-135.716	-135.952	-135.952	-135.952	-135.952	-135.952	-135.672
528.286	-13.7401	528.286	2.92236	528.286	-16.6625	0.37124	3.70407	0.40703	0.01068	-0.00685	-0.00689	-0.00689	4.51373	528.286	2.92236	528.286	49.6129	528.286	-46.6905	0.88676	0.00215	0.000947354	8.27894e-06	1.93342e-08	8.10398e-32	0	0.88987	528.286	49.6129	528.306	74.3548	528.306	-24.7419	-24.7127	-24.5969	-24.7419	-24.7419	-24.7419	-24.7419	-24.7419	-24.5677
528.186	118.547	528.186	22.4525	528.186	96.0945	0.28317	2.66032	0.27525	0.00728	-0.00373	-0.00375	-0.00375	3.23729	528.186	22.4525	528.186	21.4	528.186	1.0525	0.59338	0.00134	0.000545798	4.45096e-06	9.37168e-09	1.16711e-32	0	0.59527	528.186	21.4	528.206	191.29	528.206	-169.89	-169.871	-169.802	-169.89	-169.89	-169.89	-169.89	-169.89	-169.783
528.086	62.5333	528.086	-23.3482	528.086	85.8815	0.21481	1.89312	0.18637	0.00596	-0.000930846	-0.000942033	-0.000943254	2.30311	528.086	-23.3482	528.086	0	528.086	-23.3482	0.39465	0.000831332	0.000308514	2.38013e-06	4.56909e-09	1.67251e-33	0	0.3958	528.086	0	528.106	13.2553	528.106	-13.2553	-13.2426	-13.2028	-13.2553	-13.2553	-13.2553	-13.2553	-13.2553	-13.19
527.986	0	527.986	28.8667	527.986	-28.8667	0.1613	1.33331	0.12441	0.00427	7.23693e-06	6.62072e-07	0	1.6233	527.986	28.8667	527.986	0	527.986	28.8667	0.25868	0.00050663	0.000174438	1.24585e-06	2.17046e-09	2.31478e-34	0	0.25936

## Sheet: Fig 2c
Fraction of carbon and functional groups from C 1s and O 1s fittings during pretreatment-various oxidation times
Sample	oxygen content (mmol/gcat)	sp2 (mmol/gcat)	sp3 (mmol/gcat)	O 1 (C=O in quinones) (mmol/gcat)	O 2 (C=O in ketones) (mmol/gcat)	O 3 (C-O in keto-enolic) (mmol/gcat)	O 4 (OH in phenolic) (mmol/gcat)	O 5 (C-O in esters) (mmol/gcat)	O 6 (C-OH in carboxylic) (mmol/gcat)	O 7 (H2O) (mmol/gcat)
GMCs-as received	0.407	81.4752	0	0	0	0	0	0	0	0
GMCs-ox(6h)-400C	1.94311	63.2052	6.05569	0.16944	0.37716	0.36161	0.18071	0.73294	0.03614	0.08491
GMCs-ox(12h)-400C	2.17262	62.9657	5.43751	0.08625	0.58965	0.26702	0.22096	0.85319	0.0441	0.11124
GMCs-ox(24h)-400C	2.94815	62.4262	4.20833	0.12176	0.71699	0.45284	0.33579	1.11588	0.04481	0.16008
GMCs-ox(48h)-400C	4.06611	60.4752	4.19166	0.10328	1.11655	0.49322	0.44361	1.63092	0.0492	0.22933

## Sheet: Fig 2d
Fraction of carbon and functional groups from C 1s and O 1s fittings during pretreatment-various annealing temperatures after oxidation for 48 h
Sample	oxygen content (mmol/gcat)	sp2 (mmol/gcat)	sp3 (mmol/gcat)	O 1 (C=O in quinones) (mmol/gcat)	O 2 (C=O in ketones) (mmol/gcat)	O 3 (C-O in keto-enolic) (mmol/gcat)	O 4 (OH in phenolic) (mmol/gcat)	O 5 (C-O in esters) (mmol/gcat)	O 6 (C-OH in carboxylic) (mmol/gcat)	O 7 (H2O) (mmol/gcat)
GMCs-ox(48h)-200C	5.18276	58.433	4.19562	0.04094	1.68492	0.55974	0.92927	1.53462	0.20576	0.22649
GMCs-ox(48h)-400C	4.06611	60.4752	4.19166	0.10328	1.11655	0.49322	0.44361	1.63092	0.0492	0.22933
GMCs-ox(48h)-600C	2.86675	61.9868	4.38901	0.19867	0.63814	0.4991	0.13273	1.2456	0	0.15251
GMCs-ox(48h)-800C	1.86925	64.2039	4.30883	0.30151	0.03234	0.66097	0.02374	0.75331	0	0.09757

## Sheet: Fig 3a
Catalyst: GMCs-as received		Catalyst: GMCs-ox(6h)-400C		Catalyst: GMCs-ox(12h)-400C		Catalyst: GMCs-ox(24h)-400C		Catalyst: GMCs-ox(48h)-400C
Time on Stream (h)	Dehydration Rate (molt-BuOH/s/g_catalyst)	Time on Stream (h)	Dehydration Rate (molt-BuOH/s/g_catalyst)	Time on Stream (h)	Dehydration Rate (molt-BuOH/s/g_catalyst)	Time on Stream (h)	Dehydration Rate (molt-BuOH/s/g_catalyst)	Time on Stream (h)	Dehydration Rate (molt-BuOH/s/g_catalyst)
0	0	0	4.978e-05	0	9.447e-05	0	0.00014656	0	0.000177591
0.23083	0	0.22972	4.97537e-05	0.23	8.9238e-05	0.23056	0.000140444	0.23083	0.000171918
0.46111	0	0.45944	4.97317e-05	0.46111	8.39758e-05	0.46083	0.000134341	0.46111	0.000166245
0.69222	0	0.68917	4.95807e-05	0.69083	8.12475e-05	0.69083	0.000129056	0.69222	0.000167332
0.92222	0	0.91889	5.00117e-05	0.92056	7.94773e-05	0.92167	0.000127257	0.92222	0.000165174
1.15278	0	1.14861	5.02978e-05	1.15111	7.89749e-05	1.15139	0.00012543	1.15278	0.000163877
1.38306	0	1.37861	5.05084e-05	1.38056	7.8305e-05	1.38194	0.000124056	1.38306	0.000162165
1.61361	0	1.60833	5.12026e-05	1.61111	7.76221e-05	1.61222	0.000123232	1.61361	0.000160794
1.84444	0	1.83861	5.16008e-05	1.84194	7.75484e-05	1.84278	0.000122784	1.84444	0.000159863
2.07472	0	2.06917	5.17693e-05	2.07222	7.69692e-05	2.07306	0.00012228	2.07472	0.000158803

## Sheet: Fig 3b
Samples	Oxygen content (mmolO/gcat)	Initial Dehydration Rate (molt-BuOH/s/g_catalyst)
GMCs-ox(48h)-200C	5.18276	0.000272555
GMCs-ox(48h)-400C	4.06611	0.000177591
GMCs-ox(48h)-600C	2.86675	1.367e-05
GMCs-ox(48h)-800C	1.86925	6.71e-07
GMCs-ox(24h)-200C	4.05804	0.00023987
GMCs-ox(24h)-400C	2.94815	0.00014656
GMCs-ox(24h)-600C	1.86104	1.5909e-05
GMCs-ox(24h)-800C	1.13648	1.99e-07
GMCs-ox(12h)-200C	3.20017	0.000237
GMCs-ox(12h)-400C	2.17262	9.447e-05
GMCs-ox(12h)-600C	1.61451	8.11e-06
GMCs-ox(12h)-800C	1.02081	1.11e-07
GMCs-ox(6h)-200C	2.49975	0.00019252
GMCs-ox(6h)-400C	1.94311	4.978e-05
GMCs-ox(6h)-600C	1.3345	8.522e-06
GMCs-ox(6h)-800C	0.88022	1.32e-07

## Sheet: Fig 3c
	Initial dehydration rate	Quinones (G2)	Phenolic/hydroxyl (G3)	R/Ar-Carboxylic (G4)	Isolated carbonyl (G5)	Furan (G6)	Ether (G7)	Anhydride (G10)
Initial dehydration rate	1	-0.55337	0.93254	0.78993	0.85121	0.15316	-0.28116	0.65756
Quinones (G2)	-0.55337	1	-0.45173	-0.22732	-0.4232	0.30256	0.25682	-0.26416
Phenolic/hydroxyl (G3)	0.93254	-0.45173	1	0.78711	0.73421	0.00623	-0.538	0.60454
R/Ar-Carboxylic (G4)	0.78993	-0.22732	0.78711	1	0.55765	-0.08564	-0.36753	0.18503
Isolated carbonyl (G5)	0.85121	-0.4232	0.73421	0.55765	1	0.53458	0.13333	0.84035
Furan (G6)	0.15316	0.30256	0.00623	-0.08564	0.53458	1	0.67896	0.63755
Ether (G7)	-0.28116	0.25682	-0.538	-0.36753	0.13333	0.67896	1	0.13415
Anhydride (G10)	0.65756	-0.26416	0.60454	0.18503	0.84035	0.63755	0.13415	1

[truncated: 5 more sheets: Fig 3d, Fig 3f, Fig 3e, Fig 4e, Fig 4f]
