# Supplementary material for: Tuning the reactivity of carbon surfaces with oxygen-containing functional groups
Source: Nat Commun. 2023 Apr 21;14:2293. doi: 10.1038/s41467-023-37962-3 (PMC10121666; doi:10.1038/s41467-023-37962-3)
Supplement: Supplementary file 3 — Source Data [file 41467_2023_37962_MOESM3_ESM.zip › Dataset for tuning oxygen-containing functional groups and reactivity of carbon surfaces-update/DFT_structure_coordinates/Armchair model_COOH/CONTCAR_AH]

 C  H  O  C  O  H                       
   1.00000000000000     
    27.2975607337390294    0.0000000000000000    0.0000000000000000
     0.0000000000000000   12.7799999999999994    0.0000000000000000
     0.0000000000000000    0.0000000000000000   25.0999999999999979
   C    H    O    C    O    H 
    54    11     1     1     1     1
Direct
  0.6648444453568061  0.2103445502589594  0.4928612058282198
  0.6225795851808442  0.2676839032024034  0.5069527920706207
  0.6222393963244528  0.0466377027461391  0.5069852479212997
  0.6649556874307549  0.1029336020213734  0.4937959047385903
  0.5775973663984786  0.2129697939739543  0.5122128698966293
  0.5323399945127818  0.2685282855623470  0.5161216944654399
  0.5321806471776540  0.0461618971266802  0.5159064581596908
  0.5774581175786153  0.1017565491696502  0.5120514758564880
  0.4872632834606136  0.2132002115360123  0.5175985087967874
  0.4421924255116210  0.2685115415769630  0.5178363716707253
  0.4420901131479482  0.0459927235450195  0.5177781139532698
  0.4871742703681434  0.1014228306017770  0.5175326441979777
  0.3966942306900805  0.2128761133157013  0.5181885921089275
  0.3515902804788666  0.2677493532129773  0.5181037210629071
  0.3515154667949432  0.0466473528446372  0.5178137889205274
  0.3966310088855707  0.1015852010066354  0.5181121847864247
  0.3073419985014851  0.2107902746919592  0.5195605957974507
  0.3072923113409303  0.1036268799726017  0.5193908849395328
  0.6670645892601499  0.5448208700878396  0.5185472751061440
  0.6230014357427223  0.6015061025533939  0.5179593447168997
  0.6234856754277587  0.3792600190323228  0.5140301058669579
  0.6678855660909022  0.4368428804685109  0.5183090572858902
  0.5779683247026668  0.5461215117296447  0.5175532587366334
  0.5324236552941599  0.6016517503054430  0.5178226621054378
  0.5325795037629533  0.3794485332429502  0.5159776651325103
  0.5782977447277560  0.4347815777141477  0.5158128482328266
  0.4873136341120343  0.5464280996833892  0.5172164055586066
  0.4421786768085312  0.6016974711971130  0.5165535287090393
  0.4422577945757311  0.3794130756859531  0.5172121035450061
  0.4874280362252179  0.4346835095491457  0.5168880665323883
  0.3966851663442910  0.5461212824392376  0.5155917519302093
  0.3515334493729014  0.6009639293780324  0.5140199329535236
  0.3516517551755598  0.3799783620477015  0.5164285093008303
  0.3967625858828185  0.4349135535238062  0.5164532702556812
  0.3073301246035385  0.5438813181813842  0.5130822574346681
  0.3074125083177961  0.4367456809464798  0.5143164303734054
  0.6670386406864282  0.8788722668349038  0.5163959015952955
  0.6226680308563672  0.9348666581173646  0.5127888140425938
  0.6231250431136104  0.7140919903099814  0.5182994941059889
  0.6672504215837520  0.7716010390240058  0.5192406050507259
  0.5777059201873413  0.8797410687773137  0.5155206668728312
  0.5322058893974386  0.9351969786319927  0.5159554894519118
  0.5324054616394989  0.7127063050309914  0.5177289708717794
  0.5778719017112977  0.7685408339493520  0.5174439770567218
  0.4871926209484485  0.8797924792172793  0.5169520893362929
  0.4420580332875517  0.9350568275572684  0.5171996480309389
  0.4421554798915182  0.7126338326404564  0.5166008406526075
  0.4872678553775032  0.7679430775409628  0.5172055286108161
  0.3966118258769455  0.8794589419740788  0.5163138056143808
  0.3515187372717392  0.9343884535294933  0.5159533527958118
  0.3515249472428152  0.7132934395866357  0.5138056537210574
  0.3966422130392857  0.7681988132669773  0.5155639812372428
  0.3073239744177556  0.8774875615832158  0.5132366054324535
  0.3073329459405514  0.7703266433101419  0.5120393962013452
  0.2723500944922534  0.2513379874429802  0.5210498308376756
  0.2722822326678056  0.0631361309657592  0.5207593705449298
  0.2724411673233647  0.3960786588586416  0.5134765528342271
  0.2722862979188179  0.5842064060668690  0.5116270067903201
  0.2723390230641058  0.7299022650384046  0.5099194471623960
  0.2723378946661441  0.9180522349049483  0.5117423193694322
  0.6982897260248677  0.0613504966184237  0.4828878741015998
  0.6977632207773823  0.2507238649895456  0.4797245519756785
  0.7020877531420950  0.5851368530398489  0.5205212707827940
  0.7023249061225911  0.7316403629131187  0.5221475237950202
  0.7017378736379172  0.9207842164828506  0.5177839839346134
  0.7212116860181439  0.3347652020385681  0.5722599753700734
  0.7180046415399133  0.3920416870137728  0.5265418475837080
  0.7534833875897391  0.4102674511191893  0.4982622408919966
  0.7553566146283544  0.3112936906252344  0.5746417728451334
 
  0.00000000E+00  0.00000000E+00  0.00000000E+00
  0.00000000E+00  0.00000000E+00  0.00000000E+00
  0.00000000E+00  0.00000000E+00  0.00000000E+00
  0.00000000E+00  0.00000000E+00  0.00000000E+00
  0.00000000E+00  0.00000000E+00  0.00000000E+00
  0.00000000E+00  0.00000000E+00  0.00000000E+00
  0.00000000E+00  0.00000000E+00  0.00000000E+00
  0.00000000E+00  0.00000000E+00  0.00000000E+00
  0.00000000E+00  0.00000000E+00  0.00000000E+00
  0.00000000E+00  0.00000000E+00  0.00000000E+00
  0.00000000E+00  0.00000000E+00  0.00000000E+00
  0.00000000E+00  0.00000000E+00  0.00000000E+00
  0.00000000E+00  0.00000000E+00  0.00000000E+00
  0.00000000E+00  0.00000000E+00  0.00000000E+00
  0.00000000E+00  0.00000000E+00  0.00000000E+00
  0.00000000E+00  0.00000000E+00  0.00000000E+00
  0.00000000E+00  0.00000000E+00  0.00000000E+00
  0.00000000E+00  0.00000000E+00  0.00000000E+00
  0.00000000E+00  0.00000000E+00  0.00000000E+00
  0.00000000E+00  0.00000000E+00  0.00000000E+00
  0.00000000E+00  0.00000000E+00  0.00000000E+00
  0.00000000E+00  0.00000000E+00  0.00000000E+00
  0.00000000E+00  0.00000000E+00  0.00000000E+00
  0.00000000E+00  0.00000000E+00  0.00000000E+00
  0.00000000E+00  0.00000000E+00  0.00000000E+00
  0.00000000E+00  0.00000000E+00  0.00000000E+00
  0.00000000E+00  0.00000000E+00  0.00000000E+00
  0.00000000E+00  0.00000000E+00  0.00000000E+00
  0.00000000E+00  0.00000000E+00  0.00000000E+00
  0.00000000E+00  0.00000000E+00  0.00000000E+00
  0.00000000E+00  0.00000000E+00  0.00000000E+00
  0.00000000E+00  0.00000000E+00  0.00000000E+00
  0.00000000E+00  0.00000000E+00  0.00000000E+00
  0.00000000E+00  0.00000000E+00  0.00000000E+00
  0.00000000E+00  0.00000000E+00  0.00000000E+00
  0.00000000E+00  0.00000000E+00  0.00000000E+00
  0.00000000E+00  0.00000000E+00  0.00000000E+00
  0.00000000E+00  0.00000000E+00  0.00000000E+00
  0.00000000E+00  0.00000000E+00  0.00000000E+00
  0.00000000E+00  0.00000000E+00  0.00000000E+00
  0.00000000E+00  0.00000000E+00  0.00000000E+00
  0.00000000E+00  0.00000000E+00  0.00000000E+00
  0.00000000E+00  0.00000000E+00  0.00000000E+00
  0.00000000E+00  0.00000000E+00  0.00000000E+00
  0.00000000E+00  0.00000000E+00  0.00000000E+00
  0.00000000E+00  0.00000000E+00  0.00000000E+00
  0.00000000E+00  0.00000000E+00  0.00000000E+00
  0.00000000E+00  0.00000000E+00  0.00000000E+00
  0.00000000E+00  0.00000000E+00  0.00000000E+00
  0.00000000E+00  0.00000000E+00  0.00000000E+00
  0.00000000E+00  0.00000000E+00  0.00000000E+00
  0.00000000E+00  0.00000000E+00  0.00000000E+00
  0.00000000E+00  0.00000000E+00  0.00000000E+00
  0.00000000E+00  0.00000000E+00  0.00000000E+00
  0.00000000E+00  0.00000000E+00  0.00000000E+00
  0.00000000E+00  0.00000000E+00  0.00000000E+00
  0.00000000E+00  0.00000000E+00  0.00000000E+00
  0.00000000E+00  0.00000000E+00  0.00000000E+00
  0.00000000E+00  0.00000000E+00  0.00000000E+00
  0.00000000E+00  0.00000000E+00  0.00000000E+00
  0.00000000E+00  0.00000000E+00  0.00000000E+00
  0.00000000E+00  0.00000000E+00  0.00000000E+00
  0.00000000E+00  0.00000000E+00  0.00000000E+00
  0.00000000E+00  0.00000000E+00  0.00000000E+00
  0.00000000E+00  0.00000000E+00  0.00000000E+00
  0.00000000E+00  0.00000000E+00  0.00000000E+00
  0.00000000E+00  0.00000000E+00  0.00000000E+00
  0.00000000E+00  0.00000000E+00  0.00000000E+00
  0.00000000E+00  0.00000000E+00  0.00000000E+00
