# Supplementary material for: Tuning the reactivity of carbon surfaces with oxygen-containing functional groups
Source: Nat Commun. 2023 Apr 21;14:2293. doi: 10.1038/s41467-023-37962-3 (PMC10121666; doi:10.1038/s41467-023-37962-3)
Supplement: Supplementary file 3 — Source Data [file 41467_2023_37962_MOESM3_ESM.zip › Dataset for tuning oxygen-containing functional groups and reactivity of carbon surfaces-update/DFT_structure_coordinates/Armchair model_COOH/CONTCAR_AH_C3H6]

 C  H  O  C  O  C  H                    
   1.00000000000000     
    27.2975607337390294    0.0000000000000000    0.0000000000000000
     0.0000000000000000   12.7799999999999994    0.0000000000000000
     0.0000000000000000    0.0000000000000000   25.0999999999999979
   C    H    O    C    O    C    H 
    54    11     1     1     1     3     7
Direct
  0.6551464922391924  0.2244441121088437  0.4830038536539674
  0.6121882483091908  0.2798718543882774  0.4964955107301210
  0.6118806487438030  0.0589395017659225  0.4879750286030203
  0.6550662981943810  0.1172291653422836  0.4791034744001992
  0.5671472018989818  0.2245883197977646  0.4987177174188096
  0.5218112792211089  0.2799586973351334  0.5034248677285776
  0.5217359348702396  0.0577664383236272  0.4987905963138309
  0.5670809614653992  0.1134751670950174  0.4952094360272709
  0.4768103161869898  0.2246159708794603  0.5053018191715732
  0.4318217134970584  0.2799171231054055  0.5084812811355709
  0.4317349465955528  0.0575202431344845  0.5061190243960176
  0.4767783583138133  0.1128594492269795  0.5035236133924892
  0.3864572981041407  0.2242753232080682  0.5119526166091645
  0.3415105946134251  0.2791862893761850  0.5164038649512753
  0.3414747863952686  0.0579879702665970  0.5146886824414739
  0.3864342965779092  0.1129866873654040  0.5109753857450309
  0.2978012024117938  0.2220532581526859  0.5235246881837005
  0.2977576997016491  0.1147653704682394  0.5227649805251485
  0.6560454214391167  0.5567163401594734  0.5087818083268982
  0.6122582156134595  0.6130741384087164  0.5021871423178705
  0.6125550592780400  0.3910999058164102  0.5047995991971483
  0.6565034253309846  0.4488630283596020  0.5122308023845825
  0.5672173747128773  0.5578778887257727  0.5030593579857481
  0.5217828508322829  0.6133744358312996  0.5023713829417977
  0.5218878055711458  0.3908375014404904  0.5039207672997138
  0.5674505479422666  0.4464865523456271  0.5038459210889784
  0.4767592416782904  0.5579607234574043  0.5042528725075360
  0.4316630297453030  0.6132091067237004  0.5050107320602593
  0.4318232183649022  0.3908346794489369  0.5082208970419926
  0.4768490220513190  0.4461686051602203  0.5054537166683840
  0.3862627777043129  0.5575274861439686  0.5078175623657784
  0.3411122703780003  0.6123446447004646  0.5085360880149769
  0.3413243984595722  0.3913880447310782  0.5137453994197546
  0.3863397207323395  0.4463292245697951  0.5100431315101743
  0.2969430779918056  0.5552761068950044  0.5109052875957520
  0.2970262069317957  0.4481596609280335  0.5135420432892082
  0.6562175154414072  0.8890267152845548  0.4869354873044722
  0.6120838666669848  0.9463086328743150  0.4892491521376515
  0.6123504988135340  0.7252039266976658  0.4966892308307003
  0.6563542847969379  0.7818488540778067  0.4907565794182468
  0.5671371281188747  0.8913248318121135  0.4943606902236328
  0.5217028252551070  0.9468011099364870  0.4976326715225592
  0.5217946911637843  0.7244006818972804  0.5004443657020323
  0.5672079347525024  0.7800761999912302  0.4970882515284403
  0.4767238411084241  0.8914142228124392  0.5010286191801041
  0.4317069048009284  0.9466057884959621  0.5047169950357395
  0.4316633045635323  0.7241747054277216  0.5039179511278339
  0.4767123485908135  0.7796099063272484  0.5014964273960868
  0.3862655187096987  0.8909524120416642  0.5070722973044482
  0.3412798387426898  0.9458445080437042  0.5108482529229413
  0.3410963125332191  0.7246668014014641  0.5073994893050849
  0.3861979279231924  0.7796804962624760  0.5058595504993009
  0.2970089180547714  0.8890212466139887  0.5102199610541915
  0.2969126139242982  0.7818811904310440  0.5083605779731610
  0.2633001005848537  0.2625972140751255  0.5301866133271876
  0.2632720874984889  0.0738761629814984  0.5289211444928067
  0.2620619741241590  0.4074421424712621  0.5148846221310872
  0.2618918257336183  0.5956976318077907  0.5107601298517848
  0.2618380676593874  0.7415765577626142  0.5079090750393499
  0.2620623165495649  0.9299025506345160  0.5107821291152982
  0.6890119796566619  0.0777549767237588  0.4684692208151183
  0.6888050509784206  0.2665845657110967  0.4740393914214376
  0.6907810218012655  0.5974184372671666  0.5135414303024691
  0.6912364402632631  0.7407783892983101  0.4886323793527665
  0.6910824711538563  0.9295789836869731  0.4829635519894347
  0.7017519581866973  0.3473914087148782  0.5742444532201202
  0.7048933185413334  0.4050180471053096  0.5287910156129878
  0.7439075360774966  0.4255821454077501  0.5071338959472343
  0.8228899309249318  0.4401686068255711  0.6151769256544262
  0.7861902122775002  0.4728870825611369  0.6464363173755817
  0.8435729834962041  0.4991792751022605  0.5688501150455576
  0.8395905630666174  0.3638655388021920  0.6235112543372945
  0.7357065860652037  0.3358537546219731  0.5860707566223191
  0.7728468238904582  0.4262286843312001  0.6798282606977956
  0.7684347729246019  0.5484428976664901  0.6398139637536714
  0.8359656442688631  0.4576877083988045  0.5313142320028972
  0.8836201334584851  0.5070923009117481  0.5722850345335114
  0.8275332023860140  0.5777598807665552  0.5656381314825916
 
  0.00000000E+00  0.00000000E+00  0.00000000E+00
  0.00000000E+00  0.00000000E+00  0.00000000E+00
  0.00000000E+00  0.00000000E+00  0.00000000E+00
  0.00000000E+00  0.00000000E+00  0.00000000E+00
  0.00000000E+00  0.00000000E+00  0.00000000E+00
  0.00000000E+00  0.00000000E+00  0.00000000E+00
  0.00000000E+00  0.00000000E+00  0.00000000E+00
  0.00000000E+00  0.00000000E+00  0.00000000E+00
  0.00000000E+00  0.00000000E+00  0.00000000E+00
  0.00000000E+00  0.00000000E+00  0.00000000E+00
  0.00000000E+00  0.00000000E+00  0.00000000E+00
  0.00000000E+00  0.00000000E+00  0.00000000E+00
  0.00000000E+00  0.00000000E+00  0.00000000E+00
  0.00000000E+00  0.00000000E+00  0.00000000E+00
  0.00000000E+00  0.00000000E+00  0.00000000E+00
  0.00000000E+00  0.00000000E+00  0.00000000E+00
  0.00000000E+00  0.00000000E+00  0.00000000E+00
  0.00000000E+00  0.00000000E+00  0.00000000E+00
  0.00000000E+00  0.00000000E+00  0.00000000E+00
  0.00000000E+00  0.00000000E+00  0.00000000E+00
  0.00000000E+00  0.00000000E+00  0.00000000E+00
  0.00000000E+00  0.00000000E+00  0.00000000E+00
  0.00000000E+00  0.00000000E+00  0.00000000E+00
  0.00000000E+00  0.00000000E+00  0.00000000E+00
  0.00000000E+00  0.00000000E+00  0.00000000E+00
  0.00000000E+00  0.00000000E+00  0.00000000E+00
  0.00000000E+00  0.00000000E+00  0.00000000E+00
  0.00000000E+00  0.00000000E+00  0.00000000E+00
  0.00000000E+00  0.00000000E+00  0.00000000E+00
  0.00000000E+00  0.00000000E+00  0.00000000E+00
  0.00000000E+00  0.00000000E+00  0.00000000E+00
  0.00000000E+00  0.00000000E+00  0.00000000E+00
  0.00000000E+00  0.00000000E+00  0.00000000E+00
  0.00000000E+00  0.00000000E+00  0.00000000E+00
  0.00000000E+00  0.00000000E+00  0.00000000E+00
  0.00000000E+00  0.00000000E+00  0.00000000E+00
  0.00000000E+00  0.00000000E+00  0.00000000E+00
  0.00000000E+00  0.00000000E+00  0.00000000E+00
  0.00000000E+00  0.00000000E+00  0.00000000E+00
  0.00000000E+00  0.00000000E+00  0.00000000E+00
  0.00000000E+00  0.00000000E+00  0.00000000E+00
  0.00000000E+00  0.00000000E+00  0.00000000E+00
  0.00000000E+00  0.00000000E+00  0.00000000E+00
  0.00000000E+00  0.00000000E+00  0.00000000E+00
  0.00000000E+00  0.00000000E+00  0.00000000E+00
  0.00000000E+00  0.00000000E+00  0.00000000E+00
  0.00000000E+00  0.00000000E+00  0.00000000E+00
  0.00000000E+00  0.00000000E+00  0.00000000E+00
  0.00000000E+00  0.00000000E+00  0.00000000E+00
  0.00000000E+00  0.00000000E+00  0.00000000E+00
  0.00000000E+00  0.00000000E+00  0.00000000E+00
  0.00000000E+00  0.00000000E+00  0.00000000E+00
  0.00000000E+00  0.00000000E+00  0.00000000E+00
  0.00000000E+00  0.00000000E+00  0.00000000E+00
  0.00000000E+00  0.00000000E+00  0.00000000E+00
  0.00000000E+00  0.00000000E+00  0.00000000E+00
  0.00000000E+00  0.00000000E+00  0.00000000E+00
  0.00000000E+00  0.00000000E+00  0.00000000E+00
  0.00000000E+00  0.00000000E+00  0.00000000E+00
  0.00000000E+00  0.00000000E+00  0.00000000E+00
  0.00000000E+00  0.00000000E+00  0.00000000E+00
  0.00000000E+00  0.00000000E+00  0.00000000E+00
  0.00000000E+00  0.00000000E+00  0.00000000E+00
  0.00000000E+00  0.00000000E+00  0.00000000E+00
  0.00000000E+00  0.00000000E+00  0.00000000E+00
  0.00000000E+00  0.00000000E+00  0.00000000E+00
  0.00000000E+00  0.00000000E+00  0.00000000E+00
  0.00000000E+00  0.00000000E+00  0.00000000E+00
  0.00000000E+00  0.00000000E+00  0.00000000E+00
  0.00000000E+00  0.00000000E+00  0.00000000E+00
  0.00000000E+00  0.00000000E+00  0.00000000E+00
  0.00000000E+00  0.00000000E+00  0.00000000E+00
  0.00000000E+00  0.00000000E+00  0.00000000E+00
  0.00000000E+00  0.00000000E+00  0.00000000E+00
  0.00000000E+00  0.00000000E+00  0.00000000E+00
  0.00000000E+00  0.00000000E+00  0.00000000E+00
  0.00000000E+00  0.00000000E+00  0.00000000E+00
  0.00000000E+00  0.00000000E+00  0.00000000E+00
