# Supplementary material for: Tuning the reactivity of carbon surfaces with oxygen-containing functional groups
Source: Nat Commun. 2023 Apr 21;14:2293. doi: 10.1038/s41467-023-37962-3 (PMC10121666; doi:10.1038/s41467-023-37962-3)
Supplement: Supplementary file 3 — Source Data [file 41467_2023_37962_MOESM3_ESM.zip › Dataset for tuning oxygen-containing functional groups and reactivity of carbon surfaces-update/DFT_structure_coordinates/Armchair model_COOH/CONTCAR_AH_C3H6_H2O]

 C  H  O  C  O  H  O  C  H              
   1.00000000000000     
    27.2975607337390294    0.0000000000000000    0.0000000000000000
     0.0000000000000000   12.7799999999999994    0.0000000000000000
     0.0000000000000000    0.0000000000000000   25.0999999999999979
   C    H    O    C    O    H    O    C    H 
    54    11     1     1     1     1     1     3     8
Direct
  0.6528173829638777  0.2177337778558832  0.4813581263802482
  0.6100691249677018  0.2728442835773767  0.4960448090855578
  0.6096387551108264  0.0519012510289570  0.4855879416357991
  0.6526254852997753  0.1106464222209724  0.4761739295735852
  0.5650522987648514  0.2175506128096378  0.4978455304513135
  0.5198049801904069  0.2729356287584780  0.5030906616583523
  0.5196958500415423  0.0506840834715311  0.4985086265450079
  0.5649633433063489  0.1064359583251194  0.4938535594939333
  0.4747756933918700  0.2176892664606338  0.5051664048844547
  0.4298086893477253  0.2730799161026248  0.5087812185040916
  0.4297835023509057  0.0506509118827679  0.5070296010344145
  0.4747802030413029  0.1059018674123724  0.5037425003761882
  0.3844668987942325  0.2175053177855793  0.5126547241443791
  0.3395410037582804  0.2724421357851511  0.5173992294149611
  0.3394500604700686  0.0513231247787584  0.5148306116359681
  0.3844956579857349  0.1062153062094684  0.5117067297853074
  0.2956959968735578  0.2152781051349378  0.5235253115395326
  0.2956336415982123  0.1080720872046867  0.5221399255518854
  0.6540083971863765  0.5489443448670290  0.5130832481829070
  0.6105302035332619  0.6056225184656687  0.5042990365235824
  0.6104462608873492  0.3836253668815858  0.5061947041955928
  0.6542123076133231  0.4408338830642070  0.5163116504641252
  0.5653510575597852  0.5507173123265284  0.5043574365177443
  0.5198915896903028  0.6063643539616408  0.5036613440207177
  0.5199235724716023  0.3838385282946088  0.5039461058598909
  0.5654848266905222  0.4393491791331285  0.5046464625936232
  0.4748074547603147  0.5510818468710071  0.5052786793584289
  0.4297117960944634  0.6064216372776720  0.5064818734243793
  0.4298257608100263  0.3840420429265837  0.5085568845374598
  0.4748808326631361  0.4392643238630922  0.5057178256021345
  0.3842701264448857  0.5509545217938568  0.5091608168320709
  0.3391184491889302  0.6058452610843207  0.5103566455242423
  0.3394610380456824  0.3847775287633811  0.5154804914207533
  0.3844093177152389  0.4397252365044623  0.5111077275711166
  0.2950115826282989  0.5487937671451856  0.5143314062077772
  0.2952037975389537  0.4416899411378957  0.5170265455127508
  0.6539881804382124  0.8812835961398945  0.4844456134826510
  0.6099455084270143  0.9390824148219292  0.4873687966109744
  0.6105184313838208  0.7176475256485542  0.4976134069260609
  0.6543131285737802  0.7741543504393608  0.4897801281066460
  0.5651415852667261  0.8840769696582872  0.4941798529071706
  0.5197209575315458  0.9396344820636859  0.4980229286262959
  0.5199253407361053  0.7174133422000998  0.5021546306115544
  0.5653533827872245  0.7728212444347617  0.4979394500359982
  0.4747850051912457  0.8844370020888641  0.5026166097877881
  0.4297623851730801  0.9397484033833478  0.5061300667907994
  0.4297067964206604  0.7173309967677101  0.5058150532330228
  0.4748143585678143  0.7726188447133496  0.5034544402012461
  0.3842813582542676  0.8842439067928209  0.5082182576769352
  0.3392475144625114  0.9392828120855330  0.5109749577450949
  0.3390496471966351  0.7181748172247229  0.5084199649929206
  0.3842073307920588  0.7729522658476854  0.5073085185643363
  0.2949327342276948  0.8826270049872902  0.5092323607831564
  0.2948497457028606  0.7754155343429741  0.5078115340340393
  0.2610529452367202  0.2556152232408874  0.5295226849103655
  0.2610137229810925  0.0671392457860710  0.5272334405736316
  0.2602906403500500  0.4010796786687275  0.5198817855231874
  0.2599872668957796  0.5892487285812699  0.5157406944775381
  0.2598257256621536  0.7349793625363799  0.5061725567049020
  0.2600062692988906  0.9235396444964629  0.5084903488856174
  0.6864596898774676  0.0715126928161452  0.4648260698831939
  0.6864608941713018  0.2603727143735354  0.4728069819093432
  0.6884889576549137  0.5896720293184211  0.5198775716623687
  0.6891394489852267  0.7328399315667731  0.4873440480117431
  0.6887426416749974  0.9215811062322248  0.4789009546340161
  0.6937339804534566  0.3243756295759919  0.5756835687671187
  0.7006634975763095  0.3928238658947082  0.5359758659398854
  0.7417207591659687  0.4185450387578422  0.5193127951046238
  0.8020363162913003  0.3205941520481255  0.6157379390750771
  0.7881035393746728  0.2786105886250351  0.5868645147449062
  0.8400004548905492  0.5119500541158117  0.6257611970864220
  0.7968101693865358  0.5009061071222439  0.6504955013612993
  0.8466408484657540  0.5376336440165709  0.5680254049147593
  0.8736191603087693  0.5025605395378629  0.6491528625998720
  0.7271575745994585  0.2964461829927217  0.5865001824485560
  0.7945136996195140  0.4837323992391215  0.6929985412631560
  0.7622522916293846  0.5103185905686941  0.6290337196112469
  0.8694324948461364  0.4783062523520233  0.5479921866769909
  0.8660879958018245  0.6126316389966643  0.5633539715307684
  0.8114770239411054  0.5423083169180688  0.5469311059666175
  0.7867957696798757  0.3288162416064385  0.5568470341388627
 
  0.00000000E+00  0.00000000E+00  0.00000000E+00
  0.00000000E+00  0.00000000E+00  0.00000000E+00
  0.00000000E+00  0.00000000E+00  0.00000000E+00
  0.00000000E+00  0.00000000E+00  0.00000000E+00
  0.00000000E+00  0.00000000E+00  0.00000000E+00
  0.00000000E+00  0.00000000E+00  0.00000000E+00
  0.00000000E+00  0.00000000E+00  0.00000000E+00
  0.00000000E+00  0.00000000E+00  0.00000000E+00
  0.00000000E+00  0.00000000E+00  0.00000000E+00
  0.00000000E+00  0.00000000E+00  0.00000000E+00
  0.00000000E+00  0.00000000E+00  0.00000000E+00
  0.00000000E+00  0.00000000E+00  0.00000000E+00
  0.00000000E+00  0.00000000E+00  0.00000000E+00
  0.00000000E+00  0.00000000E+00  0.00000000E+00
  0.00000000E+00  0.00000000E+00  0.00000000E+00
  0.00000000E+00  0.00000000E+00  0.00000000E+00
  0.00000000E+00  0.00000000E+00  0.00000000E+00
  0.00000000E+00  0.00000000E+00  0.00000000E+00
  0.00000000E+00  0.00000000E+00  0.00000000E+00
  0.00000000E+00  0.00000000E+00  0.00000000E+00
  0.00000000E+00  0.00000000E+00  0.00000000E+00
  0.00000000E+00  0.00000000E+00  0.00000000E+00
  0.00000000E+00  0.00000000E+00  0.00000000E+00
  0.00000000E+00  0.00000000E+00  0.00000000E+00
  0.00000000E+00  0.00000000E+00  0.00000000E+00
  0.00000000E+00  0.00000000E+00  0.00000000E+00
  0.00000000E+00  0.00000000E+00  0.00000000E+00
  0.00000000E+00  0.00000000E+00  0.00000000E+00
  0.00000000E+00  0.00000000E+00  0.00000000E+00
  0.00000000E+00  0.00000000E+00  0.00000000E+00
  0.00000000E+00  0.00000000E+00  0.00000000E+00
  0.00000000E+00  0.00000000E+00  0.00000000E+00
  0.00000000E+00  0.00000000E+00  0.00000000E+00
  0.00000000E+00  0.00000000E+00  0.00000000E+00
  0.00000000E+00  0.00000000E+00  0.00000000E+00
  0.00000000E+00  0.00000000E+00  0.00000000E+00
  0.00000000E+00  0.00000000E+00  0.00000000E+00
  0.00000000E+00  0.00000000E+00  0.00000000E+00
  0.00000000E+00  0.00000000E+00  0.00000000E+00
  0.00000000E+00  0.00000000E+00  0.00000000E+00
  0.00000000E+00  0.00000000E+00  0.00000000E+00
  0.00000000E+00  0.00000000E+00  0.00000000E+00
  0.00000000E+00  0.00000000E+00  0.00000000E+00
  0.00000000E+00  0.00000000E+00  0.00000000E+00
  0.00000000E+00  0.00000000E+00  0.00000000E+00
  0.00000000E+00  0.00000000E+00  0.00000000E+00
  0.00000000E+00  0.00000000E+00  0.00000000E+00
  0.00000000E+00  0.00000000E+00  0.00000000E+00
  0.00000000E+00  0.00000000E+00  0.00000000E+00
  0.00000000E+00  0.00000000E+00  0.00000000E+00
  0.00000000E+00  0.00000000E+00  0.00000000E+00
  0.00000000E+00  0.00000000E+00  0.00000000E+00
  0.00000000E+00  0.00000000E+00  0.00000000E+00
  0.00000000E+00  0.00000000E+00  0.00000000E+00
  0.00000000E+00  0.00000000E+00  0.00000000E+00
  0.00000000E+00  0.00000000E+00  0.00000000E+00
  0.00000000E+00  0.00000000E+00  0.00000000E+00
  0.00000000E+00  0.00000000E+00  0.00000000E+00
  0.00000000E+00  0.00000000E+00  0.00000000E+00
  0.00000000E+00  0.00000000E+00  0.00000000E+00
  0.00000000E+00  0.00000000E+00  0.00000000E+00
  0.00000000E+00  0.00000000E+00  0.00000000E+00
  0.00000000E+00  0.00000000E+00  0.00000000E+00
  0.00000000E+00  0.00000000E+00  0.00000000E+00
  0.00000000E+00  0.00000000E+00  0.00000000E+00
  0.00000000E+00  0.00000000E+00  0.00000000E+00
  0.00000000E+00  0.00000000E+00  0.00000000E+00
  0.00000000E+00  0.00000000E+00  0.00000000E+00
  0.00000000E+00  0.00000000E+00  0.00000000E+00
  0.00000000E+00  0.00000000E+00  0.00000000E+00
  0.00000000E+00  0.00000000E+00  0.00000000E+00
  0.00000000E+00  0.00000000E+00  0.00000000E+00
  0.00000000E+00  0.00000000E+00  0.00000000E+00
  0.00000000E+00  0.00000000E+00  0.00000000E+00
  0.00000000E+00  0.00000000E+00  0.00000000E+00
  0.00000000E+00  0.00000000E+00  0.00000000E+00
  0.00000000E+00  0.00000000E+00  0.00000000E+00
  0.00000000E+00  0.00000000E+00  0.00000000E+00
  0.00000000E+00  0.00000000E+00  0.00000000E+00
  0.00000000E+00  0.00000000E+00  0.00000000E+00
  0.00000000E+00  0.00000000E+00  0.00000000E+00
