# Supplementary material for: Tuning the reactivity of carbon surfaces with oxygen-containing functional groups
Source: Nat Commun. 2023 Apr 21;14:2293. doi: 10.1038/s41467-023-37962-3 (PMC10121666; doi:10.1038/s41467-023-37962-3)
Supplement: Supplementary file 3 — Source Data [file 41467_2023_37962_MOESM3_ESM.zip › Dataset for tuning oxygen-containing functional groups and reactivity of carbon surfaces-update/DFT_structure_coordinates/Armchair model_COOH/CONTCAR_AH_C3H8O]

 C  H  O  C  O  H  O  C  H              
   1.00000000000000     
    27.2975607337390294    0.0000000000000000    0.0000000000000000
     0.0000000000000000   12.7799999999999994    0.0000000000000000
     0.0000000000000000    0.0000000000000000   25.0999999999999979
   C    H    O    C    O    H    O    C    H 
    54    11     1     1     1     1     1     3     8
Direct
  0.6610523844232651  0.2163545097009881  0.4849265558940924
  0.6178898244435999  0.2715003577112762  0.4979505352563811
  0.6176556530206972  0.0506673306852507  0.4878638380594494
  0.6609180126067675  0.1092671586918640  0.4799999215596318
  0.5728906118634781  0.2161471622043882  0.4992821224646521
  0.5275946291162535  0.2715576914649968  0.5039204187186216
  0.5275444491476846  0.0492862669856816  0.4997431063139197
  0.5728291956428769  0.1050490230674700  0.4954975035520581
  0.4825846457082346  0.2162301713308548  0.5061037336379933
  0.4376339925353565  0.2716114095115640  0.5097855590836619
  0.4375850085932385  0.0492039995956144  0.5078987636821390
  0.4825908927694750  0.1044319239526578  0.5047570222395474
  0.3922610037885329  0.2160710416941042  0.5132769865162141
  0.3473345040806466  0.2709524888457592  0.5179316077972295
  0.3472222845938090  0.0498795290332889  0.5154063566265943
  0.3922489322795912  0.1048101658496487  0.5122271136227842
  0.3033349554141253  0.2139124251862643  0.5227427822358166
  0.3032825472974061  0.1067239446848739  0.5215146495738754
  0.6616133942053559  0.5480718138290172  0.5117793223493331
  0.6180968341643159  0.6043917033323420  0.5030089440673994
  0.6180267016617070  0.3825707403936651  0.5067755630396025
  0.6617195475814450  0.4402127202394026  0.5162316027021840
  0.5729702571488734  0.5494307402197148  0.5037993045656080
  0.5275584120712030  0.6050658895802888  0.5037312940905928
  0.5275927228135627  0.3825259039119423  0.5044135712520973
  0.5731054529572116  0.4381508928035890  0.5046760904276121
  0.4825231208802656  0.5497345896275770  0.5061502742291085
  0.4374907080735931  0.6050400915105754  0.5082202125867430
  0.4376061969618661  0.3825664734531546  0.5097607945019416
  0.4825745603432062  0.4379438516126350  0.5065274316815428
  0.3921193609048798  0.5494495508648506  0.5117137532778477
  0.3470649987188323  0.6044911188979676  0.5140768172601321
  0.3472757050170160  0.3832952020645636  0.5174399527602624
  0.3922221825758154  0.4381878531621205  0.5130163972379607
  0.3030444609227440  0.5475422376155118  0.5191951317723092
  0.3031589479598797  0.4404039167273304  0.5208545618731395
  0.6617649255290395  0.8800625181978279  0.4846492724913151
  0.6178555035775376  0.9379080561188231  0.4886627400174156
  0.6181415176080456  0.7163745422856597  0.4966738388899287
  0.6619603669640647  0.7727455473087459  0.4887274910523926
  0.5729977635535378  0.8828542413578538  0.4951877678618149
  0.5275646357654586  0.9382772082785608  0.4992651336169991
  0.5276508839609191  0.7161143739903277  0.5025211736326701
  0.5730610021848928  0.7715523338655463  0.4981234350556573
  0.4825966312987677  0.8831132498582632  0.5037245374613358
  0.4375912928094835  0.9383492511803495  0.5073027425493069
  0.4375261167192238  0.7159792642627488  0.5076364259922819
  0.4825739682691422  0.7712917424909600  0.5045153821893941
  0.3921508683133423  0.8828354368115171  0.5101442389859584
  0.3470880073755770  0.9376934230774804  0.5129973959911894
  0.3469925067639971  0.7167481302669870  0.5120231893937449
  0.3920934123950084  0.7715844122706637  0.5098720968539429
  0.3027780259732026  0.8809076912235939  0.5129343274184565
  0.3027255707028851  0.7736917023420680  0.5123551396304219
  0.2685939670634280  0.2543293121173981  0.5276614446509225
  0.2685005342079069  0.0660685750845899  0.5257324746513875
  0.2682818272279432  0.4000031472251101  0.5246881970708061
  0.2681330368063001  0.5881010174402728  0.5221205338363332
  0.2677034069758958  0.7331264241160514  0.5120284288211736
  0.2677871558666925  0.9216258276935788  0.5129191495060929
  0.6950530402859372  0.0700591356292085  0.4698500183096943
  0.6949483513249172  0.2588480895010040  0.4774283775137428
  0.6960684307319766  0.5889972349831614  0.5182966997848170
  0.6966477531171545  0.7312350998405178  0.4851443739148809
  0.6964878009470234  0.9203439947625462  0.4788822321491444
  0.7003481135969838  0.3332526489577307  0.5807364381688548
  0.7078444161707853  0.3954418520290262  0.5384254763165884
  0.7490911363674516  0.4208827311541376  0.5223527293774252
  0.7334183414637878  0.3201815919434466  0.5978929729411736
  0.7943174852619637  0.3414539628328913  0.6103907149637100
  0.8076521734239840  0.4245498860280825  0.6473606916183520
  0.7621552945006732  0.4730847432850589  0.6726951420196770
  0.8393931449778579  0.5055659739531123  0.6191431752587577
  0.8293178621304198  0.3852029670159747  0.6785281453251023
  0.7392128460968563  0.4127441239799164  0.6914016050020977
  0.7725376650798715  0.5300391194694207  0.7035291960995035
  0.7399227434913881  0.5140749941131648  0.6426773719690242
  0.8717938154508663  0.4687916571600541  0.6011913324443420
  0.8517616840385032  0.5660382862550779  0.6471982630404846
  0.8182912409978307  0.5443393411207141  0.5873831272051034
  0.7915745141792179  0.3733694302393191  0.5744842443577169
 
  0.00000000E+00  0.00000000E+00  0.00000000E+00
  0.00000000E+00  0.00000000E+00  0.00000000E+00
  0.00000000E+00  0.00000000E+00  0.00000000E+00
  0.00000000E+00  0.00000000E+00  0.00000000E+00
  0.00000000E+00  0.00000000E+00  0.00000000E+00
  0.00000000E+00  0.00000000E+00  0.00000000E+00
  0.00000000E+00  0.00000000E+00  0.00000000E+00
  0.00000000E+00  0.00000000E+00  0.00000000E+00
  0.00000000E+00  0.00000000E+00  0.00000000E+00
  0.00000000E+00  0.00000000E+00  0.00000000E+00
  0.00000000E+00  0.00000000E+00  0.00000000E+00
  0.00000000E+00  0.00000000E+00  0.00000000E+00
  0.00000000E+00  0.00000000E+00  0.00000000E+00
  0.00000000E+00  0.00000000E+00  0.00000000E+00
  0.00000000E+00  0.00000000E+00  0.00000000E+00
  0.00000000E+00  0.00000000E+00  0.00000000E+00
  0.00000000E+00  0.00000000E+00  0.00000000E+00
  0.00000000E+00  0.00000000E+00  0.00000000E+00
  0.00000000E+00  0.00000000E+00  0.00000000E+00
  0.00000000E+00  0.00000000E+00  0.00000000E+00
  0.00000000E+00  0.00000000E+00  0.00000000E+00
  0.00000000E+00  0.00000000E+00  0.00000000E+00
  0.00000000E+00  0.00000000E+00  0.00000000E+00
  0.00000000E+00  0.00000000E+00  0.00000000E+00
  0.00000000E+00  0.00000000E+00  0.00000000E+00
  0.00000000E+00  0.00000000E+00  0.00000000E+00
  0.00000000E+00  0.00000000E+00  0.00000000E+00
  0.00000000E+00  0.00000000E+00  0.00000000E+00
  0.00000000E+00  0.00000000E+00  0.00000000E+00
  0.00000000E+00  0.00000000E+00  0.00000000E+00
  0.00000000E+00  0.00000000E+00  0.00000000E+00
  0.00000000E+00  0.00000000E+00  0.00000000E+00
  0.00000000E+00  0.00000000E+00  0.00000000E+00
  0.00000000E+00  0.00000000E+00  0.00000000E+00
  0.00000000E+00  0.00000000E+00  0.00000000E+00
  0.00000000E+00  0.00000000E+00  0.00000000E+00
  0.00000000E+00  0.00000000E+00  0.00000000E+00
  0.00000000E+00  0.00000000E+00  0.00000000E+00
  0.00000000E+00  0.00000000E+00  0.00000000E+00
  0.00000000E+00  0.00000000E+00  0.00000000E+00
  0.00000000E+00  0.00000000E+00  0.00000000E+00
  0.00000000E+00  0.00000000E+00  0.00000000E+00
  0.00000000E+00  0.00000000E+00  0.00000000E+00
  0.00000000E+00  0.00000000E+00  0.00000000E+00
  0.00000000E+00  0.00000000E+00  0.00000000E+00
  0.00000000E+00  0.00000000E+00  0.00000000E+00
  0.00000000E+00  0.00000000E+00  0.00000000E+00
  0.00000000E+00  0.00000000E+00  0.00000000E+00
  0.00000000E+00  0.00000000E+00  0.00000000E+00
  0.00000000E+00  0.00000000E+00  0.00000000E+00
  0.00000000E+00  0.00000000E+00  0.00000000E+00
  0.00000000E+00  0.00000000E+00  0.00000000E+00
  0.00000000E+00  0.00000000E+00  0.00000000E+00
  0.00000000E+00  0.00000000E+00  0.00000000E+00
  0.00000000E+00  0.00000000E+00  0.00000000E+00
  0.00000000E+00  0.00000000E+00  0.00000000E+00
  0.00000000E+00  0.00000000E+00  0.00000000E+00
  0.00000000E+00  0.00000000E+00  0.00000000E+00
  0.00000000E+00  0.00000000E+00  0.00000000E+00
  0.00000000E+00  0.00000000E+00  0.00000000E+00
  0.00000000E+00  0.00000000E+00  0.00000000E+00
  0.00000000E+00  0.00000000E+00  0.00000000E+00
  0.00000000E+00  0.00000000E+00  0.00000000E+00
  0.00000000E+00  0.00000000E+00  0.00000000E+00
  0.00000000E+00  0.00000000E+00  0.00000000E+00
  0.00000000E+00  0.00000000E+00  0.00000000E+00
  0.00000000E+00  0.00000000E+00  0.00000000E+00
  0.00000000E+00  0.00000000E+00  0.00000000E+00
  0.00000000E+00  0.00000000E+00  0.00000000E+00
  0.00000000E+00  0.00000000E+00  0.00000000E+00
  0.00000000E+00  0.00000000E+00  0.00000000E+00
  0.00000000E+00  0.00000000E+00  0.00000000E+00
  0.00000000E+00  0.00000000E+00  0.00000000E+00
  0.00000000E+00  0.00000000E+00  0.00000000E+00
  0.00000000E+00  0.00000000E+00  0.00000000E+00
  0.00000000E+00  0.00000000E+00  0.00000000E+00
  0.00000000E+00  0.00000000E+00  0.00000000E+00
  0.00000000E+00  0.00000000E+00  0.00000000E+00
  0.00000000E+00  0.00000000E+00  0.00000000E+00
  0.00000000E+00  0.00000000E+00  0.00000000E+00
  0.00000000E+00  0.00000000E+00  0.00000000E+00
