# Supplementary material for: Tuning the reactivity of carbon surfaces with oxygen-containing functional groups
Source: Nat Commun. 2023 Apr 21;14:2293. doi: 10.1038/s41467-023-37962-3 (PMC10121666; doi:10.1038/s41467-023-37962-3)
Supplement: Supplementary file 3 — Source Data [file 41467_2023_37962_MOESM3_ESM.zip › Dataset for tuning oxygen-containing functional groups and reactivity of carbon surfaces-update/DFT_structure_coordinates/Armchair model_COOH/CONTCAR_A_C3H7]

 C  H  O  C  O  C  H                    
   1.00000000000000     
    27.2975607337390294    0.0000000000000000    0.0000000000000000
     0.0000000000000000   12.7799999999999994    0.0000000000000000
     0.0000000000000000    0.0000000000000000   25.0999999999999979
   C    H    O    C    O    C    H 
    54    11     1     1     1     3     7
Direct
  0.6583567764092040  0.2249568170385479  0.4894294012362927
  0.6150166230795406  0.2802608662207541  0.5016125122129446
  0.6146263723715043  0.0593089692830438  0.4891945453287769
  0.6581283393459796  0.1181442104395825  0.4831863135013673
  0.5699180655463486  0.2248877473943863  0.5011533847159194
  0.5245031708443059  0.2800075060499933  0.5047818849287654
  0.5243630517553424  0.0579287257777316  0.4991202218380983
  0.5697792201454348  0.1137756766774192  0.4963637441889640
  0.4794322651463427  0.2246249339167380  0.5058155892430786
  0.4344398815753114  0.2799863474113741  0.5087965943453985
  0.4343978217703641  0.0575345863657557  0.5067863533594319
  0.4794040236715130  0.1128896428644873  0.5039865367712150
  0.3891536600066303  0.2243552454589130  0.5129404976163636
  0.3442712497121071  0.2792255332440048  0.5179360075704753
  0.3442451465215305  0.0580121306634576  0.5163000926893745
  0.3891653632622696  0.1130461426063957  0.5121225977830478
  0.3007083091563696  0.2220645896628294  0.5262203861297392
  0.3007129553619094  0.1147471847155236  0.5253769700593786
  0.6575445684691201  0.5581263105667517  0.5169758910189650
  0.6145412521419980  0.6132317259840315  0.5042871050371479
  0.6150761954557257  0.3913942182926989  0.5106733091656137
  0.6583246873919367  0.4502004657912781  0.5226696374080689
  0.5695935303693017  0.5578691681681730  0.5039860736750524
  0.5242224007557121  0.6133733640941114  0.5018430908433412
  0.5245554525444301  0.3908576430365241  0.5049150375400934
  0.5700663103258443  0.4465126422331235  0.5063187423185751
  0.4792150837165200  0.5580147458400921  0.5035460551627310
  0.4341318774640382  0.6132430645073711  0.5042550579961247
  0.4343902476095022  0.3909306411989720  0.5079672045079664
  0.4794317160927452  0.4462457115333765  0.5050638361331563
  0.3887147857667750  0.5576463999431907  0.5071745552815453
  0.3435605718866339  0.6124874284744141  0.5080984082261509
  0.3439750125752360  0.3913913926813981  0.5144064772642246
  0.3888889728725347  0.4464221870420593  0.5098043120290958
  0.2994371123601665  0.5552270723296540  0.5110258987394403
  0.2996306643400032  0.4481247586228806  0.5142710240267093
  0.6585711152852793  0.8884187686801939  0.4847541959064869
  0.6146749588317987  0.9464343761710077  0.4886791342596005
  0.6147699338154871  0.7249031302134947  0.4964838828976645
  0.6587157315945698  0.7810690190947395  0.4888729282231529
  0.5696964980541712  0.8913903851703360  0.4938196299332916
  0.5243219844720493  0.9468896691259592  0.4976732740861865
  0.5242886204751507  0.7244355995069272  0.4999672193705259
  0.5696972654750702  0.7800956520672299  0.4965136783046000
  0.4793234129213468  0.8915088033931230  0.5011627013962586
  0.4343409326547928  0.9466620439222684  0.5052076820254100
  0.4341506593367822  0.7242467905935269  0.5035203889630340
  0.4792323962979699  0.7796559154976356  0.5012269544775625
  0.3888795920500331  0.8910340904242574  0.5075618645566068
  0.3439367220175660  0.9459605296862874  0.5118784864441229
  0.3435662919628561  0.7249169400610702  0.5072341844441298
  0.3887037955067494  0.7798248303893507  0.5058167536963922
  0.2995921570525072  0.8893273418883649  0.5110292353635090
  0.2993996498519414  0.7821362294309770  0.5086697935068164
  0.2663496006869378  0.2626199110212711  0.5336822126162820
  0.2663617777195029  0.0737573020336327  0.5322611556978858
  0.2647273446667295  0.4072468340499272  0.5162492323899844
  0.2643448032833894  0.5955001449081661  0.5111528506702026
  0.2643132079320923  0.7418556252875952  0.5081649119226140
  0.2646880764671117  0.9303712928130681  0.5118788438868089
  0.6924994890638011  0.0791213651572844  0.4738107313476890
  0.6925338382846009  0.2674491931236407  0.4840859704024576
  0.6908980346712590  0.6009516232290223  0.5261386992308792
  0.6933574468789678  0.7391631335326035  0.4856959810295874
  0.6933624211426527  0.9285576744400778  0.4791959115281286
  0.6995406977501188  0.3306352904300007  0.5823228216096175
  0.7012621039587592  0.4052583842176137  0.5518141154255639
  0.7424625859139098  0.4636897705737081  0.5437419217762893
  0.7837472882729660  0.4452288860829654  0.5799528937223244
  0.7724246171798491  0.4915476880664968  0.6345091166965389
  0.8276347603056265  0.4959066417931264  0.5531680322319144
  0.7886254105923102  0.3599945622906665  0.5833432713137415
  0.7403872930193778  0.4537238863214468  0.6525160242134320
  0.8038679183545226  0.4798163279025280  0.6612056294024831
  0.7656075616258767  0.5760927723610771  0.6311605623117683
  0.8341784643800036  0.4617211424176556  0.5136926945188466
  0.8605961578396246  0.4842845328550880  0.5775650702159545
  0.8217014300269616  0.5805199134266947  0.5484019989472122
 
  0.00000000E+00  0.00000000E+00  0.00000000E+00
  0.00000000E+00  0.00000000E+00  0.00000000E+00
  0.00000000E+00  0.00000000E+00  0.00000000E+00
  0.00000000E+00  0.00000000E+00  0.00000000E+00
  0.00000000E+00  0.00000000E+00  0.00000000E+00
  0.00000000E+00  0.00000000E+00  0.00000000E+00
  0.00000000E+00  0.00000000E+00  0.00000000E+00
  0.00000000E+00  0.00000000E+00  0.00000000E+00
  0.00000000E+00  0.00000000E+00  0.00000000E+00
  0.00000000E+00  0.00000000E+00  0.00000000E+00
  0.00000000E+00  0.00000000E+00  0.00000000E+00
  0.00000000E+00  0.00000000E+00  0.00000000E+00
  0.00000000E+00  0.00000000E+00  0.00000000E+00
  0.00000000E+00  0.00000000E+00  0.00000000E+00
  0.00000000E+00  0.00000000E+00  0.00000000E+00
  0.00000000E+00  0.00000000E+00  0.00000000E+00
  0.00000000E+00  0.00000000E+00  0.00000000E+00
  0.00000000E+00  0.00000000E+00  0.00000000E+00
  0.00000000E+00  0.00000000E+00  0.00000000E+00
  0.00000000E+00  0.00000000E+00  0.00000000E+00
  0.00000000E+00  0.00000000E+00  0.00000000E+00
  0.00000000E+00  0.00000000E+00  0.00000000E+00
  0.00000000E+00  0.00000000E+00  0.00000000E+00
  0.00000000E+00  0.00000000E+00  0.00000000E+00
  0.00000000E+00  0.00000000E+00  0.00000000E+00
  0.00000000E+00  0.00000000E+00  0.00000000E+00
  0.00000000E+00  0.00000000E+00  0.00000000E+00
  0.00000000E+00  0.00000000E+00  0.00000000E+00
  0.00000000E+00  0.00000000E+00  0.00000000E+00
  0.00000000E+00  0.00000000E+00  0.00000000E+00
  0.00000000E+00  0.00000000E+00  0.00000000E+00
  0.00000000E+00  0.00000000E+00  0.00000000E+00
  0.00000000E+00  0.00000000E+00  0.00000000E+00
  0.00000000E+00  0.00000000E+00  0.00000000E+00
  0.00000000E+00  0.00000000E+00  0.00000000E+00
  0.00000000E+00  0.00000000E+00  0.00000000E+00
  0.00000000E+00  0.00000000E+00  0.00000000E+00
  0.00000000E+00  0.00000000E+00  0.00000000E+00
  0.00000000E+00  0.00000000E+00  0.00000000E+00
  0.00000000E+00  0.00000000E+00  0.00000000E+00
  0.00000000E+00  0.00000000E+00  0.00000000E+00
  0.00000000E+00  0.00000000E+00  0.00000000E+00
  0.00000000E+00  0.00000000E+00  0.00000000E+00
  0.00000000E+00  0.00000000E+00  0.00000000E+00
  0.00000000E+00  0.00000000E+00  0.00000000E+00
  0.00000000E+00  0.00000000E+00  0.00000000E+00
  0.00000000E+00  0.00000000E+00  0.00000000E+00
  0.00000000E+00  0.00000000E+00  0.00000000E+00
  0.00000000E+00  0.00000000E+00  0.00000000E+00
  0.00000000E+00  0.00000000E+00  0.00000000E+00
  0.00000000E+00  0.00000000E+00  0.00000000E+00
  0.00000000E+00  0.00000000E+00  0.00000000E+00
  0.00000000E+00  0.00000000E+00  0.00000000E+00
  0.00000000E+00  0.00000000E+00  0.00000000E+00
  0.00000000E+00  0.00000000E+00  0.00000000E+00
  0.00000000E+00  0.00000000E+00  0.00000000E+00
  0.00000000E+00  0.00000000E+00  0.00000000E+00
  0.00000000E+00  0.00000000E+00  0.00000000E+00
  0.00000000E+00  0.00000000E+00  0.00000000E+00
  0.00000000E+00  0.00000000E+00  0.00000000E+00
  0.00000000E+00  0.00000000E+00  0.00000000E+00
  0.00000000E+00  0.00000000E+00  0.00000000E+00
  0.00000000E+00  0.00000000E+00  0.00000000E+00
  0.00000000E+00  0.00000000E+00  0.00000000E+00
  0.00000000E+00  0.00000000E+00  0.00000000E+00
  0.00000000E+00  0.00000000E+00  0.00000000E+00
  0.00000000E+00  0.00000000E+00  0.00000000E+00
  0.00000000E+00  0.00000000E+00  0.00000000E+00
  0.00000000E+00  0.00000000E+00  0.00000000E+00
  0.00000000E+00  0.00000000E+00  0.00000000E+00
  0.00000000E+00  0.00000000E+00  0.00000000E+00
  0.00000000E+00  0.00000000E+00  0.00000000E+00
  0.00000000E+00  0.00000000E+00  0.00000000E+00
  0.00000000E+00  0.00000000E+00  0.00000000E+00
  0.00000000E+00  0.00000000E+00  0.00000000E+00
  0.00000000E+00  0.00000000E+00  0.00000000E+00
  0.00000000E+00  0.00000000E+00  0.00000000E+00
  0.00000000E+00  0.00000000E+00  0.00000000E+00
