# Supplementary material for: Tuning the reactivity of carbon surfaces with oxygen-containing functional groups
Source: Nat Commun. 2023 Apr 21;14:2293. doi: 10.1038/s41467-023-37962-3 (PMC10121666; doi:10.1038/s41467-023-37962-3)
Supplement: Supplementary file 3 — Source Data [file 41467_2023_37962_MOESM3_ESM.zip › Dataset for tuning oxygen-containing functional groups and reactivity of carbon surfaces-update/DFT_structure_coordinates/Armchair model_COOH/CONTCAR_A_C3H7_H2O]

 C  H  O  C  O  H  O  C  H              
   1.00000000000000     
    27.2975607337390294    0.0000000000000000    0.0000000000000000
     0.0000000000000000   12.7799999999999994    0.0000000000000000
     0.0000000000000000    0.0000000000000000   25.0999999999999979
   C    H    O    C    O    H    O    C    H 
    54    11     1     1     1     1     1     3     8
Direct
  0.6588791205625989  0.2218222020264892  0.4893524137269579
  0.6153883715268266  0.2772342522867698  0.5008290206892678
  0.6150715667063438  0.0562199689854901  0.4882600157019198
  0.6586778051961587  0.1150277511465030  0.4829969036420315
  0.5703276509797588  0.2217700436421178  0.5001029629107521
  0.5249052485200750  0.2768236615513235  0.5037366793346646
  0.5247567793722180  0.0549016477206165  0.4980138394841320
  0.5702045261775879  0.1107125818140589  0.4952741985567659
  0.4798338244507874  0.2215628218885057  0.5052521428256972
  0.4348357014839366  0.2768715601403964  0.5086408066556027
  0.4347750125397227  0.0545597110682336  0.5062198938774507
  0.4798133296834484  0.1098727755021765  0.5032823175673199
  0.3895534899786247  0.2212193214003904  0.5128573725948283
  0.3446637500525255  0.2760175955917565  0.5179166046965704
  0.3445294070624826  0.0550612246455898  0.5157237871516115
  0.3895039126365731  0.1100281642337191  0.5117888834939093
  0.3009662542300681  0.2189289838523031  0.5253846699270417
  0.3008830304586360  0.1116734989957537  0.5244001499779486
  0.6576857218884523  0.5553876354114398  0.5152478799532857
  0.6147441187432504  0.6101530469396632  0.5020579162739669
  0.6152915525115832  0.3885029183397657  0.5095093356436466
  0.6583098674240003  0.4476026661931541  0.5218197820399505
  0.5697988981809080  0.5548264945595733  0.5021078061577772
  0.5244334036265059  0.6102647178105992  0.5003822282247326
  0.5248437920465155  0.3877601621077530  0.5036998307132396
  0.5703051664300671  0.4435382207529109  0.5047421698479617
  0.4794635499458479  0.5548628133704830  0.5028420015714636
  0.4344058480186410  0.6102369918767456  0.5041267835736611
  0.4347419612913944  0.3878161735753646  0.5078650209129375
  0.4797155955023558  0.4430921113340140  0.5044005233758002
  0.3890368931936686  0.5546461684994911  0.5075919384218730
  0.3439135672057320  0.6096070305248932  0.5089225407040205
  0.3443643612336529  0.3883476503940219  0.5151863117614460
  0.3892424597555590  0.4433663131833281  0.5101998471631596
  0.2998704151297046  0.5523684545026917  0.5130949275666606
  0.3000971630474888  0.4452924737207104  0.5163849105863191
  0.6588411664368002  0.8852129196414650  0.4825465513052742
  0.6150203640752846  0.9433152706727683  0.4871670157090321
  0.6149420572080743  0.7217093509237148  0.4940606396176174
  0.6588696455542732  0.7777785311486876  0.4861342555736197
  0.5699927527409409  0.8883060238199083  0.4922767618532318
  0.5246412306501840  0.9438953333449269  0.4964357393607496
  0.5245309883698964  0.7213281919511229  0.4985627443065793
  0.5699125834340736  0.7769336314253932  0.4946343441497138
  0.4796352233274568  0.8885333994509109  0.5001994970217880
  0.4346806099847985  0.9436997508651505  0.5044869475357625
  0.4344306678848570  0.7212184338628784  0.5032403604407898
  0.4794998420432837  0.7766487331907274  0.5003654498690299
  0.3892227075292650  0.8881398624407914  0.5070667845922970
  0.3442830602466667  0.9430671337458241  0.5113112218084765
  0.3438571180107513  0.7219869565825986  0.5073488977909228
  0.3890010607788916  0.7768365880035509  0.5056435981214934
  0.2999046348109892  0.8865291697380134  0.5103412756754786
  0.2996906615110467  0.7793412370553108  0.5082103619221199
  0.2665044501787112  0.2594931254625603  0.5322246040366345
  0.2664082204800504  0.0707818323104337  0.5305974054619506
  0.2651833868292024  0.4047062643482418  0.5193507159174114
  0.2648004827693127  0.5926969180942572  0.5141818568457599
  0.2645902166876484  0.7391110168493329  0.5073869258801890
  0.2650036660962393  0.9276034818863904  0.5108019332644942
  0.6932022746646310  0.0761089244359550  0.4742288735589061
  0.6931789793138861  0.2642083093164096  0.4845567350099506
  0.6909383669536149  0.5985350645251567  0.5244778350133020
  0.6934247542476365  0.7357402913293394  0.4824386891031426
  0.6936181761083390  0.9253092821634040  0.4768655485473530
  0.6959886341802654  0.3303095460150454  0.5844944184061636
  0.7000572671709560  0.4037039681237161  0.5529867916496692
  0.7415127785015901  0.4599807815105812  0.5462759725866330
  0.7393242788076442  0.2323154352888752  0.6085109819877373
  0.7674650443508577  0.1874333990080387  0.6175723196980744
  0.7810997342452118  0.4482843235736615  0.5858760180939849
  0.7651222613724489  0.4991614755466909  0.6379226354574479
  0.8254214990882600  0.5003474506207423  0.5607725061164015
  0.7877245560578816  0.3642908448034236  0.5917682127475685
  0.7325696602396540  0.4604663925109265  0.6543130778760480
  0.7947034225734847  0.4928830641086222  0.6674249441791503
  0.7569962584289907  0.5825759113315500  0.6316282145764193
  0.8350565714605057  0.4627918214765843  0.5228621123100958
  0.8569400304213176  0.4939829831249995  0.5877739610264607
  0.8183036088870177  0.5837932811904178  0.5533605762930007
  0.7538006681031657  0.1303022352618630  0.6382602681343118
 
  0.00000000E+00  0.00000000E+00  0.00000000E+00
  0.00000000E+00  0.00000000E+00  0.00000000E+00
  0.00000000E+00  0.00000000E+00  0.00000000E+00
  0.00000000E+00  0.00000000E+00  0.00000000E+00
  0.00000000E+00  0.00000000E+00  0.00000000E+00
  0.00000000E+00  0.00000000E+00  0.00000000E+00
  0.00000000E+00  0.00000000E+00  0.00000000E+00
  0.00000000E+00  0.00000000E+00  0.00000000E+00
  0.00000000E+00  0.00000000E+00  0.00000000E+00
  0.00000000E+00  0.00000000E+00  0.00000000E+00
  0.00000000E+00  0.00000000E+00  0.00000000E+00
  0.00000000E+00  0.00000000E+00  0.00000000E+00
  0.00000000E+00  0.00000000E+00  0.00000000E+00
  0.00000000E+00  0.00000000E+00  0.00000000E+00
  0.00000000E+00  0.00000000E+00  0.00000000E+00
  0.00000000E+00  0.00000000E+00  0.00000000E+00
  0.00000000E+00  0.00000000E+00  0.00000000E+00
  0.00000000E+00  0.00000000E+00  0.00000000E+00
  0.00000000E+00  0.00000000E+00  0.00000000E+00
  0.00000000E+00  0.00000000E+00  0.00000000E+00
  0.00000000E+00  0.00000000E+00  0.00000000E+00
  0.00000000E+00  0.00000000E+00  0.00000000E+00
  0.00000000E+00  0.00000000E+00  0.00000000E+00
  0.00000000E+00  0.00000000E+00  0.00000000E+00
  0.00000000E+00  0.00000000E+00  0.00000000E+00
  0.00000000E+00  0.00000000E+00  0.00000000E+00
  0.00000000E+00  0.00000000E+00  0.00000000E+00
  0.00000000E+00  0.00000000E+00  0.00000000E+00
  0.00000000E+00  0.00000000E+00  0.00000000E+00
  0.00000000E+00  0.00000000E+00  0.00000000E+00
  0.00000000E+00  0.00000000E+00  0.00000000E+00
  0.00000000E+00  0.00000000E+00  0.00000000E+00
  0.00000000E+00  0.00000000E+00  0.00000000E+00
  0.00000000E+00  0.00000000E+00  0.00000000E+00
  0.00000000E+00  0.00000000E+00  0.00000000E+00
  0.00000000E+00  0.00000000E+00  0.00000000E+00
  0.00000000E+00  0.00000000E+00  0.00000000E+00
  0.00000000E+00  0.00000000E+00  0.00000000E+00
  0.00000000E+00  0.00000000E+00  0.00000000E+00
  0.00000000E+00  0.00000000E+00  0.00000000E+00
  0.00000000E+00  0.00000000E+00  0.00000000E+00
  0.00000000E+00  0.00000000E+00  0.00000000E+00
  0.00000000E+00  0.00000000E+00  0.00000000E+00
  0.00000000E+00  0.00000000E+00  0.00000000E+00
  0.00000000E+00  0.00000000E+00  0.00000000E+00
  0.00000000E+00  0.00000000E+00  0.00000000E+00
  0.00000000E+00  0.00000000E+00  0.00000000E+00
  0.00000000E+00  0.00000000E+00  0.00000000E+00
  0.00000000E+00  0.00000000E+00  0.00000000E+00
  0.00000000E+00  0.00000000E+00  0.00000000E+00
  0.00000000E+00  0.00000000E+00  0.00000000E+00
  0.00000000E+00  0.00000000E+00  0.00000000E+00
  0.00000000E+00  0.00000000E+00  0.00000000E+00
  0.00000000E+00  0.00000000E+00  0.00000000E+00
  0.00000000E+00  0.00000000E+00  0.00000000E+00
  0.00000000E+00  0.00000000E+00  0.00000000E+00
  0.00000000E+00  0.00000000E+00  0.00000000E+00
  0.00000000E+00  0.00000000E+00  0.00000000E+00
  0.00000000E+00  0.00000000E+00  0.00000000E+00
  0.00000000E+00  0.00000000E+00  0.00000000E+00
  0.00000000E+00  0.00000000E+00  0.00000000E+00
  0.00000000E+00  0.00000000E+00  0.00000000E+00
  0.00000000E+00  0.00000000E+00  0.00000000E+00
  0.00000000E+00  0.00000000E+00  0.00000000E+00
  0.00000000E+00  0.00000000E+00  0.00000000E+00
  0.00000000E+00  0.00000000E+00  0.00000000E+00
  0.00000000E+00  0.00000000E+00  0.00000000E+00
  0.00000000E+00  0.00000000E+00  0.00000000E+00
  0.00000000E+00  0.00000000E+00  0.00000000E+00
  0.00000000E+00  0.00000000E+00  0.00000000E+00
  0.00000000E+00  0.00000000E+00  0.00000000E+00
  0.00000000E+00  0.00000000E+00  0.00000000E+00
  0.00000000E+00  0.00000000E+00  0.00000000E+00
  0.00000000E+00  0.00000000E+00  0.00000000E+00
  0.00000000E+00  0.00000000E+00  0.00000000E+00
  0.00000000E+00  0.00000000E+00  0.00000000E+00
  0.00000000E+00  0.00000000E+00  0.00000000E+00
  0.00000000E+00  0.00000000E+00  0.00000000E+00
  0.00000000E+00  0.00000000E+00  0.00000000E+00
  0.00000000E+00  0.00000000E+00  0.00000000E+00
  0.00000000E+00  0.00000000E+00  0.00000000E+00
