# Supplementary material for: Tuning the reactivity of carbon surfaces with oxygen-containing functional groups
Source: Nat Commun. 2023 Apr 21;14:2293. doi: 10.1038/s41467-023-37962-3 (PMC10121666; doi:10.1038/s41467-023-37962-3)
Supplement: Supplementary file 3 — Source Data [file 41467_2023_37962_MOESM3_ESM.zip › Dataset for tuning oxygen-containing functional groups and reactivity of carbon surfaces-update/DFT_structure_coordinates/Armchair model_COOH/CONTCAR_TS1]

 C  H  O  C  O  H  O  C  H              
   1.00000000000000     
    27.2975607337390009    0.0000000000000000    0.0000000000000000
     0.0000000000000000   12.7799999999999994    0.0000000000000000
     0.0000000000000000    0.0000000000000000   25.1000000000000014
   C    H    O    C    O    H    O    C    H 
    54    11     1     1     1     1     1     3     8
Direct
  0.6600709919743678  0.2194911168973477  0.4920011652114921
  0.6163420945370096  0.2749110160456434  0.5025418318071689
  0.6163912287707283  0.0537833043195431  0.4922698226264476
  0.6600092197139525  0.1125566465754964  0.4868102379960795
  0.5713437474711356  0.2194892025341993  0.5018190412792116
  0.5259283550501821  0.2748169653938310  0.5049354163439069
  0.5259854005019085  0.0526144738764283  0.5007815868645017
  0.5713826787256151  0.1083859722453808  0.4981178444896260
  0.4808656573139259  0.2194814739927314  0.5063539145342065
  0.4357961236385746  0.2748315582479626  0.5095166193274897
  0.4358563628696379  0.0524468653011600  0.5076011444211862
  0.4809216690266450  0.1078686240104510  0.5049993900043191
  0.3905101752729880  0.2191761520073582  0.5132973109415949
  0.3455206710961136  0.2740497127831534  0.5180190700033852
  0.3455346152783455  0.0528204736606861  0.5154228167257965
  0.3905434259143018  0.1079357569773946  0.5122344909004173
  0.3016802485765417  0.2166770478699720  0.5245541567133370
  0.3016749795708231  0.1095076483567140  0.5231580673557773
  0.6594282566058876  0.5508595436305869  0.5189218757692999
  0.6162910565805012  0.6075470517520467  0.5077134209997786
  0.6162982500431952  0.3860336577498651  0.5111611325369380
  0.6596730032518104  0.4432204720436821  0.5235043131768196
  0.5711699238796069  0.5525993995255791  0.5063583801414141
  0.5258817187171740  0.6081755630741401  0.5043037761178694
  0.5259476287898813  0.3857094899132295  0.5054375483965206
  0.5713671113858374  0.4413161707359964  0.5072332523818923
  0.4807779292447496  0.5527520469073394  0.5055675888389174
  0.4356877015309165  0.6081955804701988  0.5065401243742723
  0.4357587346675901  0.3857216005442844  0.5091079359536753
  0.4808338002729196  0.4411263893475227  0.5063338811497867
  0.3903035525110956  0.5526184249611785  0.5092887054755650
  0.3451961569284192  0.6076098646942184  0.5104911740294107
  0.3453742944139980  0.3862801371084647  0.5159520383939415
  0.3903587299115971  0.4413049370361948  0.5114323621872989
  0.3010256238255081  0.5504969502871239  0.5145177893460533
  0.3011299233617413  0.4434682442440690  0.5173470077327779
  0.6605239692608081  0.8829768589825603  0.4902231380100766
  0.6164700671139822  0.9410671012034416  0.4926241434909275
  0.6164614934823266  0.7192710171345899  0.5008585545713106
  0.6605753334107293  0.7758376330263144  0.4947109739724305
  0.5714099544828899  0.8860175907398107  0.4971627181193759
  0.5259960965997857  0.9416580531571731  0.5000204487256505
  0.5259432524782938  0.7191412305721110  0.5027848504531217
  0.5713768841726533  0.7746887932370391  0.5000519354035080
  0.4809443083271221  0.8862194904788211  0.5032670743470181
  0.4358779664562841  0.9415529269697295  0.5064442725723127
  0.4357349667716842  0.7190689355926317  0.5057947325928459
  0.4808647052446657  0.7744933690538039  0.5036828021594586
  0.3904354608018475  0.8859674278070434  0.5082939657343749
  0.3453907437831022  0.9409527260556576  0.5113657605486672
  0.3451632744598743  0.7197645857549061  0.5086100171579313
  0.3903290025058704  0.7746656369925515  0.5073446827097575
  0.3010387384107769  0.8841575016112250  0.5099935845627277
  0.3009125601207364  0.7770537206096557  0.5084172312815411
  0.2670873117170145  0.2570621353784363  0.5308316404602741
  0.2671228261341447  0.0684806634325599  0.5285849791819479
  0.2661835143295567  0.4029863357446972  0.5202374994050752
  0.2660170074050084  0.5910203284363974  0.5158380303655061
  0.2658643372428900  0.7366798680369142  0.5071288714844452
  0.2661071039711839  0.9250994260822851  0.5096266585801764
  0.6946014243766386  0.0733134272271724  0.4787522894487670
  0.6943457810550603  0.2619221771001522  0.4871446340554970
  0.6937093889141792  0.5916423538098646  0.5268266909235301
  0.6953093756594833  0.7340729688714721  0.4928131946082981
  0.6954168760950877  0.9232072738648953  0.4857693447000717
  0.6948441212382149  0.3345360620078192  0.5893150166960942
  0.7042436148205102  0.3943873632512305  0.5497734194850961
  0.7464196968327677  0.4212032094488330  0.5338571377170273
  0.7477895065122403  0.2797137253495519  0.6042533237210980
  0.7834194406863172  0.2571117478758267  0.6061186518916065
  0.8050655935814995  0.4564234569474432  0.6257219878140008
  0.7603759808763189  0.5034088021283389  0.6469014966836221
  0.8343965877743812  0.5019118058119266  0.5825747656281018
  0.8209019080373163  0.3916719525434113  0.6481226027990433
  0.7301494308303995  0.4453203327097090  0.6438470764545083
  0.7642868683366253  0.5180734542808373  0.6900875133221002
  0.7492123569363035  0.5747081750860933  0.6258812784426201
  0.8542440974884721  0.4419793784153437  0.5598295109214780
  0.8630745577350879  0.5511710320941848  0.6016330765257705
  0.8127533553358125  0.5509705494436110  0.5556346748456802
  0.7936306998560942  0.2732589344299411  0.5697906622041311
 
  0.00000000E+00  0.00000000E+00  0.00000000E+00
  0.00000000E+00  0.00000000E+00  0.00000000E+00
  0.00000000E+00  0.00000000E+00  0.00000000E+00
  0.00000000E+00  0.00000000E+00  0.00000000E+00
  0.00000000E+00  0.00000000E+00  0.00000000E+00
  0.00000000E+00  0.00000000E+00  0.00000000E+00
  0.00000000E+00  0.00000000E+00  0.00000000E+00
  0.00000000E+00  0.00000000E+00  0.00000000E+00
  0.00000000E+00  0.00000000E+00  0.00000000E+00
  0.00000000E+00  0.00000000E+00  0.00000000E+00
  0.00000000E+00  0.00000000E+00  0.00000000E+00
  0.00000000E+00  0.00000000E+00  0.00000000E+00
  0.00000000E+00  0.00000000E+00  0.00000000E+00
  0.00000000E+00  0.00000000E+00  0.00000000E+00
  0.00000000E+00  0.00000000E+00  0.00000000E+00
  0.00000000E+00  0.00000000E+00  0.00000000E+00
  0.00000000E+00  0.00000000E+00  0.00000000E+00
  0.00000000E+00  0.00000000E+00  0.00000000E+00
  0.00000000E+00  0.00000000E+00  0.00000000E+00
  0.00000000E+00  0.00000000E+00  0.00000000E+00
  0.00000000E+00  0.00000000E+00  0.00000000E+00
  0.00000000E+00  0.00000000E+00  0.00000000E+00
  0.00000000E+00  0.00000000E+00  0.00000000E+00
  0.00000000E+00  0.00000000E+00  0.00000000E+00
  0.00000000E+00  0.00000000E+00  0.00000000E+00
  0.00000000E+00  0.00000000E+00  0.00000000E+00
  0.00000000E+00  0.00000000E+00  0.00000000E+00
  0.00000000E+00  0.00000000E+00  0.00000000E+00
  0.00000000E+00  0.00000000E+00  0.00000000E+00
  0.00000000E+00  0.00000000E+00  0.00000000E+00
  0.00000000E+00  0.00000000E+00  0.00000000E+00
  0.00000000E+00  0.00000000E+00  0.00000000E+00
  0.00000000E+00  0.00000000E+00  0.00000000E+00
  0.00000000E+00  0.00000000E+00  0.00000000E+00
  0.00000000E+00  0.00000000E+00  0.00000000E+00
  0.00000000E+00  0.00000000E+00  0.00000000E+00
  0.00000000E+00  0.00000000E+00  0.00000000E+00
  0.00000000E+00  0.00000000E+00  0.00000000E+00
  0.00000000E+00  0.00000000E+00  0.00000000E+00
  0.00000000E+00  0.00000000E+00  0.00000000E+00
  0.00000000E+00  0.00000000E+00  0.00000000E+00
  0.00000000E+00  0.00000000E+00  0.00000000E+00
  0.00000000E+00  0.00000000E+00  0.00000000E+00
  0.00000000E+00  0.00000000E+00  0.00000000E+00
  0.00000000E+00  0.00000000E+00  0.00000000E+00
  0.00000000E+00  0.00000000E+00  0.00000000E+00
  0.00000000E+00  0.00000000E+00  0.00000000E+00
  0.00000000E+00  0.00000000E+00  0.00000000E+00
  0.00000000E+00  0.00000000E+00  0.00000000E+00
  0.00000000E+00  0.00000000E+00  0.00000000E+00
  0.00000000E+00  0.00000000E+00  0.00000000E+00
  0.00000000E+00  0.00000000E+00  0.00000000E+00
  0.00000000E+00  0.00000000E+00  0.00000000E+00
  0.00000000E+00  0.00000000E+00  0.00000000E+00
  0.00000000E+00  0.00000000E+00  0.00000000E+00
  0.00000000E+00  0.00000000E+00  0.00000000E+00
  0.00000000E+00  0.00000000E+00  0.00000000E+00
  0.00000000E+00  0.00000000E+00  0.00000000E+00
  0.00000000E+00  0.00000000E+00  0.00000000E+00
  0.00000000E+00  0.00000000E+00  0.00000000E+00
  0.00000000E+00  0.00000000E+00  0.00000000E+00
  0.00000000E+00  0.00000000E+00  0.00000000E+00
  0.00000000E+00  0.00000000E+00  0.00000000E+00
  0.00000000E+00  0.00000000E+00  0.00000000E+00
  0.00000000E+00  0.00000000E+00  0.00000000E+00
  0.00000000E+00  0.00000000E+00  0.00000000E+00
  0.00000000E+00  0.00000000E+00  0.00000000E+00
  0.00000000E+00  0.00000000E+00  0.00000000E+00
  0.00000000E+00  0.00000000E+00  0.00000000E+00
  0.00000000E+00  0.00000000E+00  0.00000000E+00
  0.00000000E+00  0.00000000E+00  0.00000000E+00
  0.00000000E+00  0.00000000E+00  0.00000000E+00
  0.00000000E+00  0.00000000E+00  0.00000000E+00
  0.00000000E+00  0.00000000E+00  0.00000000E+00
  0.00000000E+00  0.00000000E+00  0.00000000E+00
  0.00000000E+00  0.00000000E+00  0.00000000E+00
  0.00000000E+00  0.00000000E+00  0.00000000E+00
  0.00000000E+00  0.00000000E+00  0.00000000E+00
  0.00000000E+00  0.00000000E+00  0.00000000E+00
  0.00000000E+00  0.00000000E+00  0.00000000E+00
  0.00000000E+00  0.00000000E+00  0.00000000E+00
