# Supplementary material for: Tuning the reactivity of carbon surfaces with oxygen-containing functional groups
Source: Nat Commun. 2023 Apr 21;14:2293. doi: 10.1038/s41467-023-37962-3 (PMC10121666; doi:10.1038/s41467-023-37962-3)
Supplement: Supplementary file 3 — Source Data [file 41467_2023_37962_MOESM3_ESM.zip › Dataset for tuning oxygen-containing functional groups and reactivity of carbon surfaces-update/DFT_structure_coordinates/Armchair model_COOH/CONTCAR_TS2]

 C  H  O  C  O  H  O  C  H              
   1.00000000000000     
    27.2975607337390009    0.0000000000000000    0.0000000000000000
     0.0000000000000000   12.7799999999999994    0.0000000000000000
     0.0000000000000000    0.0000000000000000   25.1000000000000014
   C    H    O    C    O    H    O    C    H 
    54    11     1     1     1     1     1     3     8
Direct
  0.6586698358406526  0.2244580366721836  0.4991886010557715
  0.6147799640706287  0.2806585393128990  0.5073133275407873
  0.6145525106413785  0.0596552497505026  0.4949419727991723
  0.6585321946716794  0.1176662920551609  0.4931624904263245
  0.5696618320192319  0.2253914639529747  0.5052993045885597
  0.5241523223388264  0.2806561192016984  0.5069871991753855
  0.5240273844221249  0.0585396531377268  0.5010952893118287
  0.5695759236340089  0.1142926070283231  0.5004129699099461
  0.4790520297340328  0.2252031228616929  0.5067607086990699
  0.4339969905137353  0.2804670144684292  0.5087565352152641
  0.4338669842453012  0.0580480484480381  0.5064150156770522
  0.4789627397172726  0.1134577143724745  0.5047555825274589
  0.3885903541734630  0.2247899216611310  0.5116510784334126
  0.3436316237325626  0.2796671615816582  0.5156989261066665
  0.3435125805598734  0.0583920727370373  0.5141512822959194
  0.3885093263508696  0.1134848211710877  0.5107663043162505
  0.2998327573523227  0.2224912940719166  0.5223562287466736
  0.2997726089896397  0.1152155078020387  0.5216437417183717
  0.6576968617834940  0.5589067675271518  0.5154571252284458
  0.6142731681492196  0.6139908882853590  0.5043272722734109
  0.6146509492591711  0.3926233752074787  0.5136312001740816
  0.6580863426680649  0.4517714545115308  0.5227953388404462
  0.5692935697993315  0.5586697560203079  0.5049647370299202
  0.5238739866495327  0.6140176625275898  0.5025281322087118
  0.5241885710570670  0.3915809629378375  0.5068035701415924
  0.5696598001194025  0.4474385197717577  0.5082682590357430
  0.4788661153793560  0.5586264593133977  0.5041949842429546
  0.4337593203363209  0.6138338079199451  0.5045672013636944
  0.4340031297995711  0.3914384097882341  0.5082297432800623
  0.4790474170518727  0.4468735532340262  0.5060912224305599
  0.3883644552666481  0.5581333046712449  0.5072077181714256
  0.3431933621894903  0.6128904023442462  0.5079283907852143
  0.3435101503519331  0.3918700063092855  0.5131362233598200
  0.3884995881106380  0.4469067280005367  0.5095118267016054
  0.2990442628202301  0.5557291697134044  0.5104223034322792
  0.2992046399314268  0.4486336911157834  0.5130421920935330
  0.6581860903842203  0.8893198142722843  0.4863659321013803
  0.6143803751744922  0.9470978378347689  0.4918614504693947
  0.6143198698147642  0.7255841434788782  0.4966257317362121
  0.6582179086924350  0.7818699788898382  0.4889123847776397
  0.5693113703993197  0.8920197401205711  0.4956583491894389
  0.5239107945686331  0.9475391400757848  0.4991242820202756
  0.5238548768778580  0.7250456738484745  0.5004653945567776
  0.5692493338359510  0.7807166290934927  0.4973591953636993
  0.4788527615348918  0.8920776079460305  0.5015066039729380
  0.4337991205862216  0.9471649890437157  0.5048571470290929
  0.4337191823595220  0.7248065452172205  0.5035697467369821
  0.4787826287143134  0.7802369789195074  0.5014997923681213
  0.3883276831721839  0.8914719393693129  0.5068554575506626
  0.3433025524903578  0.9461730845222083  0.5105868077960921
  0.3431151511001654  0.7252421827055977  0.5069918949136334
  0.3882279216574400  0.7802510543313870  0.5054836322370306
  0.2990113096348873  0.8893580663661306  0.5103024090675731
  0.2988983137962138  0.7821953806171379  0.5084292132882409
  0.2652458518015303  0.2630573712383906  0.5283975400793141
  0.2651587202298181  0.0745031141068311  0.5272173403696355
  0.2642584578735701  0.4078645771877643  0.5144765206446260
  0.2639637296099441  0.5960276665588157  0.5103682129328474
  0.2638516341337038  0.7417765055388982  0.5083449220035047
  0.2640685854941868  0.9302092064706553  0.5112524894094612
  0.6934634421119495  0.0784719954080996  0.4870535803721823
  0.6934511912750912  0.2655497124386828  0.4959865667475670
  0.6919236929881911  0.6010421190955241  0.5215118833685070
  0.6927590322743833  0.7400551222167124  0.4845606448487463
  0.6929105955163267  0.9295857549328430  0.4806144711442025
  0.6992109209466784  0.3634346957725539  0.5935361742712500
  0.7041153129337745  0.4096220505478675  0.5476490975269596
  0.7452213929788450  0.4284361094043370  0.5266379299631840
  0.7355188705493486  0.2374734553184525  0.5988663458901989
  0.7625908888747542  0.1874255346184724  0.6035335618108929
  0.8053134601845071  0.4429006885440231  0.5882056782523798
  0.7808951099330008  0.4364789756249255  0.6372141543123909
  0.8225712174941733  0.5413092432078345  0.5633018430240339
  0.8188517992725186  0.3697968510213823  0.5711208146528240
  0.7403645779772197  0.4006295640716179  0.6198464808977958
  0.7892936524130092  0.3678115028115684  0.6617709007427404
  0.7736367983046276  0.5093437233922193  0.6586769253583024
  0.8235026513571100  0.5358497328192382  0.5197461525109733
  0.8604944961000915  0.5545987397287881  0.5772711933141743
  0.8006528364299870  0.6091101230221302  0.5757094372423782
  0.7472196831178312  0.1249474268763583  0.6178524559830356
 
  0.00000000E+00  0.00000000E+00  0.00000000E+00
  0.00000000E+00  0.00000000E+00  0.00000000E+00
  0.00000000E+00  0.00000000E+00  0.00000000E+00
  0.00000000E+00  0.00000000E+00  0.00000000E+00
  0.00000000E+00  0.00000000E+00  0.00000000E+00
  0.00000000E+00  0.00000000E+00  0.00000000E+00
  0.00000000E+00  0.00000000E+00  0.00000000E+00
  0.00000000E+00  0.00000000E+00  0.00000000E+00
  0.00000000E+00  0.00000000E+00  0.00000000E+00
  0.00000000E+00  0.00000000E+00  0.00000000E+00
  0.00000000E+00  0.00000000E+00  0.00000000E+00
  0.00000000E+00  0.00000000E+00  0.00000000E+00
  0.00000000E+00  0.00000000E+00  0.00000000E+00
  0.00000000E+00  0.00000000E+00  0.00000000E+00
  0.00000000E+00  0.00000000E+00  0.00000000E+00
  0.00000000E+00  0.00000000E+00  0.00000000E+00
  0.00000000E+00  0.00000000E+00  0.00000000E+00
  0.00000000E+00  0.00000000E+00  0.00000000E+00
  0.00000000E+00  0.00000000E+00  0.00000000E+00
  0.00000000E+00  0.00000000E+00  0.00000000E+00
  0.00000000E+00  0.00000000E+00  0.00000000E+00
  0.00000000E+00  0.00000000E+00  0.00000000E+00
  0.00000000E+00  0.00000000E+00  0.00000000E+00
  0.00000000E+00  0.00000000E+00  0.00000000E+00
  0.00000000E+00  0.00000000E+00  0.00000000E+00
  0.00000000E+00  0.00000000E+00  0.00000000E+00
  0.00000000E+00  0.00000000E+00  0.00000000E+00
  0.00000000E+00  0.00000000E+00  0.00000000E+00
  0.00000000E+00  0.00000000E+00  0.00000000E+00
  0.00000000E+00  0.00000000E+00  0.00000000E+00
  0.00000000E+00  0.00000000E+00  0.00000000E+00
  0.00000000E+00  0.00000000E+00  0.00000000E+00
  0.00000000E+00  0.00000000E+00  0.00000000E+00
  0.00000000E+00  0.00000000E+00  0.00000000E+00
  0.00000000E+00  0.00000000E+00  0.00000000E+00
  0.00000000E+00  0.00000000E+00  0.00000000E+00
  0.00000000E+00  0.00000000E+00  0.00000000E+00
  0.00000000E+00  0.00000000E+00  0.00000000E+00
  0.00000000E+00  0.00000000E+00  0.00000000E+00
  0.00000000E+00  0.00000000E+00  0.00000000E+00
  0.00000000E+00  0.00000000E+00  0.00000000E+00
  0.00000000E+00  0.00000000E+00  0.00000000E+00
  0.00000000E+00  0.00000000E+00  0.00000000E+00
  0.00000000E+00  0.00000000E+00  0.00000000E+00
  0.00000000E+00  0.00000000E+00  0.00000000E+00
  0.00000000E+00  0.00000000E+00  0.00000000E+00
  0.00000000E+00  0.00000000E+00  0.00000000E+00
  0.00000000E+00  0.00000000E+00  0.00000000E+00
  0.00000000E+00  0.00000000E+00  0.00000000E+00
  0.00000000E+00  0.00000000E+00  0.00000000E+00
  0.00000000E+00  0.00000000E+00  0.00000000E+00
  0.00000000E+00  0.00000000E+00  0.00000000E+00
  0.00000000E+00  0.00000000E+00  0.00000000E+00
  0.00000000E+00  0.00000000E+00  0.00000000E+00
  0.00000000E+00  0.00000000E+00  0.00000000E+00
  0.00000000E+00  0.00000000E+00  0.00000000E+00
  0.00000000E+00  0.00000000E+00  0.00000000E+00
  0.00000000E+00  0.00000000E+00  0.00000000E+00
  0.00000000E+00  0.00000000E+00  0.00000000E+00
  0.00000000E+00  0.00000000E+00  0.00000000E+00
  0.00000000E+00  0.00000000E+00  0.00000000E+00
  0.00000000E+00  0.00000000E+00  0.00000000E+00
  0.00000000E+00  0.00000000E+00  0.00000000E+00
  0.00000000E+00  0.00000000E+00  0.00000000E+00
  0.00000000E+00  0.00000000E+00  0.00000000E+00
  0.00000000E+00  0.00000000E+00  0.00000000E+00
  0.00000000E+00  0.00000000E+00  0.00000000E+00
  0.00000000E+00  0.00000000E+00  0.00000000E+00
  0.00000000E+00  0.00000000E+00  0.00000000E+00
  0.00000000E+00  0.00000000E+00  0.00000000E+00
  0.00000000E+00  0.00000000E+00  0.00000000E+00
  0.00000000E+00  0.00000000E+00  0.00000000E+00
  0.00000000E+00  0.00000000E+00  0.00000000E+00
  0.00000000E+00  0.00000000E+00  0.00000000E+00
  0.00000000E+00  0.00000000E+00  0.00000000E+00
  0.00000000E+00  0.00000000E+00  0.00000000E+00
  0.00000000E+00  0.00000000E+00  0.00000000E+00
  0.00000000E+00  0.00000000E+00  0.00000000E+00
  0.00000000E+00  0.00000000E+00  0.00000000E+00
  0.00000000E+00  0.00000000E+00  0.00000000E+00
  0.00000000E+00  0.00000000E+00  0.00000000E+00
