# Supplementary material for: Tuning the reactivity of carbon surfaces with oxygen-containing functional groups
Source: Nat Commun. 2023 Apr 21;14:2293. doi: 10.1038/s41467-023-37962-3 (PMC10121666; doi:10.1038/s41467-023-37962-3)
Supplement: Supplementary file 3 — Source Data [file 41467_2023_37962_MOESM3_ESM.zip › Dataset for tuning oxygen-containing functional groups and reactivity of carbon surfaces-update/DFT_structure_coordinates/Armchair model_OH/CONTCAR_AH]

 C  H  O                                
   1.00000000000000     
    27.2975607337390294    0.0000000000000000    0.0000000000000000
     0.0000000000000000   12.7799999999999994    0.0000000000000000
     0.0000000000000000    0.0000000000000000   25.0999999999999979
   C    H    O 
    54    12     1
Direct
  0.6674254333725145  0.2054624619340899  0.5150620232176024
  0.6235879444116321  0.2642543460453268  0.5158334038331773
  0.6224244983529346  0.0429289079349431  0.5162725856183528
  0.6667286558127046  0.0986088619426297  0.5155117979584460
  0.5780392495357631  0.2099824032699473  0.5162127565717967
  0.5325480874579256  0.2655376341062308  0.5163510742731177
  0.5320556724793519  0.0432543498396498  0.5166704614343089
  0.5775915171162254  0.0986627307536807  0.5164050556617781
  0.4872712987534200  0.2103330094052893  0.5163527495347111
  0.4421462479559608  0.2655720491236977  0.5158613535226735
  0.4419275407821033  0.0431343955220385  0.5162013096003122
  0.4870374364072489  0.0985463190621090  0.5165495362290358
  0.3965989422393079  0.2099866061127997  0.5154622324324833
  0.3514690838897039  0.2647964362590045  0.5150489340819959
  0.3512840093895591  0.0437863700485224  0.5150960105408586
  0.3964515917435492  0.0986844520907511  0.5155687996177036
  0.3072010168485804  0.2078417731486084  0.5149786284731732
  0.3070573284542704  0.1006857048898411  0.5149517304644249
  0.6664214475672026  0.5441536791079358  0.5168652698391227
  0.6222515377879461  0.5991454437940860  0.5166865869777482
  0.6240666589658304  0.3765665511892422  0.5163205882828095
  0.6680074529394275  0.4368816220536971  0.5171138031004645
  0.5775472789950840  0.5431878909209900  0.5167286587432187
  0.5320690458415598  0.5986031278691826  0.5167338569234872
  0.5328287665525053  0.3764628609668179  0.5163728005721708
  0.5785807098321243  0.4319420120942965  0.5164636350666925
  0.4870699161977328  0.5433831702657770  0.5164669419878933
  0.4419423832086977  0.5987056090235967  0.5159912014448196
  0.4422607406667538  0.3764187511683659  0.5159113131531896
  0.4874801181688611  0.4316424755684594  0.5163661445657652
  0.3964767617246636  0.5431369220277844  0.5153740743887738
  0.3512970237026138  0.5980109074646762  0.5145867847195262
  0.3515244492049163  0.3770520165300297  0.5148715649707256
  0.3966742387236764  0.4318711680979845  0.5154382871381031
  0.3070686760810162  0.5410631780427622  0.5139117708001351
  0.3072546252736501  0.4339232317313204  0.5141341387098137
  0.6667057087323158  0.8745611819716501  0.5169318211827871
  0.6223673382002843  0.9309627515189760  0.5165595591016086
  0.6223628224316187  0.7111354969014059  0.5166517896830385
  0.6666722264282896  0.7675641618050690  0.5170131478643825
  0.5772869425659692  0.8764630588821163  0.5164812549754743
  0.5319290711277915  0.9322866401488525  0.5165823506545237
  0.5319174845863515  0.7096048213020296  0.5165189212253125
  0.5772651546152261  0.7654869323368985  0.5164643374683777
  0.4868901061218409  0.8768600247268239  0.5163576848007025
  0.4418255871547245  0.9321971547371461  0.5160714743885393
  0.4418166282623019  0.7096561628799734  0.5159015540088276
  0.4868871585556676  0.7649898066131726  0.5162778931031511
  0.3963131483211200  0.8765730316207012  0.5153698319452147
  0.3511961502797760  0.9314587580727647  0.5148577035843545
  0.3512479054239748  0.7103268004731618  0.5144822662956514
  0.3963348837947436  0.7653133053463890  0.5152279985631125
  0.3069626458700441  0.8744760125379969  0.5140391408995484
  0.3070077604998573  0.7672720921029210  0.5138292833857605
  0.2721976820772056  0.2484313464228123  0.5149629771163688
  0.2720094156865827  0.0603198869332644  0.5148744852293134
  0.2722957073374346  0.3931787090098169  0.5135344059619698
  0.2719991482756825  0.5813474784639894  0.5131629264842630
  0.2719821711812074  0.7267607380030157  0.5131688613595529
  0.2719132047945934  0.9148745454746390  0.5134598606749421
  0.7016310269825681  0.0577048544978993  0.5151519989159894
  0.7024403951160210  0.2445042251267751  0.5141746800379039
  0.7378571747809701  0.4463044588166412  0.5191000918731490
  0.7012632568513482  0.5857809527691700  0.5168597631851597
  0.7017773295249086  0.7274064424087214  0.5173617622998350
  0.7016788189922067  0.9151506265713962  0.5172551002172838
  0.7135454551771687  0.3905255792426843  0.5183561333661117
 
  0.00000000E+00  0.00000000E+00  0.00000000E+00
  0.00000000E+00  0.00000000E+00  0.00000000E+00
  0.00000000E+00  0.00000000E+00  0.00000000E+00
  0.00000000E+00  0.00000000E+00  0.00000000E+00
  0.00000000E+00  0.00000000E+00  0.00000000E+00
  0.00000000E+00  0.00000000E+00  0.00000000E+00
  0.00000000E+00  0.00000000E+00  0.00000000E+00
  0.00000000E+00  0.00000000E+00  0.00000000E+00
  0.00000000E+00  0.00000000E+00  0.00000000E+00
  0.00000000E+00  0.00000000E+00  0.00000000E+00
  0.00000000E+00  0.00000000E+00  0.00000000E+00
  0.00000000E+00  0.00000000E+00  0.00000000E+00
  0.00000000E+00  0.00000000E+00  0.00000000E+00
  0.00000000E+00  0.00000000E+00  0.00000000E+00
  0.00000000E+00  0.00000000E+00  0.00000000E+00
  0.00000000E+00  0.00000000E+00  0.00000000E+00
  0.00000000E+00  0.00000000E+00  0.00000000E+00
  0.00000000E+00  0.00000000E+00  0.00000000E+00
  0.00000000E+00  0.00000000E+00  0.00000000E+00
  0.00000000E+00  0.00000000E+00  0.00000000E+00
  0.00000000E+00  0.00000000E+00  0.00000000E+00
  0.00000000E+00  0.00000000E+00  0.00000000E+00
  0.00000000E+00  0.00000000E+00  0.00000000E+00
  0.00000000E+00  0.00000000E+00  0.00000000E+00
  0.00000000E+00  0.00000000E+00  0.00000000E+00
  0.00000000E+00  0.00000000E+00  0.00000000E+00
  0.00000000E+00  0.00000000E+00  0.00000000E+00
  0.00000000E+00  0.00000000E+00  0.00000000E+00
  0.00000000E+00  0.00000000E+00  0.00000000E+00
  0.00000000E+00  0.00000000E+00  0.00000000E+00
  0.00000000E+00  0.00000000E+00  0.00000000E+00
  0.00000000E+00  0.00000000E+00  0.00000000E+00
  0.00000000E+00  0.00000000E+00  0.00000000E+00
  0.00000000E+00  0.00000000E+00  0.00000000E+00
  0.00000000E+00  0.00000000E+00  0.00000000E+00
  0.00000000E+00  0.00000000E+00  0.00000000E+00
  0.00000000E+00  0.00000000E+00  0.00000000E+00
  0.00000000E+00  0.00000000E+00  0.00000000E+00
  0.00000000E+00  0.00000000E+00  0.00000000E+00
  0.00000000E+00  0.00000000E+00  0.00000000E+00
  0.00000000E+00  0.00000000E+00  0.00000000E+00
  0.00000000E+00  0.00000000E+00  0.00000000E+00
  0.00000000E+00  0.00000000E+00  0.00000000E+00
  0.00000000E+00  0.00000000E+00  0.00000000E+00
  0.00000000E+00  0.00000000E+00  0.00000000E+00
  0.00000000E+00  0.00000000E+00  0.00000000E+00
  0.00000000E+00  0.00000000E+00  0.00000000E+00
  0.00000000E+00  0.00000000E+00  0.00000000E+00
  0.00000000E+00  0.00000000E+00  0.00000000E+00
  0.00000000E+00  0.00000000E+00  0.00000000E+00
  0.00000000E+00  0.00000000E+00  0.00000000E+00
  0.00000000E+00  0.00000000E+00  0.00000000E+00
  0.00000000E+00  0.00000000E+00  0.00000000E+00
  0.00000000E+00  0.00000000E+00  0.00000000E+00
  0.00000000E+00  0.00000000E+00  0.00000000E+00
  0.00000000E+00  0.00000000E+00  0.00000000E+00
  0.00000000E+00  0.00000000E+00  0.00000000E+00
  0.00000000E+00  0.00000000E+00  0.00000000E+00
  0.00000000E+00  0.00000000E+00  0.00000000E+00
  0.00000000E+00  0.00000000E+00  0.00000000E+00
  0.00000000E+00  0.00000000E+00  0.00000000E+00
  0.00000000E+00  0.00000000E+00  0.00000000E+00
  0.00000000E+00  0.00000000E+00  0.00000000E+00
  0.00000000E+00  0.00000000E+00  0.00000000E+00
  0.00000000E+00  0.00000000E+00  0.00000000E+00
  0.00000000E+00  0.00000000E+00  0.00000000E+00
  0.00000000E+00  0.00000000E+00  0.00000000E+00
