# Supplementary material for: Tuning the reactivity of carbon surfaces with oxygen-containing functional groups
Source: Nat Commun. 2023 Apr 21;14:2293. doi: 10.1038/s41467-023-37962-3 (PMC10121666; doi:10.1038/s41467-023-37962-3)
Supplement: Supplementary file 3 — Source Data [file 41467_2023_37962_MOESM3_ESM.zip › Dataset for tuning oxygen-containing functional groups and reactivity of carbon surfaces-update/DFT_structure_coordinates/Armchair model_OH/CONTCAR_AH_C3H6_H2O]

 C  H  O  C  H                          
   1.00000000000000     
    27.2975607337390294    0.0000000000000000    0.0000000000000000
     0.0000000000000000   12.7799999999999994    0.0000000000000000
     0.0000000000000000    0.0000000000000000   25.0999999999999979
   C    H    O    C    H 
    54    12     2     3     8
Direct
  0.6613759252895981  0.2035854554819501  0.4818770336514984
  0.6187206348124971  0.2615150847953001  0.4943573089400022
  0.6176910353000488  0.0400142250353866  0.4924369241561738
  0.6607597776155015  0.0962379096207433  0.4810894951067199
  0.5734796162784702  0.2068080237527566  0.4988318165961058
  0.5282299307898921  0.2622746938600975  0.5038633009397627
  0.5278194062804317  0.0399879909245749  0.5031590163268201
  0.5730823383798873  0.0955225989391221  0.4980334706776978
  0.4831348446480504  0.2069747361254521  0.5068812729355763
  0.4381389463967434  0.2621641891736142  0.5097153124496293
  0.4379410698204504  0.0397568992980299  0.5101404139925593
  0.4829268690613440  0.0952336998337628  0.5068241847515627
  0.3926964377974406  0.2065527459597323  0.5129878456384995
  0.3476627903285945  0.2615524312441924  0.5153353394921645
  0.3475343637747323  0.0403747889572285  0.5173196641491871
  0.3925731368916677  0.0952454922521760  0.5136034706529928
  0.3037135438656898  0.2048515924794002  0.5217836486626988
  0.3036504584652236  0.0976312475631601  0.5228530409725124
  0.6624529523112994  0.5395749618176581  0.5104816321186445
  0.6184779369557174  0.5955113544974121  0.5085583205100288
  0.6195464935922615  0.3732174114665332  0.5012952173541598
  0.6637707161876544  0.4317405551438387  0.5073125520628252
  0.5735616088857638  0.5399803334298019  0.5069613165716172
  0.5281172960406029  0.5954070793733598  0.5074738230497194
  0.5285588163607480  0.3732420410258744  0.5047482452424121
  0.5742914799289839  0.4287612971955912  0.5041571502092183
  0.4830710007389286  0.5401749843518772  0.5078911215738777
  0.4379558810010307  0.5954156585671725  0.5087195023090534
  0.4382263406687106  0.3730748968354991  0.5095137114511926
  0.4833585187311186  0.4284023119681819  0.5074942294392579
  0.3925074819169597  0.5397704144788829  0.5093812621019121
  0.3473157228277495  0.5945382172535153  0.5089539675669905
  0.3475763372366686  0.3735633587690708  0.5115347393853448
  0.3926700925540924  0.4285281774366190  0.5103431381178961
  0.3031719221157558  0.5373044598432889  0.5067909338297379
  0.3033122869971122  0.4300709729152001  0.5081629326229098
  0.6625413425112684  0.8723507111089298  0.5011269264381204
  0.6181007792818074  0.9283018377006259  0.4981111826270943
  0.6185761574162316  0.7080702052460731  0.5072210374028423
  0.6627267371439152  0.7654093355268993  0.5060355031949667
  0.5731979170654830  0.8734418675775082  0.5025449305625299
  0.5277692803302232  0.9289870084623698  0.5038651232452178
  0.5279933938100181  0.7064428097165354  0.5071857765092616
  0.5733787533928579  0.7624159706202492  0.5058302520082605
  0.4828579264175650  0.8735281374759555  0.5070804859889401
  0.4378321600351318  0.9287878326728670  0.5098251893260017
  0.4378782085557547  0.7063025792206975  0.5085914185909751
  0.4829376634614442  0.7616410897487017  0.5075276334946714
  0.3923649351696495  0.8731928216161877  0.5117903422755643
  0.3473234332565231  0.9280836856960716  0.5152120351223825
  0.3472711666653458  0.7068537045821475  0.5106868752768903
  0.3923894226739311  0.7618438775034618  0.5102275078535062
  0.3031006050421018  0.8709954268378085  0.5159043395353972
  0.3030823638777456  0.7638340106017705  0.5136344557300543
  0.2690823128777848  0.2459456025256331  0.5265020775337688
  0.2689175356245874  0.0572335081925055  0.5281284722631978
  0.2684944932170777  0.3888982957230198  0.5059358867823756
  0.2682105097011173  0.5776793864679282  0.5037802891958884
  0.2680925121982136  0.7231821292898559  0.5145350000855972
  0.2681084221179809  0.9114880478268841  0.5179596349820170
  0.6944098697410801  0.0548452602532443  0.4711890672778956
  0.6952074724867443  0.2443126303203585  0.4730924249779576
  0.7465104818625271  0.4944024500069849  0.6027163315739611
  0.6972819336432013  0.5801552671615061  0.5141681452921368
  0.6978327461793127  0.7253197085349162  0.5083582351138832
  0.6973390183034069  0.9138656993019789  0.5003654482699222
  0.7080120695187734  0.3824855970411460  0.5109902367646544
  0.7644565696911615  0.5163954241006750  0.5705010134507240
  0.7057155790697331  0.3625170852475913  0.6616985058185874
  0.6854125041084379  0.2717980818614839  0.6313077148013487
  0.6878691715215418  0.4603442029727725  0.6606566176690702
  0.7374406055875244  0.3460523547821350  0.6871676248922957
  0.7123651414187124  0.2405323300089059  0.6028306806182321
  0.6761037477829057  0.2072696620090617  0.6585817239871850
  0.6525357516565580  0.2932768674451047  0.6086509269833480
  0.7323434443221500  0.4327361688648124  0.5255037904974984
  0.7035315424449976  0.5224622847580568  0.6851918327346751
  0.6562281285013410  0.4808186049032367  0.6360717197947976
  0.7989312797857309  0.5059713161929583  0.5786021797186668
 
  0.00000000E+00  0.00000000E+00  0.00000000E+00
  0.00000000E+00  0.00000000E+00  0.00000000E+00
  0.00000000E+00  0.00000000E+00  0.00000000E+00
  0.00000000E+00  0.00000000E+00  0.00000000E+00
  0.00000000E+00  0.00000000E+00  0.00000000E+00
  0.00000000E+00  0.00000000E+00  0.00000000E+00
  0.00000000E+00  0.00000000E+00  0.00000000E+00
  0.00000000E+00  0.00000000E+00  0.00000000E+00
  0.00000000E+00  0.00000000E+00  0.00000000E+00
  0.00000000E+00  0.00000000E+00  0.00000000E+00
  0.00000000E+00  0.00000000E+00  0.00000000E+00
  0.00000000E+00  0.00000000E+00  0.00000000E+00
  0.00000000E+00  0.00000000E+00  0.00000000E+00
  0.00000000E+00  0.00000000E+00  0.00000000E+00
  0.00000000E+00  0.00000000E+00  0.00000000E+00
  0.00000000E+00  0.00000000E+00  0.00000000E+00
  0.00000000E+00  0.00000000E+00  0.00000000E+00
  0.00000000E+00  0.00000000E+00  0.00000000E+00
  0.00000000E+00  0.00000000E+00  0.00000000E+00
  0.00000000E+00  0.00000000E+00  0.00000000E+00
  0.00000000E+00  0.00000000E+00  0.00000000E+00
  0.00000000E+00  0.00000000E+00  0.00000000E+00
  0.00000000E+00  0.00000000E+00  0.00000000E+00
  0.00000000E+00  0.00000000E+00  0.00000000E+00
  0.00000000E+00  0.00000000E+00  0.00000000E+00
  0.00000000E+00  0.00000000E+00  0.00000000E+00
  0.00000000E+00  0.00000000E+00  0.00000000E+00
  0.00000000E+00  0.00000000E+00  0.00000000E+00
  0.00000000E+00  0.00000000E+00  0.00000000E+00
  0.00000000E+00  0.00000000E+00  0.00000000E+00
  0.00000000E+00  0.00000000E+00  0.00000000E+00
  0.00000000E+00  0.00000000E+00  0.00000000E+00
  0.00000000E+00  0.00000000E+00  0.00000000E+00
  0.00000000E+00  0.00000000E+00  0.00000000E+00
  0.00000000E+00  0.00000000E+00  0.00000000E+00
  0.00000000E+00  0.00000000E+00  0.00000000E+00
  0.00000000E+00  0.00000000E+00  0.00000000E+00
  0.00000000E+00  0.00000000E+00  0.00000000E+00
  0.00000000E+00  0.00000000E+00  0.00000000E+00
  0.00000000E+00  0.00000000E+00  0.00000000E+00
  0.00000000E+00  0.00000000E+00  0.00000000E+00
  0.00000000E+00  0.00000000E+00  0.00000000E+00
  0.00000000E+00  0.00000000E+00  0.00000000E+00
  0.00000000E+00  0.00000000E+00  0.00000000E+00
  0.00000000E+00  0.00000000E+00  0.00000000E+00
  0.00000000E+00  0.00000000E+00  0.00000000E+00
  0.00000000E+00  0.00000000E+00  0.00000000E+00
  0.00000000E+00  0.00000000E+00  0.00000000E+00
  0.00000000E+00  0.00000000E+00  0.00000000E+00
  0.00000000E+00  0.00000000E+00  0.00000000E+00
  0.00000000E+00  0.00000000E+00  0.00000000E+00
  0.00000000E+00  0.00000000E+00  0.00000000E+00
  0.00000000E+00  0.00000000E+00  0.00000000E+00
  0.00000000E+00  0.00000000E+00  0.00000000E+00
  0.00000000E+00  0.00000000E+00  0.00000000E+00
  0.00000000E+00  0.00000000E+00  0.00000000E+00
  0.00000000E+00  0.00000000E+00  0.00000000E+00
  0.00000000E+00  0.00000000E+00  0.00000000E+00
  0.00000000E+00  0.00000000E+00  0.00000000E+00
  0.00000000E+00  0.00000000E+00  0.00000000E+00
  0.00000000E+00  0.00000000E+00  0.00000000E+00
  0.00000000E+00  0.00000000E+00  0.00000000E+00
  0.00000000E+00  0.00000000E+00  0.00000000E+00
  0.00000000E+00  0.00000000E+00  0.00000000E+00
  0.00000000E+00  0.00000000E+00  0.00000000E+00
  0.00000000E+00  0.00000000E+00  0.00000000E+00
  0.00000000E+00  0.00000000E+00  0.00000000E+00
  0.00000000E+00  0.00000000E+00  0.00000000E+00
  0.00000000E+00  0.00000000E+00  0.00000000E+00
  0.00000000E+00  0.00000000E+00  0.00000000E+00
  0.00000000E+00  0.00000000E+00  0.00000000E+00
  0.00000000E+00  0.00000000E+00  0.00000000E+00
  0.00000000E+00  0.00000000E+00  0.00000000E+00
  0.00000000E+00  0.00000000E+00  0.00000000E+00
  0.00000000E+00  0.00000000E+00  0.00000000E+00
  0.00000000E+00  0.00000000E+00  0.00000000E+00
  0.00000000E+00  0.00000000E+00  0.00000000E+00
  0.00000000E+00  0.00000000E+00  0.00000000E+00
  0.00000000E+00  0.00000000E+00  0.00000000E+00
