# Supplementary material for: Tuning the reactivity of carbon surfaces with oxygen-containing functional groups
Source: Nat Commun. 2023 Apr 21;14:2293. doi: 10.1038/s41467-023-37962-3 (PMC10121666; doi:10.1038/s41467-023-37962-3)
Supplement: Supplementary file 3 — Source Data [file 41467_2023_37962_MOESM3_ESM.zip › Dataset for tuning oxygen-containing functional groups and reactivity of carbon surfaces-update/DFT_structure_coordinates/Armchair model_OH/CONTCAR_AH_C3H8O]

 C  H  O  C  H                          
   1.00000000000000     
    27.2975607337390294    0.0000000000000000    0.0000000000000000
     0.0000000000000000   12.7799999999999994    0.0000000000000000
     0.0000000000000000    0.0000000000000000   25.0999999999999979
   C    H    O    C    H 
    54    12     2     3     8
Direct
  0.6633021980486784  0.2031948253114481  0.4889978847322306
  0.6204458711175842  0.2622313478391698  0.4993677746955898
  0.6197636269316941  0.0410384264646509  0.5043225870724094
  0.6629472778495579  0.0960138814072399  0.4920545108483167
  0.5752311998698645  0.2080480247567448  0.5051610439841951
  0.5299468022590756  0.2638872735812635  0.5083868272312755
  0.5296426618373418  0.0415395279764789  0.5118431529689236
  0.5749887317510610  0.0968085456946953  0.5072894228604071
  0.4848620840004956  0.2087781875128340  0.5117127237466707
  0.4397592232587316  0.2639870941020215  0.5125516207385786
  0.4396279534583498  0.0416156846130686  0.5153754092383572
  0.4846732619784872  0.0969925689673090  0.5132710750946508
  0.3942635695621404  0.2083659369103128  0.5146756518327539
  0.3491323588979467  0.2632295621737225  0.5148687242452379
  0.3490384824180060  0.0422210944791819  0.5177276868639774
  0.3941697757877304  0.0971292779172803  0.5161979236025045
  0.3049426623186569  0.2063226136423544  0.5172725906684124
  0.3048454336357684  0.0992243313333208  0.5186131024019727
  0.6641307177315959  0.5403827736027461  0.5131611068610261
  0.6201792584589796  0.5967060450743917  0.5133016366844920
  0.6210637107899568  0.3744633169796251  0.5038466872533257
  0.6653299886460468  0.4326948906128997  0.5096377086340180
  0.5752189701403712  0.5414372502966868  0.5105230265388128
  0.5297647400688527  0.5969788419387044  0.5116907524908672
  0.5301585397903528  0.3748371957404677  0.5076271508263682
  0.5758717717893641  0.4302680116794584  0.5066869471690331
  0.4847223644722140  0.5418170615100151  0.5107396978093176
  0.4396123664111516  0.5971754201228385  0.5117851909207800
  0.4398002323557373  0.3748432453561736  0.5112215767346595
  0.4849647252374649  0.4300665428436820  0.5097223825589843
  0.3941481317123075  0.5416610639289063  0.5117427657981698
  0.3490060744630454  0.5965867541941531  0.5125869449792678
  0.3491350739919768  0.3754352348369477  0.5128986297315328
  0.3942634305910078  0.4303771117680943  0.5117839030652027
  0.3047880620618812  0.5395295972168471  0.5120241252534100
  0.3048692640955374  0.4323447219854543  0.5122523113649137
  0.6642008063095420  0.8738825753458834  0.5175743210096680
  0.6200020258113956  0.9297634244305180  0.5116555729336373
  0.6202198864422441  0.7091199635466408  0.5162059995708256
  0.6642313659247244  0.7665658770960669  0.5200520475516737
  0.5749863186365989  0.8748301638934579  0.5132930098626866
  0.5295872439019931  0.9305299720662922  0.5130228546821795
  0.5296503877266528  0.7079759539754120  0.5134623517958240
  0.5750608859823367  0.7636711050423240  0.5145788450483229
  0.4845818072936003  0.8752225274703390  0.5143942088274984
  0.4395582146592855  0.9306196876537612  0.5155970201352164
  0.4395430839835715  0.7080568374743013  0.5133650968851454
  0.4846306240036780  0.7633492642470859  0.5138304931881740
  0.3940921388271125  0.8750158054875067  0.5162613922169990
  0.3489962439601531  0.9299154901982333  0.5175710032853691
  0.3489686502872071  0.7088619495978241  0.5143251882107494
  0.3940941311847591  0.7637326834242272  0.5147060286015406
  0.3047661593689550  0.8729357902128975  0.5177694889296274
  0.3047644271805565  0.7658453388959172  0.5161035910524697
  0.2699427518578107  0.2469278480111977  0.5180788867266515
  0.2698078954072450  0.0588744782501739  0.5202497013631910
  0.2698608103833797  0.3917602955732237  0.5120470324528399
  0.2697332613623482  0.5799290256237282  0.5117256401649872
  0.2697327803119852  0.7253285042416839  0.5162170604175401
  0.2697311706099014  0.9133543476235031  0.5189126144428369
  0.6967024386506919  0.0535275958357503  0.4838951121393238
  0.6970868849305616  0.2429870949165976  0.4790555478183961
  0.7279110229852863  0.4184664010052139  0.5435017683006843
  0.6992394946701784  0.5802913311936271  0.5158698055499259
  0.6991196828866315  0.7262731616924603  0.5243956468228137
  0.6988046112352047  0.9158548170638510  0.5204791531237355
  0.7097264640776662  0.3836467220596298  0.5140531389616428
  0.7434158510549183  0.4581073002978548  0.6082783838964082
  0.7101165458562496  0.4283994613120232  0.6515062237614104
  0.6932366609996703  0.3171793655366157  0.6403745797420380
  0.6678572579962887  0.5057810689398902  0.6563006649195343
  0.7318516916524647  0.4291438975043673  0.6886630703263278
  0.7247080628687346  0.2649499740335167  0.6344425369950433
  0.6718253643649597  0.2881024217367887  0.6743580288793637
  0.6700540296675167  0.3134694350615957  0.6046766778532239
  0.6812552858955064  0.5860350001922678  0.6628904304720266
  0.6445424087563159  0.4849604986339445  0.6903930246400072
  0.6452122693444444  0.5053592802522587  0.6201292267390190
  0.7525547088487488  0.5310152077641163  0.6134150575072282
 
  0.00000000E+00  0.00000000E+00  0.00000000E+00
  0.00000000E+00  0.00000000E+00  0.00000000E+00
  0.00000000E+00  0.00000000E+00  0.00000000E+00
  0.00000000E+00  0.00000000E+00  0.00000000E+00
  0.00000000E+00  0.00000000E+00  0.00000000E+00
  0.00000000E+00  0.00000000E+00  0.00000000E+00
  0.00000000E+00  0.00000000E+00  0.00000000E+00
  0.00000000E+00  0.00000000E+00  0.00000000E+00
  0.00000000E+00  0.00000000E+00  0.00000000E+00
  0.00000000E+00  0.00000000E+00  0.00000000E+00
  0.00000000E+00  0.00000000E+00  0.00000000E+00
  0.00000000E+00  0.00000000E+00  0.00000000E+00
  0.00000000E+00  0.00000000E+00  0.00000000E+00
  0.00000000E+00  0.00000000E+00  0.00000000E+00
  0.00000000E+00  0.00000000E+00  0.00000000E+00
  0.00000000E+00  0.00000000E+00  0.00000000E+00
  0.00000000E+00  0.00000000E+00  0.00000000E+00
  0.00000000E+00  0.00000000E+00  0.00000000E+00
  0.00000000E+00  0.00000000E+00  0.00000000E+00
  0.00000000E+00  0.00000000E+00  0.00000000E+00
  0.00000000E+00  0.00000000E+00  0.00000000E+00
  0.00000000E+00  0.00000000E+00  0.00000000E+00
  0.00000000E+00  0.00000000E+00  0.00000000E+00
  0.00000000E+00  0.00000000E+00  0.00000000E+00
  0.00000000E+00  0.00000000E+00  0.00000000E+00
  0.00000000E+00  0.00000000E+00  0.00000000E+00
  0.00000000E+00  0.00000000E+00  0.00000000E+00
  0.00000000E+00  0.00000000E+00  0.00000000E+00
  0.00000000E+00  0.00000000E+00  0.00000000E+00
  0.00000000E+00  0.00000000E+00  0.00000000E+00
  0.00000000E+00  0.00000000E+00  0.00000000E+00
  0.00000000E+00  0.00000000E+00  0.00000000E+00
  0.00000000E+00  0.00000000E+00  0.00000000E+00
  0.00000000E+00  0.00000000E+00  0.00000000E+00
  0.00000000E+00  0.00000000E+00  0.00000000E+00
  0.00000000E+00  0.00000000E+00  0.00000000E+00
  0.00000000E+00  0.00000000E+00  0.00000000E+00
  0.00000000E+00  0.00000000E+00  0.00000000E+00
  0.00000000E+00  0.00000000E+00  0.00000000E+00
  0.00000000E+00  0.00000000E+00  0.00000000E+00
  0.00000000E+00  0.00000000E+00  0.00000000E+00
  0.00000000E+00  0.00000000E+00  0.00000000E+00
  0.00000000E+00  0.00000000E+00  0.00000000E+00
  0.00000000E+00  0.00000000E+00  0.00000000E+00
  0.00000000E+00  0.00000000E+00  0.00000000E+00
  0.00000000E+00  0.00000000E+00  0.00000000E+00
  0.00000000E+00  0.00000000E+00  0.00000000E+00
  0.00000000E+00  0.00000000E+00  0.00000000E+00
  0.00000000E+00  0.00000000E+00  0.00000000E+00
  0.00000000E+00  0.00000000E+00  0.00000000E+00
  0.00000000E+00  0.00000000E+00  0.00000000E+00
  0.00000000E+00  0.00000000E+00  0.00000000E+00
  0.00000000E+00  0.00000000E+00  0.00000000E+00
  0.00000000E+00  0.00000000E+00  0.00000000E+00
  0.00000000E+00  0.00000000E+00  0.00000000E+00
  0.00000000E+00  0.00000000E+00  0.00000000E+00
  0.00000000E+00  0.00000000E+00  0.00000000E+00
  0.00000000E+00  0.00000000E+00  0.00000000E+00
  0.00000000E+00  0.00000000E+00  0.00000000E+00
  0.00000000E+00  0.00000000E+00  0.00000000E+00
  0.00000000E+00  0.00000000E+00  0.00000000E+00
  0.00000000E+00  0.00000000E+00  0.00000000E+00
  0.00000000E+00  0.00000000E+00  0.00000000E+00
  0.00000000E+00  0.00000000E+00  0.00000000E+00
  0.00000000E+00  0.00000000E+00  0.00000000E+00
  0.00000000E+00  0.00000000E+00  0.00000000E+00
  0.00000000E+00  0.00000000E+00  0.00000000E+00
  0.00000000E+00  0.00000000E+00  0.00000000E+00
  0.00000000E+00  0.00000000E+00  0.00000000E+00
  0.00000000E+00  0.00000000E+00  0.00000000E+00
  0.00000000E+00  0.00000000E+00  0.00000000E+00
  0.00000000E+00  0.00000000E+00  0.00000000E+00
  0.00000000E+00  0.00000000E+00  0.00000000E+00
  0.00000000E+00  0.00000000E+00  0.00000000E+00
  0.00000000E+00  0.00000000E+00  0.00000000E+00
  0.00000000E+00  0.00000000E+00  0.00000000E+00
  0.00000000E+00  0.00000000E+00  0.00000000E+00
  0.00000000E+00  0.00000000E+00  0.00000000E+00
  0.00000000E+00  0.00000000E+00  0.00000000E+00
