# Supplementary material for: Tuning the reactivity of carbon surfaces with oxygen-containing functional groups
Source: Nat Commun. 2023 Apr 21;14:2293. doi: 10.1038/s41467-023-37962-3 (PMC10121666; doi:10.1038/s41467-023-37962-3)
Supplement: Supplementary file 3 — Source Data [file 41467_2023_37962_MOESM3_ESM.zip › Dataset for tuning oxygen-containing functional groups and reactivity of carbon surfaces-update/DFT_structure_coordinates/Armchair model_OH/CONTCAR_A_C3H6]

 C  H  O  C  H                          
   1.00000000000000     
    27.2975607337390294    0.0000000000000000    0.0000000000000000
     0.0000000000000000   12.7799999999999994    0.0000000000000000
     0.0000000000000000    0.0000000000000000   25.0999999999999979
   C    H    O    C    H 
    54    11     1     3     7
Direct
  0.6610671467452381  0.2062550260954611  0.4857207037808376
  0.6180968615216391  0.2629512681351184  0.4982245320883838
  0.6172429766537137  0.0416444758189092  0.4918557048685604
  0.6604841247605310  0.0989706670452175  0.4824126579391512
  0.5728129437785696  0.2081598992886942  0.5003647106781399
  0.5274870707123612  0.2636912633856502  0.5047407186434720
  0.5272217000655857  0.0414073639368659  0.5023698302526617
  0.5725377241649460  0.0969067429794098  0.4979765460187495
  0.4823704579807727  0.2084872103645096  0.5065424809844824
  0.4373488802699145  0.2638230399035477  0.5091113058581154
  0.4372422736300858  0.0414001175448295  0.5090259821223392
  0.4822814004559226  0.0967047326447598  0.5059830747697640
  0.3919091891660212  0.2083261025057703  0.5122487906396234
  0.3468759364177746  0.2632976041867538  0.5153140728973609
  0.3468970844481790  0.0420909673448586  0.5164708246372368
  0.3918773743935833  0.0970087145525061  0.5125360918808889
  0.3029560070105357  0.2063453678829467  0.5214431104993554
  0.3029824639068388  0.0991373101674731  0.5221121123324580
  0.6612941475247451  0.5401159318105945  0.5182562496049469
  0.6177623161612309  0.5967879032715977  0.5112401779974493
  0.6184549807435201  0.3743043683969056  0.5065448348139723
  0.6619848081324418  0.4322114384886883  0.5168553917140468
  0.5728023571582345  0.5414250210654976  0.5088680435944974
  0.5273926125896207  0.5969457341759313  0.5080492960008519
  0.5276856628436785  0.3746843427632887  0.5058946585362869
  0.5733271948234752  0.4301394728988104  0.5069123560894067
  0.4823447588660655  0.5417454517180139  0.5082257902304558
  0.4372390406646797  0.5970938628604385  0.5089947507013397
  0.4374021550373992  0.3747221322645232  0.5092164155229983
  0.4825403823753629  0.4299942430619915  0.5077221060039122
  0.3917530188012874  0.5415933847176899  0.5100743111536505
  0.3465763558741642  0.5964793844032048  0.5107542378911576
  0.3467545400155950  0.3754856962236353  0.5126432442133172
  0.3918776530687679  0.4303243282238846  0.5106616614201832
  0.3023474811198348  0.5394108568343203  0.5106729925714389
  0.3024343081516774  0.4321804767629389  0.5117071656250657
  0.6618373829869433  0.8724948210765828  0.4959715965048967
  0.6175667328391851  0.9293960915928858  0.4957995574601441
  0.6179021482950843  0.7089490382240297  0.5064999810196420
  0.6619798824819066  0.7656207787568429  0.5015306490818250
  0.5726319630509442  0.8747151942827240  0.5011881881518866
  0.5272141353823738  0.9304164093048241  0.5030282613947165
  0.5273312964384568  0.7079930068543439  0.5072976888112961
  0.5727490676557913  0.7636482872845292  0.5051647780062122
  0.4822494925176080  0.8751378288487011  0.5064956714388201
  0.4372151266433987  0.9304410895799665  0.5089992782885105
  0.4371918163076605  0.7080231585963802  0.5088208654588148
  0.4822696189138519  0.7632980645200568  0.5074528764335244
  0.3917773429959182  0.8748737180700346  0.5114199392382415
  0.3467637198320818  0.9298102818544420  0.5147228191006299
  0.3465771729218429  0.7088136443787189  0.5116729054964300
  0.3917475139232992  0.7635871020353742  0.5104663229853252
  0.3024922617557975  0.8730326796985800  0.5159432903096639
  0.3024164379133655  0.7659062829974373  0.5143436742343028
  0.2682524413846470  0.2470376615450619  0.5262484137741549
  0.2682505295369498  0.0586916792996195  0.5272485197886511
  0.2674828165604664  0.3913075726620587  0.5113212492731867
  0.2673087138356162  0.5798230119389980  0.5097081713097529
  0.2674124766473520  0.7253951120809711  0.5156060867243619
  0.2675361358142991  0.9136361705954313  0.5179478909839522
  0.6943992828170221  0.0586492148191136  0.4725065710167004
  0.6950992599497737  0.2477143871338573  0.4786257219256614
  0.6958739836352136  0.5805951220552632  0.5250502290126255
  0.6969616274695754  0.7247021327252696  0.5011111997294274
  0.6967048734398977  0.9131206687689588  0.4924026988482225
  0.7052025875124422  0.3802569538800749  0.5266013447597239
  0.7099091101231335  0.3569961228339469  0.6560162386912330
  0.6883499686846577  0.2531678031635931  0.6413901240191539
  0.6863161564100780  0.4487676948883912  0.6542985277745186
  0.7481260421544937  0.3560762598797532  0.6694042928115794
  0.7084304605246250  0.2172690877291842  0.6080165424016473
  0.6906311984932263  0.1981506948928135  0.6750954713989421
  0.6497811644204857  0.2601059444173556  0.6294390167475764
  0.7249959428150666  0.4243564540539945  0.5499195904887489
  0.7040638402536462  0.5217234801834882  0.6660403849778649
  0.6481299902375566  0.4539179713886042  0.6414998960187241
 
  0.00000000E+00  0.00000000E+00  0.00000000E+00
  0.00000000E+00  0.00000000E+00  0.00000000E+00
  0.00000000E+00  0.00000000E+00  0.00000000E+00
  0.00000000E+00  0.00000000E+00  0.00000000E+00
  0.00000000E+00  0.00000000E+00  0.00000000E+00
  0.00000000E+00  0.00000000E+00  0.00000000E+00
  0.00000000E+00  0.00000000E+00  0.00000000E+00
  0.00000000E+00  0.00000000E+00  0.00000000E+00
  0.00000000E+00  0.00000000E+00  0.00000000E+00
  0.00000000E+00  0.00000000E+00  0.00000000E+00
  0.00000000E+00  0.00000000E+00  0.00000000E+00
  0.00000000E+00  0.00000000E+00  0.00000000E+00
  0.00000000E+00  0.00000000E+00  0.00000000E+00
  0.00000000E+00  0.00000000E+00  0.00000000E+00
  0.00000000E+00  0.00000000E+00  0.00000000E+00
  0.00000000E+00  0.00000000E+00  0.00000000E+00
  0.00000000E+00  0.00000000E+00  0.00000000E+00
  0.00000000E+00  0.00000000E+00  0.00000000E+00
  0.00000000E+00  0.00000000E+00  0.00000000E+00
  0.00000000E+00  0.00000000E+00  0.00000000E+00
  0.00000000E+00  0.00000000E+00  0.00000000E+00
  0.00000000E+00  0.00000000E+00  0.00000000E+00
  0.00000000E+00  0.00000000E+00  0.00000000E+00
  0.00000000E+00  0.00000000E+00  0.00000000E+00
  0.00000000E+00  0.00000000E+00  0.00000000E+00
  0.00000000E+00  0.00000000E+00  0.00000000E+00
  0.00000000E+00  0.00000000E+00  0.00000000E+00
  0.00000000E+00  0.00000000E+00  0.00000000E+00
  0.00000000E+00  0.00000000E+00  0.00000000E+00
  0.00000000E+00  0.00000000E+00  0.00000000E+00
  0.00000000E+00  0.00000000E+00  0.00000000E+00
  0.00000000E+00  0.00000000E+00  0.00000000E+00
  0.00000000E+00  0.00000000E+00  0.00000000E+00
  0.00000000E+00  0.00000000E+00  0.00000000E+00
  0.00000000E+00  0.00000000E+00  0.00000000E+00
  0.00000000E+00  0.00000000E+00  0.00000000E+00
  0.00000000E+00  0.00000000E+00  0.00000000E+00
  0.00000000E+00  0.00000000E+00  0.00000000E+00
  0.00000000E+00  0.00000000E+00  0.00000000E+00
  0.00000000E+00  0.00000000E+00  0.00000000E+00
  0.00000000E+00  0.00000000E+00  0.00000000E+00
  0.00000000E+00  0.00000000E+00  0.00000000E+00
  0.00000000E+00  0.00000000E+00  0.00000000E+00
  0.00000000E+00  0.00000000E+00  0.00000000E+00
  0.00000000E+00  0.00000000E+00  0.00000000E+00
  0.00000000E+00  0.00000000E+00  0.00000000E+00
  0.00000000E+00  0.00000000E+00  0.00000000E+00
  0.00000000E+00  0.00000000E+00  0.00000000E+00
  0.00000000E+00  0.00000000E+00  0.00000000E+00
  0.00000000E+00  0.00000000E+00  0.00000000E+00
  0.00000000E+00  0.00000000E+00  0.00000000E+00
  0.00000000E+00  0.00000000E+00  0.00000000E+00
  0.00000000E+00  0.00000000E+00  0.00000000E+00
  0.00000000E+00  0.00000000E+00  0.00000000E+00
  0.00000000E+00  0.00000000E+00  0.00000000E+00
  0.00000000E+00  0.00000000E+00  0.00000000E+00
  0.00000000E+00  0.00000000E+00  0.00000000E+00
  0.00000000E+00  0.00000000E+00  0.00000000E+00
  0.00000000E+00  0.00000000E+00  0.00000000E+00
  0.00000000E+00  0.00000000E+00  0.00000000E+00
  0.00000000E+00  0.00000000E+00  0.00000000E+00
  0.00000000E+00  0.00000000E+00  0.00000000E+00
  0.00000000E+00  0.00000000E+00  0.00000000E+00
  0.00000000E+00  0.00000000E+00  0.00000000E+00
  0.00000000E+00  0.00000000E+00  0.00000000E+00
  0.00000000E+00  0.00000000E+00  0.00000000E+00
  0.00000000E+00  0.00000000E+00  0.00000000E+00
  0.00000000E+00  0.00000000E+00  0.00000000E+00
  0.00000000E+00  0.00000000E+00  0.00000000E+00
  0.00000000E+00  0.00000000E+00  0.00000000E+00
  0.00000000E+00  0.00000000E+00  0.00000000E+00
  0.00000000E+00  0.00000000E+00  0.00000000E+00
  0.00000000E+00  0.00000000E+00  0.00000000E+00
  0.00000000E+00  0.00000000E+00  0.00000000E+00
  0.00000000E+00  0.00000000E+00  0.00000000E+00
  0.00000000E+00  0.00000000E+00  0.00000000E+00
