# Supplementary material for: Tuning the reactivity of carbon surfaces with oxygen-containing functional groups
Source: Nat Commun. 2023 Apr 21;14:2293. doi: 10.1038/s41467-023-37962-3 (PMC10121666; doi:10.1038/s41467-023-37962-3)
Supplement: Supplementary file 3 — Source Data [file 41467_2023_37962_MOESM3_ESM.zip › Dataset for tuning oxygen-containing functional groups and reactivity of carbon surfaces-update/DFT_structure_coordinates/Armchair model_OH/CONTCAR_A_C3H7]

 C  H  O  C  H                          
   1.00000000000000     
    27.2975607337390294    0.0000000000000000    0.0000000000000000
     0.0000000000000000   12.7799999999999994    0.0000000000000000
     0.0000000000000000    0.0000000000000000   25.0999999999999979
   C    H    O    C    H 
    54    11     1     3     7
Direct
  0.6605067511759254  0.2078873235871470  0.4853355054220326
  0.6175214577499877  0.2633366218169063  0.4991403097818552
  0.6168239826622861  0.0424806647068641  0.4888841510381065
  0.6599269301029467  0.1008378562201513  0.4798555250130516
  0.5723288698418744  0.2083384945459548  0.5000618313878231
  0.5269611152012086  0.2637410876024952  0.5042162124740431
  0.5267980174525108  0.0415005966922265  0.5005672773962808
  0.5721207828081156  0.0972085240700244  0.4963656274814637
  0.4818992077357747  0.2084847617832433  0.5060653635932857
  0.4369005812678967  0.2638413161960950  0.5087899643739147
  0.4368768512118212  0.0413615943386971  0.5085701680164404
  0.4818730165774623  0.0966680933505649  0.5052190347008145
  0.3915300209749787  0.2082775505187876  0.5124366276641124
  0.3464967124918177  0.2632037250685929  0.5157750688901200
  0.3465892983355994  0.0419851695058920  0.5171103513336996
  0.3915291453940483  0.0969492671015325  0.5127824535048411
  0.3026233199114610  0.2062614685506535  0.5222924930723227
  0.3027013600000666  0.0990518790710061  0.5230640659213716
  0.6605755144816943  0.5403355687568643  0.5180667172584481
  0.6174007487810296  0.5967364237243945  0.5074042757634522
  0.6177479149743093  0.3744063117925816  0.5088769907731828
  0.6608006496333568  0.4324926357553626  0.5216109373841042
  0.5723629411827615  0.5415444624697159  0.5058717807098251
  0.5269513652325558  0.5970895814640556  0.5044709506329158
  0.5271246924022118  0.3747034905515812  0.5046667450426646
  0.5727146602188574  0.4302222399419897  0.5061094921288610
  0.4818906493825900  0.5418381720348778  0.5057257438471070
  0.4368009032651534  0.5971332460694453  0.5073553396595883
  0.4369394797150382  0.3747312702066724  0.5083791455142980
  0.4820356875744388  0.4300652266621131  0.5059584700591585
  0.3913441152852367  0.5415470306760612  0.5094274990946901
  0.3462113859025084  0.5964319686864373  0.5108758948001990
  0.3463877533128532  0.3754070769302851  0.5130250844849239
  0.3914630124992874  0.4302708116350381  0.5102796105095356
  0.3019788094526640  0.5393763042347505  0.5114474518274678
  0.3020940195657376  0.4322018622740278  0.5125533488469656
  0.6613231287233455  0.8725154652602238  0.4898705405824688
  0.6171343107301420  0.9298383007445814  0.4911990818822716
  0.6175437165029364  0.7087275912798819  0.5009109600951758
  0.6615443025223411  0.7653975460956586  0.4949776067738824
  0.5722523484645430  0.8748560069737553  0.4968607067790450
  0.5267916645871403  0.9304191539105515  0.5001449419704070
  0.5269323007920277  0.7080902474995432  0.5034669317213329
  0.5723749036683207  0.7636709782092360  0.5003234770744027
  0.4818417852845869  0.8751276111304063  0.5043402217216324
  0.4368595985861211  0.9304134658716436  0.5081003763353199
  0.4367911692993088  0.7080231210133462  0.5072597293405192
  0.4818413236654763  0.7632728120008697  0.5049129975567704
  0.3914527269400347  0.8748455592068912  0.5111833911882978
  0.3464758476429085  0.9296938576470567  0.5153513011408227
  0.3462646290909470  0.7087298440496519  0.5119097399823282
  0.3913885147963914  0.7635901380436468  0.5099355330437182
  0.3022311406467565  0.8728309658243206  0.5171393672897863
  0.3021237607962478  0.7657174247671135  0.5154647546599936
  0.2679430994621215  0.2469818428597995  0.5272911970131262
  0.2680299137145686  0.0585702920007730  0.5285025929985878
  0.2671370717411204  0.3913554250608628  0.5126188595690565
  0.2669093830814383  0.5797519805954957  0.5110209819071397
  0.2671304960965706  0.7251962667119255  0.5171996809587867
  0.2672946098368323  0.9134042410700434  0.5196409284565950
  0.6937528035318072  0.0612582744115653  0.4688043073427384
  0.6944815372290355  0.2507280126364611  0.4796469714279670
  0.6950012249695172  0.5805092037141191  0.5258259308064127
  0.6964031496785508  0.7240138380200188  0.4938206064150331
  0.6961659563155743  0.9131368827172797  0.4857715755131324
  0.7040216302080798  0.3846725741590286  0.5368710317566672
  0.7110894002716438  0.3618786969136953  0.5940730232504949
  0.6946634536262881  0.2510209906792538  0.6076821112585206
  0.6876464108318345  0.4427821365985458  0.6306177557018404
  0.7512065032280028  0.3666597374443420  0.5978370923011556
  0.7120715894839464  0.1934679687777934  0.5813640262650988
  0.7050347700025456  0.2328427717255799  0.6490273563122806
  0.6547393926135568  0.2424507422015647  0.6041449741696240
  0.6996894684836359  0.5226402656908138  0.6212775108330800
  0.6981368728262645  0.4253079184943056  0.6719295075408792
  0.6474408679900673  0.4402999945515513  0.6281382331097357
 
  0.00000000E+00  0.00000000E+00  0.00000000E+00
  0.00000000E+00  0.00000000E+00  0.00000000E+00
  0.00000000E+00  0.00000000E+00  0.00000000E+00
  0.00000000E+00  0.00000000E+00  0.00000000E+00
  0.00000000E+00  0.00000000E+00  0.00000000E+00
  0.00000000E+00  0.00000000E+00  0.00000000E+00
  0.00000000E+00  0.00000000E+00  0.00000000E+00
  0.00000000E+00  0.00000000E+00  0.00000000E+00
  0.00000000E+00  0.00000000E+00  0.00000000E+00
  0.00000000E+00  0.00000000E+00  0.00000000E+00
  0.00000000E+00  0.00000000E+00  0.00000000E+00
  0.00000000E+00  0.00000000E+00  0.00000000E+00
  0.00000000E+00  0.00000000E+00  0.00000000E+00
  0.00000000E+00  0.00000000E+00  0.00000000E+00
  0.00000000E+00  0.00000000E+00  0.00000000E+00
  0.00000000E+00  0.00000000E+00  0.00000000E+00
  0.00000000E+00  0.00000000E+00  0.00000000E+00
  0.00000000E+00  0.00000000E+00  0.00000000E+00
  0.00000000E+00  0.00000000E+00  0.00000000E+00
  0.00000000E+00  0.00000000E+00  0.00000000E+00
  0.00000000E+00  0.00000000E+00  0.00000000E+00
  0.00000000E+00  0.00000000E+00  0.00000000E+00
  0.00000000E+00  0.00000000E+00  0.00000000E+00
  0.00000000E+00  0.00000000E+00  0.00000000E+00
  0.00000000E+00  0.00000000E+00  0.00000000E+00
  0.00000000E+00  0.00000000E+00  0.00000000E+00
  0.00000000E+00  0.00000000E+00  0.00000000E+00
  0.00000000E+00  0.00000000E+00  0.00000000E+00
  0.00000000E+00  0.00000000E+00  0.00000000E+00
  0.00000000E+00  0.00000000E+00  0.00000000E+00
  0.00000000E+00  0.00000000E+00  0.00000000E+00
  0.00000000E+00  0.00000000E+00  0.00000000E+00
  0.00000000E+00  0.00000000E+00  0.00000000E+00
  0.00000000E+00  0.00000000E+00  0.00000000E+00
  0.00000000E+00  0.00000000E+00  0.00000000E+00
  0.00000000E+00  0.00000000E+00  0.00000000E+00
  0.00000000E+00  0.00000000E+00  0.00000000E+00
  0.00000000E+00  0.00000000E+00  0.00000000E+00
  0.00000000E+00  0.00000000E+00  0.00000000E+00
  0.00000000E+00  0.00000000E+00  0.00000000E+00
  0.00000000E+00  0.00000000E+00  0.00000000E+00
  0.00000000E+00  0.00000000E+00  0.00000000E+00
  0.00000000E+00  0.00000000E+00  0.00000000E+00
  0.00000000E+00  0.00000000E+00  0.00000000E+00
  0.00000000E+00  0.00000000E+00  0.00000000E+00
  0.00000000E+00  0.00000000E+00  0.00000000E+00
  0.00000000E+00  0.00000000E+00  0.00000000E+00
  0.00000000E+00  0.00000000E+00  0.00000000E+00
  0.00000000E+00  0.00000000E+00  0.00000000E+00
  0.00000000E+00  0.00000000E+00  0.00000000E+00
  0.00000000E+00  0.00000000E+00  0.00000000E+00
  0.00000000E+00  0.00000000E+00  0.00000000E+00
  0.00000000E+00  0.00000000E+00  0.00000000E+00
  0.00000000E+00  0.00000000E+00  0.00000000E+00
  0.00000000E+00  0.00000000E+00  0.00000000E+00
  0.00000000E+00  0.00000000E+00  0.00000000E+00
  0.00000000E+00  0.00000000E+00  0.00000000E+00
  0.00000000E+00  0.00000000E+00  0.00000000E+00
  0.00000000E+00  0.00000000E+00  0.00000000E+00
  0.00000000E+00  0.00000000E+00  0.00000000E+00
  0.00000000E+00  0.00000000E+00  0.00000000E+00
  0.00000000E+00  0.00000000E+00  0.00000000E+00
  0.00000000E+00  0.00000000E+00  0.00000000E+00
  0.00000000E+00  0.00000000E+00  0.00000000E+00
  0.00000000E+00  0.00000000E+00  0.00000000E+00
  0.00000000E+00  0.00000000E+00  0.00000000E+00
  0.00000000E+00  0.00000000E+00  0.00000000E+00
  0.00000000E+00  0.00000000E+00  0.00000000E+00
  0.00000000E+00  0.00000000E+00  0.00000000E+00
  0.00000000E+00  0.00000000E+00  0.00000000E+00
  0.00000000E+00  0.00000000E+00  0.00000000E+00
  0.00000000E+00  0.00000000E+00  0.00000000E+00
  0.00000000E+00  0.00000000E+00  0.00000000E+00
  0.00000000E+00  0.00000000E+00  0.00000000E+00
  0.00000000E+00  0.00000000E+00  0.00000000E+00
  0.00000000E+00  0.00000000E+00  0.00000000E+00
