# Supplementary material for: Tuning the reactivity of carbon surfaces with oxygen-containing functional groups
Source: Nat Commun. 2023 Apr 21;14:2293. doi: 10.1038/s41467-023-37962-3 (PMC10121666; doi:10.1038/s41467-023-37962-3)
Supplement: Supplementary file 3 — Source Data [file 41467_2023_37962_MOESM3_ESM.zip › Dataset for tuning oxygen-containing functional groups and reactivity of carbon surfaces-update/DFT_structure_coordinates/Armchair model_OH/CONTCAR_A_C3H7_H2O]

 C  H  O  C  H                          
   1.00000000000000     
    27.2975607337390294    0.0000000000000000    0.0000000000000000
     0.0000000000000000   12.7799999999999994    0.0000000000000000
     0.0000000000000000    0.0000000000000000   25.0999999999999979
   C    H    O    C    H 
    54    12     2     3     8
Direct
  0.6609068642903738  0.2065343412526176  0.4894259641971676
  0.6175316456608853  0.2620269915424129  0.5015450173523283
  0.6170073583554750  0.0410986641801610  0.4899981252211768
  0.6604418190927955  0.0996286868183187  0.4831809479875506
  0.5723213711264710  0.2070184449301568  0.5008626814952669
  0.5268429346777489  0.2623175766251608  0.5042902481574238
  0.5267195578119993  0.0402100345050000  0.5001183658927565
  0.5721634278485674  0.0958548414697631  0.4966743566436564
  0.4817543636794810  0.2071493961405780  0.5055798611673512
  0.4367177063899458  0.2625050475906489  0.5079734896928586
  0.4367699708493154  0.0400932085971662  0.5082326022609280
  0.4817562267886090  0.0953827487709706  0.5047027245392788
  0.3913946428151685  0.2069308315946655  0.5118503472477294
  0.3463442591925561  0.2618838292677299  0.5150638322800779
  0.3465280039355942  0.0407712621558878  0.5174017103933803
  0.3914530547466007  0.0956744862841054  0.5126619951292043
  0.3025458623875688  0.2050518485163952  0.5223849011038609
  0.3026556104676624  0.0978511367216425  0.5236300873148264
  0.6597716337318636  0.5398515533799425  0.5213927982090013
  0.6168721972968528  0.5955040750373253  0.5087670832936868
  0.6175131392159781  0.3731163689307362  0.5114952639913056
  0.6599219408949503  0.4321684816707990  0.5254624737416058
  0.5719623427642998  0.5400988343955405  0.5064959680977267
  0.5265979069240723  0.5956921420449701  0.5041224561181900
  0.5269364589985720  0.3732811063048105  0.5047541360248612
  0.5724765748657185  0.4288147802913575  0.5071955562504059
  0.4815593761513641  0.5404441217864374  0.5047930256455533
  0.4364566912417960  0.5957511213448227  0.5060178650801187
  0.4366740543631603  0.3734189801309886  0.5072676679015981
  0.4817908790176646  0.4286565944950729  0.5051751519459557
  0.3909844616077564  0.5402107187606064  0.5077736032334021
  0.3458437695814706  0.5950680459615565  0.5090774917017972
  0.3460906725602922  0.3739688526603234  0.5115102387741794
  0.3911288490384693  0.4289318217103308  0.5087717409048313
  0.3016359381494061  0.5378382905821049  0.5091883338936796
  0.3017432758503215  0.4306134053068317  0.5104766697685212
  0.6612806714451516  0.8704956615873817  0.4904655991658332
  0.6171680205796476  0.9282934004776688  0.4915638368334925
  0.6171886808498769  0.7072719872865469  0.5017042451386535
  0.6613619355378295  0.7634185511177962  0.4960556399643151
  0.5721222497848554  0.8735482223435198  0.4966822359851764
  0.5266689191214509  0.9291579272476443  0.4996176932416845
  0.5266424574061256  0.7067353956235743  0.5029128569352744
  0.5721014022766425  0.7623500335287607  0.5002621840797574
  0.4816672825916445  0.8738460261150227  0.5035792326454748
  0.4367166156077102  0.9291516319899182  0.5075704348705061
  0.4364942574774947  0.7066471644806985  0.5060701212951425
  0.4815807669125404  0.7619724816890288  0.5039147320898908
  0.3912945521213396  0.8735603118570263  0.5106917738238719
  0.3463900560474185  0.9284829998364319  0.5154189480855411
  0.3459410128597858  0.7074230112499631  0.5106728400756811
  0.3911047836231208  0.7622599069055872  0.5089024008867553
  0.3021355892225623  0.8716293386962777  0.5173715553404918
  0.3018758775142700  0.7645190931378414  0.5149011979365932
  0.2679166350766843  0.2458785322570792  0.5276069908619078
  0.2680426564276858  0.0573952158290680  0.5295989446588474
  0.2668063740951249  0.3896985150844753  0.5103081487164505
  0.2665774376893677  0.5782531807515463  0.5083022574166688
  0.2668577278035213  0.7241103924719759  0.5167558900688284
  0.2672610235884326  0.9122689638632843  0.5205712233169096
  0.6947027720464727  0.0601998917618308  0.4736807219826559
  0.6951520525253181  0.2492387820664088  0.4855548538726050
  0.7573711636538649  0.4792645456212180  0.5381487788172972
  0.6936127973347588  0.5812192352608216  0.5304766280257511
  0.6962131082498714  0.7218705423728119  0.4956292212504522
  0.6962298145984812  0.9106896349541951  0.4864343624718478
  0.7029871602829639  0.3854215698749179  0.5436629056259469
  0.7798111622910482  0.5378663527721419  0.5455406759664272
  0.7058325937492974  0.3621906584382217  0.6018167396535787
  0.6827589373628984  0.2570505645192030  0.6152201473182586
  0.6856758646071316  0.4508400753609431  0.6358434064239974
  0.7457333982548963  0.3572384151632042  0.6075185392431987
  0.6979815913217857  0.1942257538707363  0.5905269943189814
  0.6901758172604489  0.2385836986551940  0.6572371265050934
  0.6428555273727754  0.2585147947376650  0.6097059312014474
  0.7029329474839561  0.5259823506474913  0.6261043846945451
  0.6933416574803102  0.4334119691397843  0.6778962761252534
  0.6457950755624235  0.4585975508527331  0.6312349300681720
  0.8079870683345350  0.5263259715214924  0.5226731166479895
 
  0.00000000E+00  0.00000000E+00  0.00000000E+00
  0.00000000E+00  0.00000000E+00  0.00000000E+00
  0.00000000E+00  0.00000000E+00  0.00000000E+00
  0.00000000E+00  0.00000000E+00  0.00000000E+00
  0.00000000E+00  0.00000000E+00  0.00000000E+00
  0.00000000E+00  0.00000000E+00  0.00000000E+00
  0.00000000E+00  0.00000000E+00  0.00000000E+00
  0.00000000E+00  0.00000000E+00  0.00000000E+00
  0.00000000E+00  0.00000000E+00  0.00000000E+00
  0.00000000E+00  0.00000000E+00  0.00000000E+00
  0.00000000E+00  0.00000000E+00  0.00000000E+00
  0.00000000E+00  0.00000000E+00  0.00000000E+00
  0.00000000E+00  0.00000000E+00  0.00000000E+00
  0.00000000E+00  0.00000000E+00  0.00000000E+00
  0.00000000E+00  0.00000000E+00  0.00000000E+00
  0.00000000E+00  0.00000000E+00  0.00000000E+00
  0.00000000E+00  0.00000000E+00  0.00000000E+00
  0.00000000E+00  0.00000000E+00  0.00000000E+00
  0.00000000E+00  0.00000000E+00  0.00000000E+00
  0.00000000E+00  0.00000000E+00  0.00000000E+00
  0.00000000E+00  0.00000000E+00  0.00000000E+00
  0.00000000E+00  0.00000000E+00  0.00000000E+00
  0.00000000E+00  0.00000000E+00  0.00000000E+00
  0.00000000E+00  0.00000000E+00  0.00000000E+00
  0.00000000E+00  0.00000000E+00  0.00000000E+00
  0.00000000E+00  0.00000000E+00  0.00000000E+00
  0.00000000E+00  0.00000000E+00  0.00000000E+00
  0.00000000E+00  0.00000000E+00  0.00000000E+00
  0.00000000E+00  0.00000000E+00  0.00000000E+00
  0.00000000E+00  0.00000000E+00  0.00000000E+00
  0.00000000E+00  0.00000000E+00  0.00000000E+00
  0.00000000E+00  0.00000000E+00  0.00000000E+00
  0.00000000E+00  0.00000000E+00  0.00000000E+00
  0.00000000E+00  0.00000000E+00  0.00000000E+00
  0.00000000E+00  0.00000000E+00  0.00000000E+00
  0.00000000E+00  0.00000000E+00  0.00000000E+00
  0.00000000E+00  0.00000000E+00  0.00000000E+00
  0.00000000E+00  0.00000000E+00  0.00000000E+00
  0.00000000E+00  0.00000000E+00  0.00000000E+00
  0.00000000E+00  0.00000000E+00  0.00000000E+00
  0.00000000E+00  0.00000000E+00  0.00000000E+00
  0.00000000E+00  0.00000000E+00  0.00000000E+00
  0.00000000E+00  0.00000000E+00  0.00000000E+00
  0.00000000E+00  0.00000000E+00  0.00000000E+00
  0.00000000E+00  0.00000000E+00  0.00000000E+00
  0.00000000E+00  0.00000000E+00  0.00000000E+00
  0.00000000E+00  0.00000000E+00  0.00000000E+00
  0.00000000E+00  0.00000000E+00  0.00000000E+00
  0.00000000E+00  0.00000000E+00  0.00000000E+00
  0.00000000E+00  0.00000000E+00  0.00000000E+00
  0.00000000E+00  0.00000000E+00  0.00000000E+00
  0.00000000E+00  0.00000000E+00  0.00000000E+00
  0.00000000E+00  0.00000000E+00  0.00000000E+00
  0.00000000E+00  0.00000000E+00  0.00000000E+00
  0.00000000E+00  0.00000000E+00  0.00000000E+00
  0.00000000E+00  0.00000000E+00  0.00000000E+00
  0.00000000E+00  0.00000000E+00  0.00000000E+00
  0.00000000E+00  0.00000000E+00  0.00000000E+00
  0.00000000E+00  0.00000000E+00  0.00000000E+00
  0.00000000E+00  0.00000000E+00  0.00000000E+00
  0.00000000E+00  0.00000000E+00  0.00000000E+00
  0.00000000E+00  0.00000000E+00  0.00000000E+00
  0.00000000E+00  0.00000000E+00  0.00000000E+00
  0.00000000E+00  0.00000000E+00  0.00000000E+00
  0.00000000E+00  0.00000000E+00  0.00000000E+00
  0.00000000E+00  0.00000000E+00  0.00000000E+00
  0.00000000E+00  0.00000000E+00  0.00000000E+00
  0.00000000E+00  0.00000000E+00  0.00000000E+00
  0.00000000E+00  0.00000000E+00  0.00000000E+00
  0.00000000E+00  0.00000000E+00  0.00000000E+00
  0.00000000E+00  0.00000000E+00  0.00000000E+00
  0.00000000E+00  0.00000000E+00  0.00000000E+00
  0.00000000E+00  0.00000000E+00  0.00000000E+00
  0.00000000E+00  0.00000000E+00  0.00000000E+00
  0.00000000E+00  0.00000000E+00  0.00000000E+00
  0.00000000E+00  0.00000000E+00  0.00000000E+00
  0.00000000E+00  0.00000000E+00  0.00000000E+00
  0.00000000E+00  0.00000000E+00  0.00000000E+00
  0.00000000E+00  0.00000000E+00  0.00000000E+00
