# Supplementary material for: Tuning the reactivity of carbon surfaces with oxygen-containing functional groups
Source: Nat Commun. 2023 Apr 21;14:2293. doi: 10.1038/s41467-023-37962-3 (PMC10121666; doi:10.1038/s41467-023-37962-3)
Supplement: Supplementary file 3 — Source Data [file 41467_2023_37962_MOESM3_ESM.zip › Dataset for tuning oxygen-containing functional groups and reactivity of carbon surfaces-update/DFT_structure_coordinates/Armchair model_OH/CONTCAR_TS2]

 C  H  O  C  H  O  H                    
   1.00000000000000     
    27.2975607337390009    0.0000000000000000    0.0000000000000000
     0.0000000000000000   12.7799999999999994    0.0000000000000000
     0.0000000000000000    0.0000000000000000   25.1000000000000014
   C    H    O    C    H    O    H 
    54    11     1     3     7     1     2
Selective dynamics
Direct
  0.6608717556470356  0.2084868083672857  0.4896525639250322   T   T   T
  0.6174086019191025  0.2653807345044397  0.5000120055782502   T   T   T
  0.6167709135713776  0.0435235860585990  0.4929387138803349   T   T   T
  0.6603380261493993  0.1012044371720105  0.4858453060707795   T   T   T
  0.5721271360130566  0.2101033777437142  0.5004914517054457   T   T   T
  0.5267332917859213  0.2655530201956990  0.5042377507242151   T   T   T
  0.5264957864950439  0.0431178844203639  0.5012206870460540   T   T   T
  0.5719062211454713  0.0987595082505772  0.4977914964088895   T   T   T
  0.4816155210965473  0.2101791146961478  0.5054578190354194   T   T   T
  0.4365821480522690  0.2654654661655101  0.5083751769091737   T   T   T
  0.4364493342238167  0.0430816806606555  0.5072738831146739   T   T   T
  0.4815058984930863  0.0984022673236783  0.5044869193628970   T   T   T
  0.3911735442299424  0.2099267769958478  0.5115894042928729   T   T   T
  0.3461343825491321  0.2646959821201716  0.5154434741260140   T   T   T
  0.3461034498246782  0.0435951957098722  0.5144468757804924   T   T   T
  0.3911139065749668  0.0986312085303429  0.5110577830576817   T   T   T
  0.3022666589210842  0.2076367465579886  0.5217855123246465   T   T   T
  0.3022738257980551  0.1004233642858865  0.5213202640667123   T   T   T
  0.6600692588195444  0.5427916313453900  0.5225846641292295   T   T   T
  0.6168047635319441  0.5984737597442461  0.5132766265729439   T   T   T
  0.6177443530545040  0.3765366694418263  0.5087047011393715   T   T   T
  0.6618761308399604  0.4336689117455587  0.5210819155025527   T   T   T
  0.5718315417396010  0.5433490715450642  0.5097483733608301   T   T   T
  0.5265413912946456  0.5988404861939400  0.5078365898598446   T   T   T
  0.5269382383081094  0.3765307025502009  0.5059610677190922   T   T   T
  0.5725680175272801  0.4320712641651466  0.5080665873010325   T   T   T
  0.4814851944500582  0.5435096820258233  0.5076413523062957   T   T   T
  0.4363685592759532  0.5987379048474701  0.5080796151804620   T   T   T
  0.4366110281166637  0.3763395766306308  0.5087418202861379   T   T   T
  0.4817340397481812  0.4317692294678214  0.5073151657098549   T   T   T
  0.3909114534012196  0.5431134683175706  0.5094840003025626   T   T   T
  0.3457097513159900  0.5979463283363212  0.5099774627482151   T   T   T
  0.3459765541102282  0.3768853859379951  0.5131287333405635   T   T   T
  0.3910696134296888  0.4318058738681871  0.5105290026781486   T   T   T
  0.3015021884110560  0.5407900466421753  0.5109865107031968   T   T   T
  0.3016412271417468  0.4336072145722553  0.5126547180428885   T   T   T
  0.6611514166142745  0.8737123733895032  0.4969532596221859   T   T   T
  0.6169819163020330  0.9310896975046610  0.4963609229494085   T   T   T
  0.6169646861769597  0.7106677685538709  0.5076734032860910   T   T   T
  0.6611991102830352  0.7668583765580460  0.5029518187433688   T   T   T
  0.5719195968146806  0.8764842074054047  0.5009945940246459   T   T   T
  0.5264492187825063  0.9321362398266796  0.5020774109867528   T   T   T
  0.5264242871044251  0.7098972427623611  0.5069039598718078   T   T   T
  0.5719036405630744  0.7654936469591546  0.5052991429007462   T   T   T
  0.4814112630491361  0.8768611848307529  0.5051776448539423   T   T   T
  0.4363596481399441  0.9321207902961616  0.5071355567073723   T   T   T
  0.4362873583343783  0.7097058844873817  0.5075210359488080   T   T   T
  0.4813824261923051  0.7650505792360774  0.5064054819326343   T   T   T
  0.3908908127884031  0.8765051109159185  0.5089665971610158   T   T   T
  0.3458515314414081  0.9314420169003483  0.5114922578468526   T   T   T
  0.3456802831462402  0.7103104356942503  0.5094118506858427   T   T   T
  0.3908379147203616  0.7652328365424409  0.5083784892750454   T   T   T
  0.3015181147476127  0.8746704626759723  0.5109531753160139   T   T   T
  0.3014662183756210  0.7674715769530219  0.5099495780723489   T   T   T
  0.2676505762134843  0.2482371974753490  0.5275307741897900   T   T   T
  0.2676659513477471  0.0595999439743567  0.5267248973069274   T   T   T
  0.2667050196214865  0.3926939557686038  0.5130051369059611   T   T   T
  0.2664267382769944  0.5811108842367383  0.5104939275400242   T   T   T
  0.2664133864818680  0.7270380067452843  0.5096010317663340   T   T   T
  0.2665516851075352  0.9154646218811460  0.5110011218594018   T   T   T
  0.6946475253727016  0.0608966127601562  0.4775906515973709   T   T   T
  0.6951122583936546  0.2507821524424704  0.4851058923814686   T   T   T
  0.6945051678559353  0.5832021470656168  0.5300656077816625   T   T   T
  0.6960688093630285  0.7254484199293350  0.5031447630301434   T   T   T
  0.6961357136554813  0.9139443084658093  0.4934336350817674   T   T   T
  0.7040259504501573  0.3866509188215399  0.5331073988526223   T   T   T
  0.7100251222842026  0.3108502358429265  0.6188572040719105   T   T   T
  0.6582340259408161  0.2902023898740366  0.6313687564446747   T   T   T
  0.7346299342334366  0.4049596978634739  0.6313768038501885   T   T   T
  0.7308160742985597  0.2479421309840459  0.5999100349708439   T   T   T
  0.6414592024760769  0.2339554890123099  0.6039504702640077   T   T   T
  0.6571294783726312  0.2558479932449221  0.6718767632445097   T   T   T
  0.6365454729924325  0.3626122907522563  0.6328340662601567   T   T   T
  0.7262078364800670  0.4293764280118206  0.5850113892432939   T   T   T
  0.7745751837611985  0.4037138600853680  0.6339307791039621   T   T   T
  0.7158760497580289  0.4610643777469003  0.6571459793721256   T   T   T
  0.7854288731683340  0.5329883378214512  0.5204953866695330   T   T   T
  0.8039043623951807  0.5396988029371702  0.4876116120107688   T   T   T
  0.7616057015760002  0.4767571622122349  0.5140529566917441   T   T   T
 
  0.00000000E+00  0.00000000E+00  0.00000000E+00
  0.00000000E+00  0.00000000E+00  0.00000000E+00
  0.00000000E+00  0.00000000E+00  0.00000000E+00
  0.00000000E+00  0.00000000E+00  0.00000000E+00
  0.00000000E+00  0.00000000E+00  0.00000000E+00
  0.00000000E+00  0.00000000E+00  0.00000000E+00
  0.00000000E+00  0.00000000E+00  0.00000000E+00
  0.00000000E+00  0.00000000E+00  0.00000000E+00
  0.00000000E+00  0.00000000E+00  0.00000000E+00
  0.00000000E+00  0.00000000E+00  0.00000000E+00
  0.00000000E+00  0.00000000E+00  0.00000000E+00
  0.00000000E+00  0.00000000E+00  0.00000000E+00
  0.00000000E+00  0.00000000E+00  0.00000000E+00
  0.00000000E+00  0.00000000E+00  0.00000000E+00
  0.00000000E+00  0.00000000E+00  0.00000000E+00
  0.00000000E+00  0.00000000E+00  0.00000000E+00
  0.00000000E+00  0.00000000E+00  0.00000000E+00
  0.00000000E+00  0.00000000E+00  0.00000000E+00
  0.00000000E+00  0.00000000E+00  0.00000000E+00
  0.00000000E+00  0.00000000E+00  0.00000000E+00
  0.00000000E+00  0.00000000E+00  0.00000000E+00
  0.00000000E+00  0.00000000E+00  0.00000000E+00
  0.00000000E+00  0.00000000E+00  0.00000000E+00
  0.00000000E+00  0.00000000E+00  0.00000000E+00
  0.00000000E+00  0.00000000E+00  0.00000000E+00
  0.00000000E+00  0.00000000E+00  0.00000000E+00
  0.00000000E+00  0.00000000E+00  0.00000000E+00
  0.00000000E+00  0.00000000E+00  0.00000000E+00
  0.00000000E+00  0.00000000E+00  0.00000000E+00
  0.00000000E+00  0.00000000E+00  0.00000000E+00
  0.00000000E+00  0.00000000E+00  0.00000000E+00
  0.00000000E+00  0.00000000E+00  0.00000000E+00
  0.00000000E+00  0.00000000E+00  0.00000000E+00
  0.00000000E+00  0.00000000E+00  0.00000000E+00
  0.00000000E+00  0.00000000E+00  0.00000000E+00
  0.00000000E+00  0.00000000E+00  0.00000000E+00
  0.00000000E+00  0.00000000E+00  0.00000000E+00
  0.00000000E+00  0.00000000E+00  0.00000000E+00
  0.00000000E+00  0.00000000E+00  0.00000000E+00
  0.00000000E+00  0.00000000E+00  0.00000000E+00
  0.00000000E+00  0.00000000E+00  0.00000000E+00
  0.00000000E+00  0.00000000E+00  0.00000000E+00
  0.00000000E+00  0.00000000E+00  0.00000000E+00
  0.00000000E+00  0.00000000E+00  0.00000000E+00
  0.00000000E+00  0.00000000E+00  0.00000000E+00
  0.00000000E+00  0.00000000E+00  0.00000000E+00
  0.00000000E+00  0.00000000E+00  0.00000000E+00
  0.00000000E+00  0.00000000E+00  0.00000000E+00
  0.00000000E+00  0.00000000E+00  0.00000000E+00
  0.00000000E+00  0.00000000E+00  0.00000000E+00
  0.00000000E+00  0.00000000E+00  0.00000000E+00
  0.00000000E+00  0.00000000E+00  0.00000000E+00
  0.00000000E+00  0.00000000E+00  0.00000000E+00
  0.00000000E+00  0.00000000E+00  0.00000000E+00
  0.00000000E+00  0.00000000E+00  0.00000000E+00
  0.00000000E+00  0.00000000E+00  0.00000000E+00
  0.00000000E+00  0.00000000E+00  0.00000000E+00
  0.00000000E+00  0.00000000E+00  0.00000000E+00
  0.00000000E+00  0.00000000E+00  0.00000000E+00
  0.00000000E+00  0.00000000E+00  0.00000000E+00
  0.00000000E+00  0.00000000E+00  0.00000000E+00
  0.00000000E+00  0.00000000E+00  0.00000000E+00
  0.00000000E+00  0.00000000E+00  0.00000000E+00
  0.00000000E+00  0.00000000E+00  0.00000000E+00
  0.00000000E+00  0.00000000E+00  0.00000000E+00
  0.00000000E+00  0.00000000E+00  0.00000000E+00
  0.00000000E+00  0.00000000E+00  0.00000000E+00
  0.00000000E+00  0.00000000E+00  0.00000000E+00
  0.00000000E+00  0.00000000E+00  0.00000000E+00
  0.00000000E+00  0.00000000E+00  0.00000000E+00
  0.00000000E+00  0.00000000E+00  0.00000000E+00
  0.00000000E+00  0.00000000E+00  0.00000000E+00
  0.00000000E+00  0.00000000E+00  0.00000000E+00
  0.00000000E+00  0.00000000E+00  0.00000000E+00
  0.00000000E+00  0.00000000E+00  0.00000000E+00
  0.00000000E+00  0.00000000E+00  0.00000000E+00
  0.00000000E+00  0.00000000E+00  0.00000000E+00
  0.00000000E+00  0.00000000E+00  0.00000000E+00
  0.00000000E+00  0.00000000E+00  0.00000000E+00
