# Supplementary material for: Tuning the reactivity of carbon surfaces with oxygen-containing functional groups
Source: Nat Commun. 2023 Apr 21;14:2293. doi: 10.1038/s41467-023-37962-3 (PMC10121666; doi:10.1038/s41467-023-37962-3)
Supplement: Supplementary file 3 — Source Data [file 41467_2023_37962_MOESM3_ESM.zip › Dataset for tuning oxygen-containing functional groups and reactivity of carbon surfaces-update/DFT_structure_coordinates/Armchair model_OH/CONTCAR_TS3]

 C  H  O  C  H                          
   1.00000000000000     
    27.2975607337390009    0.0000000000000000    0.0000000000000000
     0.0000000000000000   12.7799999999999994    0.0000000000000000
     0.0000000000000000    0.0000000000000000   25.1000000000000014
   C    H    O    C    H 
    54    11     1     3     7
Direct
  0.6610045240740234  0.2082329594335164  0.4896029065891767
  0.6175215846336002  0.2648982834860760  0.5001930259314094
  0.6169225959248053  0.0432253978214163  0.4928399029602417
  0.6604655430629194  0.1009891554726678  0.4856186308528905
  0.5722670809581984  0.2097195875988760  0.5005480174424690
  0.5269052292730194  0.2652667997708207  0.5042193170368066
  0.5266792176748183  0.0428063468838715  0.5012931182355800
  0.5720713326183926  0.0984077617016297  0.4978242584040231
  0.4818016369669138  0.2099325359006059  0.5054046931096750
  0.4368084548421649  0.2652760250341544  0.5081674748389489
  0.4367024079037662  0.0427340319453151  0.5074221119512572
  0.4817143385393692  0.0981365210862393  0.5045614852357687
  0.3914291030692425  0.2096243281556625  0.5113473085899543
  0.3463867875833202  0.2643752801439447  0.5151164621801883
  0.3463914110974287  0.0433430625597495  0.5146948642891971
  0.3913894346542151  0.0983308395815854  0.5111103063787255
  0.3025485060085487  0.2073806652433348  0.5218637331273328
  0.3025726856106985  0.1001551396266152  0.5216609295693146
  0.6603698703562628  0.5420090751416353  0.5219128761818368
  0.6171578416679964  0.5979635952154752  0.5126346423012933
  0.6177586109942084  0.3759451040153650  0.5089327277837157
  0.6619045331482241  0.4327321919342850  0.5215489766601067
  0.5720712234189662  0.5429558630903344  0.5095868035844688
  0.5267881596263138  0.5984827009671108  0.5077338114681567
  0.5271032930128428  0.3762299648880045  0.5059008829781888
  0.5727137148024966  0.4316734443911443  0.5080463666347228
  0.4817066158879726  0.5432815774371349  0.5075578777723138
  0.4365798830750833  0.5984989496381630  0.5080071894129574
  0.4368387615922629  0.3761246948911960  0.5085308716248775
  0.4819448463955567  0.4315388150969284  0.5072172777250969
  0.3911147700191435  0.5428568308040838  0.5092650986853471
  0.3458991878443243  0.5976167707012365  0.5097431508152184
  0.3462351070525926  0.3765425401501261  0.5125483688572814
  0.3913020583541638  0.4315660326658204  0.5101941547664595
  0.3017084260702561  0.5403671795242673  0.5104275512392107
  0.3018870958884179  0.4331563199414532  0.5118136609794490
  0.6613429900690448  0.8734844379172273  0.4962687943251041
  0.6171644489709394  0.9308217390965723  0.4961798055142381
  0.6172609624722583  0.7101562934206527  0.5069328483143565
  0.6613943713392132  0.7665216691792693  0.5017779054640386
  0.5721421945429057  0.8761038474207794  0.5009283730830987
  0.5266754860190588  0.9317766125880311  0.5021914817440845
  0.5266926949614401  0.7095281245814746  0.5068218941566016
  0.5721759319531685  0.7650627011735978  0.5050467300779786
  0.4816630953934933  0.8764836432880614  0.5053740846278529
  0.4366321717337414  0.9317737661621734  0.5073875641746142
  0.4365240434028976  0.7094173489957996  0.5075908851955333
  0.4816412888686159  0.7646920463283564  0.5064983334892545
  0.3911628560159954  0.8761772807663490  0.5091941096750290
  0.3461343253372036  0.9311928449241833  0.5117388218702672
  0.3458981076185381  0.7100178887144111  0.5093518705516331
  0.3910763589033621  0.7649208689363576  0.5084791022115809
  0.3017926495906877  0.8744458350182427  0.5111625456831135
  0.3016927956745192  0.7672351831552504  0.5099607012636440
  0.2679592745036388  0.2480419070998465  0.5276960855850135
  0.2679991363974921  0.0593252474294061  0.5273226833704001
  0.2669759823244036  0.3921322566175434  0.5117494244093947
  0.2666231089585693  0.5806403988390443  0.5097072913491800
  0.2666309205524513  0.7268252397879635  0.5095893053425442
  0.2668326682802586  0.9152711063110672  0.5112661085246231
  0.6947436921827617  0.0607916697175312  0.4770830547638383
  0.6952177058957432  0.2506321934910574  0.4849937259897956
  0.6949413330916556  0.5821121925608779  0.5290544289320707
  0.6962341562678347  0.7250796300437727  0.5011875620576873
  0.6962800171320538  0.9137686304227515  0.4923842012460611
  0.7033676605652843  0.3853071454529484  0.5347895784513454
  0.7096429739998911  0.3118558457996556  0.6178279244366323
  0.6580482430577419  0.2904554138820217  0.6312435250271591
  0.7345390410565713  0.4060247924273952  0.6302158119464281
  0.7306112802985112  0.2481107250293135  0.5998831913264127
  0.6411620904623732  0.2336727853366014  0.6041832681949089
  0.6574532538292885  0.2564762141729915  0.6718285367981238
  0.6360429546109572  0.3624203815514235  0.6326947773253337
  0.7272646237123439  0.4300707002683950  0.5828338729226061
  0.7743195329230161  0.4027673982624052  0.6348155467893832
  0.7155233713763351  0.4625040082454177  0.6555808379029529
 
  0.00000000E+00  0.00000000E+00  0.00000000E+00
  0.00000000E+00  0.00000000E+00  0.00000000E+00
  0.00000000E+00  0.00000000E+00  0.00000000E+00
  0.00000000E+00  0.00000000E+00  0.00000000E+00
  0.00000000E+00  0.00000000E+00  0.00000000E+00
  0.00000000E+00  0.00000000E+00  0.00000000E+00
  0.00000000E+00  0.00000000E+00  0.00000000E+00
  0.00000000E+00  0.00000000E+00  0.00000000E+00
  0.00000000E+00  0.00000000E+00  0.00000000E+00
  0.00000000E+00  0.00000000E+00  0.00000000E+00
  0.00000000E+00  0.00000000E+00  0.00000000E+00
  0.00000000E+00  0.00000000E+00  0.00000000E+00
  0.00000000E+00  0.00000000E+00  0.00000000E+00
  0.00000000E+00  0.00000000E+00  0.00000000E+00
  0.00000000E+00  0.00000000E+00  0.00000000E+00
  0.00000000E+00  0.00000000E+00  0.00000000E+00
  0.00000000E+00  0.00000000E+00  0.00000000E+00
  0.00000000E+00  0.00000000E+00  0.00000000E+00
  0.00000000E+00  0.00000000E+00  0.00000000E+00
  0.00000000E+00  0.00000000E+00  0.00000000E+00
  0.00000000E+00  0.00000000E+00  0.00000000E+00
  0.00000000E+00  0.00000000E+00  0.00000000E+00
  0.00000000E+00  0.00000000E+00  0.00000000E+00
  0.00000000E+00  0.00000000E+00  0.00000000E+00
  0.00000000E+00  0.00000000E+00  0.00000000E+00
  0.00000000E+00  0.00000000E+00  0.00000000E+00
  0.00000000E+00  0.00000000E+00  0.00000000E+00
  0.00000000E+00  0.00000000E+00  0.00000000E+00
  0.00000000E+00  0.00000000E+00  0.00000000E+00
  0.00000000E+00  0.00000000E+00  0.00000000E+00
  0.00000000E+00  0.00000000E+00  0.00000000E+00
  0.00000000E+00  0.00000000E+00  0.00000000E+00
  0.00000000E+00  0.00000000E+00  0.00000000E+00
  0.00000000E+00  0.00000000E+00  0.00000000E+00
  0.00000000E+00  0.00000000E+00  0.00000000E+00
  0.00000000E+00  0.00000000E+00  0.00000000E+00
  0.00000000E+00  0.00000000E+00  0.00000000E+00
  0.00000000E+00  0.00000000E+00  0.00000000E+00
  0.00000000E+00  0.00000000E+00  0.00000000E+00
  0.00000000E+00  0.00000000E+00  0.00000000E+00
  0.00000000E+00  0.00000000E+00  0.00000000E+00
  0.00000000E+00  0.00000000E+00  0.00000000E+00
  0.00000000E+00  0.00000000E+00  0.00000000E+00
  0.00000000E+00  0.00000000E+00  0.00000000E+00
  0.00000000E+00  0.00000000E+00  0.00000000E+00
  0.00000000E+00  0.00000000E+00  0.00000000E+00
  0.00000000E+00  0.00000000E+00  0.00000000E+00
  0.00000000E+00  0.00000000E+00  0.00000000E+00
  0.00000000E+00  0.00000000E+00  0.00000000E+00
  0.00000000E+00  0.00000000E+00  0.00000000E+00
  0.00000000E+00  0.00000000E+00  0.00000000E+00
  0.00000000E+00  0.00000000E+00  0.00000000E+00
  0.00000000E+00  0.00000000E+00  0.00000000E+00
  0.00000000E+00  0.00000000E+00  0.00000000E+00
  0.00000000E+00  0.00000000E+00  0.00000000E+00
  0.00000000E+00  0.00000000E+00  0.00000000E+00
  0.00000000E+00  0.00000000E+00  0.00000000E+00
  0.00000000E+00  0.00000000E+00  0.00000000E+00
  0.00000000E+00  0.00000000E+00  0.00000000E+00
  0.00000000E+00  0.00000000E+00  0.00000000E+00
  0.00000000E+00  0.00000000E+00  0.00000000E+00
  0.00000000E+00  0.00000000E+00  0.00000000E+00
  0.00000000E+00  0.00000000E+00  0.00000000E+00
  0.00000000E+00  0.00000000E+00  0.00000000E+00
  0.00000000E+00  0.00000000E+00  0.00000000E+00
  0.00000000E+00  0.00000000E+00  0.00000000E+00
  0.00000000E+00  0.00000000E+00  0.00000000E+00
  0.00000000E+00  0.00000000E+00  0.00000000E+00
  0.00000000E+00  0.00000000E+00  0.00000000E+00
  0.00000000E+00  0.00000000E+00  0.00000000E+00
  0.00000000E+00  0.00000000E+00  0.00000000E+00
  0.00000000E+00  0.00000000E+00  0.00000000E+00
  0.00000000E+00  0.00000000E+00  0.00000000E+00
  0.00000000E+00  0.00000000E+00  0.00000000E+00
  0.00000000E+00  0.00000000E+00  0.00000000E+00
  0.00000000E+00  0.00000000E+00  0.00000000E+00
