# Supplementary material for: Tuning the reactivity of carbon surfaces with oxygen-containing functional groups
Source: Nat Commun. 2023 Apr 21;14:2293. doi: 10.1038/s41467-023-37962-3 (PMC10121666; doi:10.1038/s41467-023-37962-3)
Supplement: Supplementary file 3 — Source Data [file 41467_2023_37962_MOESM3_ESM.zip › Dataset for tuning oxygen-containing functional groups and reactivity of carbon surfaces-update/DFT_structure_coordinates/Zigzag model_COOH/CONTCAR_AH]

 C  H  C  H  O  C  O  H                 
   1.00000000000000     
    14.7570728804868008    0.0000000000000000    0.0000000000000000
     0.0000000000000000   27.7800000000000011    0.0000000000000000
     0.0000000000000000    0.0000000000000000   25.0999999999999979
   C    H    C    H    O    C    O    H 
    40     7    20     4     1     1     1     1
Direct
  0.0428069075193052  0.5792855743434838  0.5019676587408135
  0.1260432255130977  0.5538271094987920  0.5018983644532146
  0.1259359721845813  0.6558765183193235  0.5021452253068309
  0.0427427855495432  0.6312611007861487  0.5020073380661001
  0.2093331003026795  0.5793226447445529  0.5019406248508091
  0.2929504974514991  0.5542572517213383  0.5018162851335335
  0.2917586144874005  0.6561157970425785  0.5016005393946062
  0.2090793520741941  0.6311281709526899  0.5020406813270348
  0.3762174003326482  0.5801083068765222  0.5015805877071946
  0.4595366804265378  0.5545132130203652  0.5018819859844963
  0.4595614867653496  0.6575754353391435  0.5010908520577159
  0.3756937011490068  0.6321791209091484  0.5008741112872263
  0.5428611445586018  0.5801191791570675  0.5018670424392371
  0.6260835527608986  0.5542394451229893  0.5016833409889127
  0.6275106171991648  0.6560112623069865  0.4998913205809543
  0.5434098584202260  0.6322768577275104  0.5016175925463685
  0.0427308132424659  0.4251977754972687  0.5005542400017329
  0.1261521433731815  0.3998136174614831  0.5002127295899195
  0.1260666236446004  0.5023439002314453  0.5015574347381802
  0.0427706075166553  0.4767617079047379  0.5012384743773686
  0.2094689054827544  0.4253958243521911  0.5006199584493455
  0.2928011446176406  0.3999580928820100  0.5004053031873473
  0.2928786319315431  0.5026762317798751  0.5016715722212931
  0.2095533452405006  0.4769905412682141  0.5013337048805037
  0.3760638539066931  0.4255557131550508  0.5008870389597924
  0.4593450912530746  0.4000223376596020  0.5006023025307499
  0.4594225518889386  0.5028620156020164  0.5018129693887086
  0.3761578125182983  0.4771799949679124  0.5015282335126536
  0.5426620601314543  0.4255369891137273  0.5009719482355327
  0.6259081858910786  0.3999374183666430  0.5005947002630530
  0.6260071187419821  0.5026558619664212  0.5016470074358284
  0.5426878157777560  0.4771773549462593  0.5015748819770282
  0.1261325822609781  0.3478186129440675  0.4995332740079779
  0.0428088822186002  0.3231503345090918  0.4992783615516622
  0.2927604163080421  0.3479455589946910  0.4997087436307101
  0.2095142853574913  0.3232587628667825  0.4992540558110553
  0.4593012347558019  0.3479923919754613  0.4999271316461785
  0.3760558599322213  0.3233299553710922  0.4995000950249241
  0.6258652577171486  0.3479154591844287  0.5000223236923107
  0.5425527107340502  0.3233199374888879  0.4996988424770692
  0.1263784199258535  0.6951931753631003  0.5020659084763911
  0.6301134297453195  0.6951204356622872  0.4989244777033162
  0.0431068442561855  0.2838301101114434  0.4988454611802484
  0.5426322982644639  0.2840012523889738  0.4992786947539377
  0.3762984845836845  0.2840157201454754  0.4990012588962939
  0.2098351482998082  0.2839412173906181  0.4987404500066908
  0.2898780368852917  0.6952703601930776  0.5009381787861706
  0.7097806747287607  0.5792609587507648  0.5013567800700738
  0.7929929162285105  0.5537825699069222  0.5015911763166024
  0.7932053292603087  0.6558138903161334  0.5001104524383155
  0.7101052022193408  0.6310289436896341  0.5003186002946945
  0.8762582498814229  0.5792591092647617  0.5015824979221802
  0.9595066720315093  0.5538084561854139  0.5017963505794383
  0.9595385649707189  0.6559095392523145  0.5014851699892491
  0.8763431993293058  0.6312361129619580  0.5010977668902741
  0.7093006284687952  0.4253589085620471  0.5008050107775427
  0.7926117467889320  0.3997801582509586  0.5004305907854433
  0.7928207451359093  0.5023107616030514  0.5015151336973955
  0.7093264773050348  0.4769581649941499  0.5013605769100445
  0.8760464426381375  0.4251839063630535  0.5006227915188750
  0.9593785963947778  0.3996716177060500  0.5002674311317804
  0.9594391473975419  0.5022857533114213  0.5015154135149503
  0.8761229368040047  0.4767441268664185  0.5012363473928452
  0.7925804855209649  0.3477713476855661  0.4999719261449762
  0.7091568387396309  0.3232206685113104  0.4998036014520102
  0.9593428433535023  0.3476793368747422  0.4997351418933374
  0.8759222686663064  0.3231051575476346  0.4996778956915146
  0.7930938518394056  0.6951427243971812  0.4994638103924009
  0.7091843078006848  0.2839018543423216  0.4994649414661350
  0.8760119332850040  0.2837827737415283  0.4993375881422124
  0.9596744725300239  0.6952337587508700  0.5012691580964471
  0.5108877700656737  0.7334891789215451  0.5353387373371032
  0.4570884778859829  0.7110635202513281  0.4981867435378950
  0.4112717634909970  0.7345216145351721  0.4668353404358804
  0.5038550765767135  0.7680415824384468  0.5283730814261310
 
  0.00000000E+00  0.00000000E+00  0.00000000E+00
  0.00000000E+00  0.00000000E+00  0.00000000E+00
  0.00000000E+00  0.00000000E+00  0.00000000E+00
  0.00000000E+00  0.00000000E+00  0.00000000E+00
  0.00000000E+00  0.00000000E+00  0.00000000E+00
  0.00000000E+00  0.00000000E+00  0.00000000E+00
  0.00000000E+00  0.00000000E+00  0.00000000E+00
  0.00000000E+00  0.00000000E+00  0.00000000E+00
  0.00000000E+00  0.00000000E+00  0.00000000E+00
  0.00000000E+00  0.00000000E+00  0.00000000E+00
  0.00000000E+00  0.00000000E+00  0.00000000E+00
  0.00000000E+00  0.00000000E+00  0.00000000E+00
  0.00000000E+00  0.00000000E+00  0.00000000E+00
  0.00000000E+00  0.00000000E+00  0.00000000E+00
  0.00000000E+00  0.00000000E+00  0.00000000E+00
  0.00000000E+00  0.00000000E+00  0.00000000E+00
  0.00000000E+00  0.00000000E+00  0.00000000E+00
  0.00000000E+00  0.00000000E+00  0.00000000E+00
  0.00000000E+00  0.00000000E+00  0.00000000E+00
  0.00000000E+00  0.00000000E+00  0.00000000E+00
  0.00000000E+00  0.00000000E+00  0.00000000E+00
  0.00000000E+00  0.00000000E+00  0.00000000E+00
  0.00000000E+00  0.00000000E+00  0.00000000E+00
  0.00000000E+00  0.00000000E+00  0.00000000E+00
  0.00000000E+00  0.00000000E+00  0.00000000E+00
  0.00000000E+00  0.00000000E+00  0.00000000E+00
  0.00000000E+00  0.00000000E+00  0.00000000E+00
  0.00000000E+00  0.00000000E+00  0.00000000E+00
  0.00000000E+00  0.00000000E+00  0.00000000E+00
  0.00000000E+00  0.00000000E+00  0.00000000E+00
  0.00000000E+00  0.00000000E+00  0.00000000E+00
  0.00000000E+00  0.00000000E+00  0.00000000E+00
  0.00000000E+00  0.00000000E+00  0.00000000E+00
  0.00000000E+00  0.00000000E+00  0.00000000E+00
  0.00000000E+00  0.00000000E+00  0.00000000E+00
  0.00000000E+00  0.00000000E+00  0.00000000E+00
  0.00000000E+00  0.00000000E+00  0.00000000E+00
  0.00000000E+00  0.00000000E+00  0.00000000E+00
  0.00000000E+00  0.00000000E+00  0.00000000E+00
  0.00000000E+00  0.00000000E+00  0.00000000E+00
  0.00000000E+00  0.00000000E+00  0.00000000E+00
  0.00000000E+00  0.00000000E+00  0.00000000E+00
  0.00000000E+00  0.00000000E+00  0.00000000E+00
  0.00000000E+00  0.00000000E+00  0.00000000E+00
  0.00000000E+00  0.00000000E+00  0.00000000E+00
  0.00000000E+00  0.00000000E+00  0.00000000E+00
  0.00000000E+00  0.00000000E+00  0.00000000E+00
  0.00000000E+00  0.00000000E+00  0.00000000E+00
  0.00000000E+00  0.00000000E+00  0.00000000E+00
  0.00000000E+00  0.00000000E+00  0.00000000E+00
  0.00000000E+00  0.00000000E+00  0.00000000E+00
  0.00000000E+00  0.00000000E+00  0.00000000E+00
  0.00000000E+00  0.00000000E+00  0.00000000E+00
  0.00000000E+00  0.00000000E+00  0.00000000E+00
  0.00000000E+00  0.00000000E+00  0.00000000E+00
  0.00000000E+00  0.00000000E+00  0.00000000E+00
  0.00000000E+00  0.00000000E+00  0.00000000E+00
  0.00000000E+00  0.00000000E+00  0.00000000E+00
  0.00000000E+00  0.00000000E+00  0.00000000E+00
  0.00000000E+00  0.00000000E+00  0.00000000E+00
  0.00000000E+00  0.00000000E+00  0.00000000E+00
  0.00000000E+00  0.00000000E+00  0.00000000E+00
  0.00000000E+00  0.00000000E+00  0.00000000E+00
  0.00000000E+00  0.00000000E+00  0.00000000E+00
  0.00000000E+00  0.00000000E+00  0.00000000E+00
  0.00000000E+00  0.00000000E+00  0.00000000E+00
  0.00000000E+00  0.00000000E+00  0.00000000E+00
  0.00000000E+00  0.00000000E+00  0.00000000E+00
  0.00000000E+00  0.00000000E+00  0.00000000E+00
  0.00000000E+00  0.00000000E+00  0.00000000E+00
  0.00000000E+00  0.00000000E+00  0.00000000E+00
  0.00000000E+00  0.00000000E+00  0.00000000E+00
  0.00000000E+00  0.00000000E+00  0.00000000E+00
  0.00000000E+00  0.00000000E+00  0.00000000E+00
  0.00000000E+00  0.00000000E+00  0.00000000E+00
