# Supplementary material for: Tuning the reactivity of carbon surfaces with oxygen-containing functional groups
Source: Nat Commun. 2023 Apr 21;14:2293. doi: 10.1038/s41467-023-37962-3 (PMC10121666; doi:10.1038/s41467-023-37962-3)
Supplement: Supplementary file 3 — Source Data [file 41467_2023_37962_MOESM3_ESM.zip › Dataset for tuning oxygen-containing functional groups and reactivity of carbon surfaces-update/DFT_structure_coordinates/Zigzag model_COOH/CONTCAR_AH_C3H6]

 C  H  C  H  O  C  O  C  H              
   1.00000000000000     
    14.7570728804868008    0.0000000000000000    0.0000000000000000
     0.0000000000000000   27.7800000000000011    0.0000000000000000
     0.0000000000000000    0.0000000000000000   25.0999999999999979
   C    H    C    H    O    C    O    C    H 
    40     7    20     4     1     1     1     3     7
Direct
  0.0297963613430950  0.5740616805114922  0.5090614202485012
  0.1130874287599080  0.5485750081640445  0.5076792281697038
  0.1131184502061775  0.6506369593685764  0.5101308478115522
  0.0298085196984697  0.6259990798829745  0.5108581663528813
  0.1964175049488238  0.5740980438991504  0.5075617932015926
  0.2798513990907358  0.5487269458074417  0.5065234049419589
  0.2794636177868412  0.6506380816264968  0.5056817681683974
  0.1963218811271247  0.6259763742757676  0.5079789046915941
  0.3632043492824856  0.5742994416561149  0.5060793310071199
  0.4465274605515969  0.5487771956834920  0.5058415374315576
  0.4465790449818726  0.6510608639493443  0.5018841523967016
  0.3628808863317544  0.6261873694155188  0.5044491482705137
  0.5297878901503706  0.5743412033171336  0.5063162775590392
  0.6130958042661266  0.5487351464325594  0.5065377628740960
  0.6136553041819197  0.6507769144803250  0.5064358322186132
  0.5302270828419088  0.6263245708474088  0.5052260201607500
  0.0297687565082365  0.4200638283940162  0.5024552617568236
  0.1131486278663930  0.3945905787361182  0.5014008352906367
  0.1131003538136244  0.4971078689104149  0.5057997352512430
  0.0297665023352609  0.4715723987295748  0.5048305335404857
  0.1964841035501425  0.4201084096532937  0.5025742910828044
  0.2798503772625912  0.3946404784899119  0.5014864212791522
  0.2798565178557336  0.4971923322835813  0.5053533194636320
  0.1965016114843542  0.4716392621585379  0.5047045529740478
  0.3631849030694148  0.4201512375195030  0.5024306515337941
  0.4464967639660503  0.3946524191628190  0.5010612014262069
  0.4465123205617203  0.4972299076786187  0.5049554301171837
  0.3631857899796387  0.4716814966569390  0.5044014685839177
  0.5298077321572475  0.4201368196215851  0.5020267264020415
  0.6131205622048232  0.3946206766977463  0.5005971163647754
  0.6130866822995230  0.4971908119896372  0.5051133004939918
  0.5298069983558906  0.4716560897053299  0.5041657548759750
  0.1131569247459551  0.3426713561923713  0.4990542070581134
  0.0298506198823946  0.3180383296678339  0.4974377244023436
  0.2798303249674167  0.3427312167060502  0.4992950416292654
  0.1965143353605656  0.3180926737105009  0.4982662444271159
  0.4464825375228036  0.3427334588311338  0.4985417215387916
  0.3631311676735950  0.3181302805102806  0.4978641132870423
  0.6131257223672453  0.3426961211234157  0.4977382705820387
  0.5297740667632741  0.3181099215039004  0.4967107838235603
  0.1132135890655148  0.6899631012565937  0.5107429408264330
  0.6146495861683235  0.6900468475608027  0.5063973702885047
  0.0299951518254568  0.2787475956888636  0.4954354784219377
  0.5296580925060315  0.2788355592839948  0.4944522486852967
  0.3631100950198821  0.2788435801185856  0.4959395412023449
  0.1966073233405073  0.2788003198472073  0.4964199872517627
  0.2784326199901849  0.6899188016150418  0.5051246945324801
  0.6965232649485125  0.5740892804512080  0.5076644365842553
  0.7798241715635542  0.5485735471785432  0.5076082237824636
  0.7798478862328097  0.6506476755727649  0.5107855858858226
  0.6966718052148286  0.6259787030999504  0.5085034798525397
  0.8631365047637132  0.5740635404261336  0.5090565459754688
  0.9464565761198425  0.5485672378043340  0.5082646998134399
  0.9464754122962740  0.6505947955096805  0.5124369537224956
  0.8631535482180746  0.6259946255163370  0.5111230949649850
  0.6964423479075188  0.4201170295029641  0.5018147455716144
  0.7797766260063496  0.3946162455183483  0.5004618263945718
  0.7797721603017572  0.4971045374168437  0.5055993953112567
  0.6964221868823811  0.4716281364813837  0.5043243963503454
  0.8631170522651120  0.4200809939826384  0.5020033946873865
  0.9464485453437312  0.3945681933243739  0.5009219295991808
  0.9464278677943547  0.4970901438713107  0.5059934022692990
  0.8630958234918791  0.4715781112540995  0.5046796057666207
  0.7797756569286219  0.3427033281134104  0.4975209943282098
  0.6964527289602047  0.3180997933463369  0.4960852720685258
  0.9464778591507413  0.3426452918174376  0.4981751010691870
  0.8631124312671411  0.3180755083826416  0.4963245430469710
  0.7796793298462953  0.6899661870615832  0.5117486659946986
  0.6964041156959594  0.2788378141804621  0.4935693316202451
  0.8631505949216477  0.2788023891314100  0.4939926643242489
  0.9463929690340905  0.6899012738093855  0.5138934320959517
  0.4637739255127828  0.7339126319188151  0.5284603539449736
  0.4448540511386133  0.7033911215876616  0.4877619026430791
  0.4267673870781488  0.7170370950813094  0.4426687757160520
  0.3457110557370732  0.8301191080703511  0.4854086758300812
  0.2791061797247332  0.8020288986211117  0.4530186522047151
  0.4328346085657764  0.8375917486475206  0.4725160700655651
  0.3197945716144615  0.8459625729129938  0.5224025859150042
  0.2490870475055959  0.7726725029684135  0.4767228094876972
  0.2222596925827764  0.8251303255021639  0.4405527945363861
  0.3105203992814071  0.7860094488725549  0.4176372341427316
  0.4556895251030388  0.7670771255239156  0.5143098527648590
  0.4769994115081576  0.8596364975510319  0.4974556455636181
  0.4616079182577161  0.8227545449384029  0.4359220118007494
 
  0.00000000E+00  0.00000000E+00  0.00000000E+00
  0.00000000E+00  0.00000000E+00  0.00000000E+00
  0.00000000E+00  0.00000000E+00  0.00000000E+00
  0.00000000E+00  0.00000000E+00  0.00000000E+00
  0.00000000E+00  0.00000000E+00  0.00000000E+00
  0.00000000E+00  0.00000000E+00  0.00000000E+00
  0.00000000E+00  0.00000000E+00  0.00000000E+00
  0.00000000E+00  0.00000000E+00  0.00000000E+00
  0.00000000E+00  0.00000000E+00  0.00000000E+00
  0.00000000E+00  0.00000000E+00  0.00000000E+00
  0.00000000E+00  0.00000000E+00  0.00000000E+00
  0.00000000E+00  0.00000000E+00  0.00000000E+00
  0.00000000E+00  0.00000000E+00  0.00000000E+00
  0.00000000E+00  0.00000000E+00  0.00000000E+00
  0.00000000E+00  0.00000000E+00  0.00000000E+00
  0.00000000E+00  0.00000000E+00  0.00000000E+00
  0.00000000E+00  0.00000000E+00  0.00000000E+00
  0.00000000E+00  0.00000000E+00  0.00000000E+00
  0.00000000E+00  0.00000000E+00  0.00000000E+00
  0.00000000E+00  0.00000000E+00  0.00000000E+00
  0.00000000E+00  0.00000000E+00  0.00000000E+00
  0.00000000E+00  0.00000000E+00  0.00000000E+00
  0.00000000E+00  0.00000000E+00  0.00000000E+00
  0.00000000E+00  0.00000000E+00  0.00000000E+00
  0.00000000E+00  0.00000000E+00  0.00000000E+00
  0.00000000E+00  0.00000000E+00  0.00000000E+00
  0.00000000E+00  0.00000000E+00  0.00000000E+00
  0.00000000E+00  0.00000000E+00  0.00000000E+00
  0.00000000E+00  0.00000000E+00  0.00000000E+00
  0.00000000E+00  0.00000000E+00  0.00000000E+00
  0.00000000E+00  0.00000000E+00  0.00000000E+00
  0.00000000E+00  0.00000000E+00  0.00000000E+00
  0.00000000E+00  0.00000000E+00  0.00000000E+00
  0.00000000E+00  0.00000000E+00  0.00000000E+00
  0.00000000E+00  0.00000000E+00  0.00000000E+00
  0.00000000E+00  0.00000000E+00  0.00000000E+00
  0.00000000E+00  0.00000000E+00  0.00000000E+00
  0.00000000E+00  0.00000000E+00  0.00000000E+00
  0.00000000E+00  0.00000000E+00  0.00000000E+00
  0.00000000E+00  0.00000000E+00  0.00000000E+00
  0.00000000E+00  0.00000000E+00  0.00000000E+00
  0.00000000E+00  0.00000000E+00  0.00000000E+00
  0.00000000E+00  0.00000000E+00  0.00000000E+00
  0.00000000E+00  0.00000000E+00  0.00000000E+00
  0.00000000E+00  0.00000000E+00  0.00000000E+00
  0.00000000E+00  0.00000000E+00  0.00000000E+00
  0.00000000E+00  0.00000000E+00  0.00000000E+00
  0.00000000E+00  0.00000000E+00  0.00000000E+00
  0.00000000E+00  0.00000000E+00  0.00000000E+00
  0.00000000E+00  0.00000000E+00  0.00000000E+00
  0.00000000E+00  0.00000000E+00  0.00000000E+00
  0.00000000E+00  0.00000000E+00  0.00000000E+00
  0.00000000E+00  0.00000000E+00  0.00000000E+00
  0.00000000E+00  0.00000000E+00  0.00000000E+00
  0.00000000E+00  0.00000000E+00  0.00000000E+00
  0.00000000E+00  0.00000000E+00  0.00000000E+00
  0.00000000E+00  0.00000000E+00  0.00000000E+00
  0.00000000E+00  0.00000000E+00  0.00000000E+00
  0.00000000E+00  0.00000000E+00  0.00000000E+00
  0.00000000E+00  0.00000000E+00  0.00000000E+00
  0.00000000E+00  0.00000000E+00  0.00000000E+00
  0.00000000E+00  0.00000000E+00  0.00000000E+00
  0.00000000E+00  0.00000000E+00  0.00000000E+00
  0.00000000E+00  0.00000000E+00  0.00000000E+00
  0.00000000E+00  0.00000000E+00  0.00000000E+00
  0.00000000E+00  0.00000000E+00  0.00000000E+00
  0.00000000E+00  0.00000000E+00  0.00000000E+00
  0.00000000E+00  0.00000000E+00  0.00000000E+00
  0.00000000E+00  0.00000000E+00  0.00000000E+00
  0.00000000E+00  0.00000000E+00  0.00000000E+00
  0.00000000E+00  0.00000000E+00  0.00000000E+00
  0.00000000E+00  0.00000000E+00  0.00000000E+00
  0.00000000E+00  0.00000000E+00  0.00000000E+00
  0.00000000E+00  0.00000000E+00  0.00000000E+00
  0.00000000E+00  0.00000000E+00  0.00000000E+00
  0.00000000E+00  0.00000000E+00  0.00000000E+00
  0.00000000E+00  0.00000000E+00  0.00000000E+00
  0.00000000E+00  0.00000000E+00  0.00000000E+00
  0.00000000E+00  0.00000000E+00  0.00000000E+00
  0.00000000E+00  0.00000000E+00  0.00000000E+00
  0.00000000E+00  0.00000000E+00  0.00000000E+00
  0.00000000E+00  0.00000000E+00  0.00000000E+00
  0.00000000E+00  0.00000000E+00  0.00000000E+00
  0.00000000E+00  0.00000000E+00  0.00000000E+00
