# Supplementary material for: Tuning the reactivity of carbon surfaces with oxygen-containing functional groups
Source: Nat Commun. 2023 Apr 21;14:2293. doi: 10.1038/s41467-023-37962-3 (PMC10121666; doi:10.1038/s41467-023-37962-3)
Supplement: Supplementary file 3 — Source Data [file 41467_2023_37962_MOESM3_ESM.zip › Dataset for tuning oxygen-containing functional groups and reactivity of carbon surfaces-update/DFT_structure_coordinates/Zigzag model_COOH/CONTCAR_AH_C3H6_H2O]

 C  H  C  H  O  C  O  H  O  C  H        
   1.00000000000000     
    14.7570728804868008    0.0000000000000000    0.0000000000000000
     0.0000000000000000   27.7800000000000011    0.0000000000000000
     0.0000000000000000    0.0000000000000000   25.0999999999999979
   C    H    C    H    O    C    O    H    O    C    H 
    40     7    20     4     1     1     1     1     1     3     8
Direct
  0.0305043265444787  0.5754559610179021  0.5070331077020863
  0.1138583213427931  0.5500031666590164  0.5061986538347993
  0.1137239423805435  0.6520940522249250  0.5076266570921326
  0.0304542721241559  0.6274330479387910  0.5079245817706645
  0.1971631214040722  0.5755586702750599  0.5060063882385383
  0.2805950151246795  0.5501781351398923  0.5050995825826433
  0.2801164357698279  0.6522790454000007  0.5055575038926112
  0.1970432253076578  0.6274766695952690  0.5064417282672921
  0.3639401608592018  0.5758041175045655  0.5048031649902105
  0.4472090317420707  0.5501547987005508  0.5045384292316065
  0.4473352616815977  0.6525002348223654  0.5055336043245482
  0.3635597611698490  0.6278262032840795  0.5048362561778829
  0.5306117854326396  0.5755785969561441  0.5050281180016711
  0.6139228090758825  0.5499296051855806  0.5047182415927298
  0.6146412000143507  0.6518242286941557  0.5056397824150096
  0.5310287488522555  0.6274870950143228  0.5057595767978520
  0.0304783329379324  0.4213982129459234  0.5025857831042448
  0.1138442690005359  0.3959702178166890  0.5018850873987512
  0.1138784301638646  0.4984680311413502  0.5050933743070362
  0.0305438641168700  0.4728793327869653  0.5043938981765080
  0.1971541713512529  0.4214923957784268  0.5026729344822689
  0.2804789650091900  0.3960097520702701  0.5016343162333932
  0.2806154339461489  0.4985884991978982  0.5043805189539082
  0.1972596266516848  0.4729842966516608  0.5041992012177430
  0.3638067320007266  0.4214712213674480  0.5019728592573093
  0.4470845435484088  0.3959394595843350  0.5006212689718692
  0.4472407372662375  0.4985645576093837  0.5035462793104232
  0.3638945744241915  0.4729872763533838  0.5033839030202450
  0.5304592587594321  0.4213828161717677  0.5009889179356659
  0.6137708830343088  0.3958572465892148  0.4998526987536800
  0.6139145902610862  0.4983894723083409  0.5033507272211929
  0.5305306640817079  0.4729082556262824  0.5026361879105137
  0.1138428653761824  0.3440282232806599  0.5000925258616810
  0.0305681717400669  0.3193617864350947  0.4987904905462578
  0.2804727500903613  0.3440743720608876  0.4999461378062470
  0.1971894553315537  0.3194304470533655  0.4994179219944641
  0.4470810329113522  0.3440010593442769  0.4986995001282273
  0.3637168168755048  0.3194267798591671  0.4985263921768716
  0.6137675360180981  0.3439301366146373  0.4977204727102941
  0.5303898904491806  0.3193820990199834  0.4970038360124464
  0.1137971274959827  0.6914122359577589  0.5080869270381595
  0.6166637358382863  0.6910256663552494  0.5057745202269904
  0.0308163160813032  0.2800492722872031  0.4972667620347576
  0.5303191180936455  0.2800880689477330  0.4952385182402987
  0.3636657065782782  0.2801273943804024  0.4970619839996450
  0.1973021492331153  0.2801188097105045  0.4981059033389434
  0.2793117321144440  0.6915546871932868  0.5052680002219102
  0.6973735707809174  0.5752334131567077  0.5055391830480446
  0.7806609097838546  0.5497746194744605  0.5055422623736839
  0.7805533861756511  0.6519395439205657  0.5071002939631596
  0.6975550827174625  0.6270670051238526  0.5060400542552453
  0.8638634510624341  0.5753995874752031  0.5066870848793199
  0.9471809332138754  0.5499189490234812  0.5064490184770859
  0.9471404026920354  0.6520589501732535  0.5084919515560994
  0.8638673633134529  0.6273880942349660  0.5076346959357670
  0.6971528572579910  0.4212945247735875  0.5008331634789717
  0.7804876141461065  0.3958076820435966  0.5001589126806313
  0.7806165022702501  0.4982729694899761  0.5040169147857047
  0.6972224342768818  0.4727875801272265  0.5026899617317273
  0.8638373412114468  0.4212808982575144  0.5017840075634824
  0.9472003371320357  0.3958697571567525  0.5012526566074936
  0.9471825551669715  0.4983791862334154  0.5050115552686492
  0.8638998195648805  0.4727578421073070  0.5037132712218069
  0.7804859746621333  0.3438872895628980  0.4978764541548389
  0.6971309076106750  0.3193160044527091  0.4963942235935058
  0.9471853415332326  0.3439465930260772  0.4990777934083768
  0.8638992757495131  0.3193269501049261  0.4972552462614880
  0.7801874497302597  0.6912557010761556  0.5075541295501828
  0.6971635385033726  0.2800221301871215  0.4943845881273068
  0.8641102452123253  0.2800315041350963  0.4953992789968198
  0.9471993318126034  0.6913791900121622  0.5091718846977806
  0.4824798074509846  0.7250197507341161  0.5502456099539821
  0.4518269619737009  0.7062161986143777  0.5044808069482156
  0.4338384756173956  0.7305222701634465  0.4646173605074356
  0.5134722391249018  0.7908310281685988  0.4762833915783028
  0.5462091016793352  0.8042510024762882  0.5070397452522601
  0.3724175553769139  0.8713215530509342  0.5235861603122223
  0.3291799306020594  0.8476787930434644  0.4764525066473128
  0.4393436510029511  0.9039462843563845  0.5216183623474308
  0.3469136686598190  0.8602370282288287  0.5627087454822459
  0.3391056380703144  0.8083462633931445  0.4775517486662345
  0.2554750910420082  0.8538620995213828  0.4762570708162628
  0.3572857250675661  0.8611893735618272  0.4387658949374182
  0.5023131145249011  0.7593883200302222  0.5424221382220302
  0.4677706721836888  0.9196744724925645  0.5577658783157410
  0.4668387488031859  0.9165602057028586  0.4836625337706060
  0.5150659959643210  0.8347602810054842  0.5146621425340607
 
  0.00000000E+00  0.00000000E+00  0.00000000E+00
  0.00000000E+00  0.00000000E+00  0.00000000E+00
  0.00000000E+00  0.00000000E+00  0.00000000E+00
  0.00000000E+00  0.00000000E+00  0.00000000E+00
  0.00000000E+00  0.00000000E+00  0.00000000E+00
  0.00000000E+00  0.00000000E+00  0.00000000E+00
  0.00000000E+00  0.00000000E+00  0.00000000E+00
  0.00000000E+00  0.00000000E+00  0.00000000E+00
  0.00000000E+00  0.00000000E+00  0.00000000E+00
  0.00000000E+00  0.00000000E+00  0.00000000E+00
  0.00000000E+00  0.00000000E+00  0.00000000E+00
  0.00000000E+00  0.00000000E+00  0.00000000E+00
  0.00000000E+00  0.00000000E+00  0.00000000E+00
  0.00000000E+00  0.00000000E+00  0.00000000E+00
  0.00000000E+00  0.00000000E+00  0.00000000E+00
  0.00000000E+00  0.00000000E+00  0.00000000E+00
  0.00000000E+00  0.00000000E+00  0.00000000E+00
  0.00000000E+00  0.00000000E+00  0.00000000E+00
  0.00000000E+00  0.00000000E+00  0.00000000E+00
  0.00000000E+00  0.00000000E+00  0.00000000E+00
  0.00000000E+00  0.00000000E+00  0.00000000E+00
  0.00000000E+00  0.00000000E+00  0.00000000E+00
  0.00000000E+00  0.00000000E+00  0.00000000E+00
  0.00000000E+00  0.00000000E+00  0.00000000E+00
  0.00000000E+00  0.00000000E+00  0.00000000E+00
  0.00000000E+00  0.00000000E+00  0.00000000E+00
  0.00000000E+00  0.00000000E+00  0.00000000E+00
  0.00000000E+00  0.00000000E+00  0.00000000E+00
  0.00000000E+00  0.00000000E+00  0.00000000E+00
  0.00000000E+00  0.00000000E+00  0.00000000E+00
  0.00000000E+00  0.00000000E+00  0.00000000E+00
  0.00000000E+00  0.00000000E+00  0.00000000E+00
  0.00000000E+00  0.00000000E+00  0.00000000E+00
  0.00000000E+00  0.00000000E+00  0.00000000E+00
  0.00000000E+00  0.00000000E+00  0.00000000E+00
  0.00000000E+00  0.00000000E+00  0.00000000E+00
  0.00000000E+00  0.00000000E+00  0.00000000E+00
  0.00000000E+00  0.00000000E+00  0.00000000E+00
  0.00000000E+00  0.00000000E+00  0.00000000E+00
  0.00000000E+00  0.00000000E+00  0.00000000E+00
  0.00000000E+00  0.00000000E+00  0.00000000E+00
  0.00000000E+00  0.00000000E+00  0.00000000E+00
  0.00000000E+00  0.00000000E+00  0.00000000E+00
  0.00000000E+00  0.00000000E+00  0.00000000E+00
  0.00000000E+00  0.00000000E+00  0.00000000E+00
  0.00000000E+00  0.00000000E+00  0.00000000E+00
  0.00000000E+00  0.00000000E+00  0.00000000E+00
  0.00000000E+00  0.00000000E+00  0.00000000E+00
  0.00000000E+00  0.00000000E+00  0.00000000E+00
  0.00000000E+00  0.00000000E+00  0.00000000E+00
  0.00000000E+00  0.00000000E+00  0.00000000E+00
  0.00000000E+00  0.00000000E+00  0.00000000E+00
  0.00000000E+00  0.00000000E+00  0.00000000E+00
  0.00000000E+00  0.00000000E+00  0.00000000E+00
  0.00000000E+00  0.00000000E+00  0.00000000E+00
  0.00000000E+00  0.00000000E+00  0.00000000E+00
  0.00000000E+00  0.00000000E+00  0.00000000E+00
  0.00000000E+00  0.00000000E+00  0.00000000E+00
  0.00000000E+00  0.00000000E+00  0.00000000E+00
  0.00000000E+00  0.00000000E+00  0.00000000E+00
  0.00000000E+00  0.00000000E+00  0.00000000E+00
  0.00000000E+00  0.00000000E+00  0.00000000E+00
  0.00000000E+00  0.00000000E+00  0.00000000E+00
  0.00000000E+00  0.00000000E+00  0.00000000E+00
  0.00000000E+00  0.00000000E+00  0.00000000E+00
  0.00000000E+00  0.00000000E+00  0.00000000E+00
  0.00000000E+00  0.00000000E+00  0.00000000E+00
  0.00000000E+00  0.00000000E+00  0.00000000E+00
  0.00000000E+00  0.00000000E+00  0.00000000E+00
  0.00000000E+00  0.00000000E+00  0.00000000E+00
  0.00000000E+00  0.00000000E+00  0.00000000E+00
  0.00000000E+00  0.00000000E+00  0.00000000E+00
  0.00000000E+00  0.00000000E+00  0.00000000E+00
  0.00000000E+00  0.00000000E+00  0.00000000E+00
  0.00000000E+00  0.00000000E+00  0.00000000E+00
  0.00000000E+00  0.00000000E+00  0.00000000E+00
  0.00000000E+00  0.00000000E+00  0.00000000E+00
  0.00000000E+00  0.00000000E+00  0.00000000E+00
  0.00000000E+00  0.00000000E+00  0.00000000E+00
  0.00000000E+00  0.00000000E+00  0.00000000E+00
  0.00000000E+00  0.00000000E+00  0.00000000E+00
  0.00000000E+00  0.00000000E+00  0.00000000E+00
  0.00000000E+00  0.00000000E+00  0.00000000E+00
  0.00000000E+00  0.00000000E+00  0.00000000E+00
  0.00000000E+00  0.00000000E+00  0.00000000E+00
  0.00000000E+00  0.00000000E+00  0.00000000E+00
  0.00000000E+00  0.00000000E+00  0.00000000E+00
