# Supplementary material for: Tuning the reactivity of carbon surfaces with oxygen-containing functional groups
Source: Nat Commun. 2023 Apr 21;14:2293. doi: 10.1038/s41467-023-37962-3 (PMC10121666; doi:10.1038/s41467-023-37962-3)
Supplement: Supplementary file 3 — Source Data [file 41467_2023_37962_MOESM3_ESM.zip › Dataset for tuning oxygen-containing functional groups and reactivity of carbon surfaces-update/DFT_structure_coordinates/Zigzag model_COOH/CONTCAR_AH_C3H8O]

 C  H  C  H  O  C  O  H  O  C  H        
   1.00000000000000     
    14.7570728804868008    0.0000000000000000    0.0000000000000000
     0.0000000000000000   27.7800000000000011    0.0000000000000000
     0.0000000000000000    0.0000000000000000   25.0999999999999979
   C    H    C    H    O    C    O    H    O    C    H 
    40     7    20     4     1     1     1     1     1     3     8
Direct
  0.0416438935403153  0.5774495076671334  0.5020214167983472
  0.1249052519257275  0.5520179038377753  0.5019700312974076
  0.1246887139955273  0.6539334380856074  0.5031904149465127
  0.0415529309760393  0.6293547502946447  0.5023975242259651
  0.2081240006458726  0.5775113065886496  0.5022340583046135
  0.2918577870176903  0.5525892353434683  0.5020809545004115
  0.2903099642440371  0.6542062275284123  0.5027859957296346
  0.2077982835565535  0.6291910586060347  0.5029773055549587
  0.3750953711176908  0.5784951723437238  0.5020085359793783
  0.4584054358828569  0.5528947775445570  0.5022216982627826
  0.4582414841096329  0.6563520010607500  0.5004647217214246
  0.3745191544491642  0.6306105471582089  0.5012646864792714
  0.5416398114017318  0.5785564960416433  0.5020339993990905
  0.6248411907264059  0.5525774113721351  0.5017837336238987
  0.6264930708760859  0.6541670512607913  0.4989134816305938
  0.5421208547340762  0.6307629716228033  0.5010722220828975
  0.0417354443237167  0.4233781745263367  0.5005686379670047
  0.1251749934246726  0.3980404058890168  0.5002617211003909
  0.1250181350629663  0.5005161611693012  0.5014529579581993
  0.0417246361416050  0.4749271839295042  0.5011485337366428
  0.2085203627303972  0.4236043336361323  0.5006559356095579
  0.2918687157048991  0.3981830102507573  0.5003465201532173
  0.2918761685276985  0.5009521502632401  0.5016625950552507
  0.2085716239728050  0.4752028633055952  0.5012956466484364
  0.3751404341209960  0.4237825519375943  0.5007966207121141
  0.4584194821789848  0.3982469142339733  0.5004494568523469
  0.4584078378951529  0.5011855677674174  0.5018731906983466
  0.3751611112835386  0.4754348477932767  0.5014792318466439
  0.5416912510283226  0.4237599930378365  0.5008423214861341
  0.6249541331968552  0.3981682204200903  0.5004142646598907
  0.6248529079166438  0.5009298368579388  0.5016258593289596
  0.5416088032338626  0.4754153713632328  0.5015192850293022
  0.1251789290044028  0.3460887122570214  0.4994698906348217
  0.0418451337565732  0.3214328055211229  0.4991413842843197
  0.2918533444018632  0.3462239370845445  0.4994840115328595
  0.2085676836594452  0.3215636022825357  0.4990269182966348
  0.4584253747086085  0.3462656655491635  0.4995579484728658
  0.3751700691155756  0.3216455993168491  0.4990494244318728
  0.6249994305735723  0.3462012335834329  0.4996531330909286
  0.5416985835835121  0.3216356012920998  0.4991799245620593
  0.1250079582449811  0.6932515714681184  0.5034297134719311
  0.6292430616220382  0.6931998887100885  0.4973709138924570
  0.0419706907943494  0.2821026489474212  0.4985252208401176
  0.5416402270039875  0.2823114703992389  0.4985315056062236
  0.3752447574063371  0.2823256883368957  0.4983454618602250
  0.2087326235180453  0.2822386700945465  0.4983606312078257
  0.2880440289071807  0.6932983610089787  0.5026043993501992
  0.7086127653644371  0.5774542164887593  0.5012541572214393
  0.7918581190533642  0.5519870107298028  0.5014295790689701
  0.7920337611661145  0.6539097266902342  0.4997543830810655
  0.7089434937396540  0.6291317670543404  0.4998682699725193
  0.8751104932803414  0.5774361288696198  0.5014107516001612
  0.9583801498210872  0.5519966320882262  0.5016441733866714
  0.9583614272364557  0.6539892327386827  0.5017310069878461
  0.8751732809346136  0.6293603955317064  0.5009810152681857
  0.7082764612598528  0.4235839033764890  0.5007267390141041
  0.7916044889486767  0.3980184960400796  0.5003575164223228
  0.7917337973813917  0.5004994658241663  0.5014222179790973
  0.7081882022295528  0.4751848678603402  0.5013014381555743
  0.8750280001461345  0.4233761384906824  0.5006298281580835
  0.9583928390389734  0.3979152822600072  0.5002926438825832
  0.9583700482702832  0.5004483321710742  0.5013710907060009
  0.8750379608304787  0.4749190051797576  0.5011753740449411
  0.7916464729543274  0.3460620403639066  0.4997223309368268
  0.7082733303816823  0.3215227424127403  0.4993655585585853
  0.9584128524540810  0.3459761439879210  0.4996005147669265
  0.8750012701957565  0.3214229838567111  0.4993969421177302
  0.7917426770346608  0.6932319785260027  0.4990234843656527
  0.7081456033660352  0.2822058776184680  0.4988172468164285
  0.8749321211099549  0.2820982544010844  0.4988457282610927
  0.9584092820105020  0.6933114823302590  0.5016699506275838
  0.5166426666135954  0.7330505308539020  0.5279572372552828
  0.4554255828763347  0.7099204582391442  0.4973364312489870
  0.4004067104747823  0.7325800791567012  0.4694974343611547
  0.4194271516274621  0.7996627949065521  0.4842108562430644
  0.4644630761712954  0.8212403267350007  0.5011200749021349
  0.4236871440853032  0.8468778384306579  0.5455491600479337
  0.3271195741219517  0.8620283345298455  0.5324383310271150
  0.4855829574302322  0.8893278139165769  0.5576692092044235
  0.4224338505029800  0.8224559264703556  0.5804593390131796
  0.2844799787423222  0.8305886282735738  0.5234929584971207
  0.2968268066484240  0.8809752848418748  0.5665120332511163
  0.3263303892960535  0.8862703868362254  0.4977836588282732
  0.5553617366355915  0.8769858243100649  0.5644077519213553
  0.4626346512102216  0.9084251619216890  0.5935516954521616
  0.4860239851183144  0.9147050364989282  0.5240453147117566
  0.5086081961960714  0.7688555096935458  0.5209221723014741
 
  0.00000000E+00  0.00000000E+00  0.00000000E+00
  0.00000000E+00  0.00000000E+00  0.00000000E+00
  0.00000000E+00  0.00000000E+00  0.00000000E+00
  0.00000000E+00  0.00000000E+00  0.00000000E+00
  0.00000000E+00  0.00000000E+00  0.00000000E+00
  0.00000000E+00  0.00000000E+00  0.00000000E+00
  0.00000000E+00  0.00000000E+00  0.00000000E+00
  0.00000000E+00  0.00000000E+00  0.00000000E+00
  0.00000000E+00  0.00000000E+00  0.00000000E+00
  0.00000000E+00  0.00000000E+00  0.00000000E+00
  0.00000000E+00  0.00000000E+00  0.00000000E+00
  0.00000000E+00  0.00000000E+00  0.00000000E+00
  0.00000000E+00  0.00000000E+00  0.00000000E+00
  0.00000000E+00  0.00000000E+00  0.00000000E+00
  0.00000000E+00  0.00000000E+00  0.00000000E+00
  0.00000000E+00  0.00000000E+00  0.00000000E+00
  0.00000000E+00  0.00000000E+00  0.00000000E+00
  0.00000000E+00  0.00000000E+00  0.00000000E+00
  0.00000000E+00  0.00000000E+00  0.00000000E+00
  0.00000000E+00  0.00000000E+00  0.00000000E+00
  0.00000000E+00  0.00000000E+00  0.00000000E+00
  0.00000000E+00  0.00000000E+00  0.00000000E+00
  0.00000000E+00  0.00000000E+00  0.00000000E+00
  0.00000000E+00  0.00000000E+00  0.00000000E+00
  0.00000000E+00  0.00000000E+00  0.00000000E+00
  0.00000000E+00  0.00000000E+00  0.00000000E+00
  0.00000000E+00  0.00000000E+00  0.00000000E+00
  0.00000000E+00  0.00000000E+00  0.00000000E+00
  0.00000000E+00  0.00000000E+00  0.00000000E+00
  0.00000000E+00  0.00000000E+00  0.00000000E+00
  0.00000000E+00  0.00000000E+00  0.00000000E+00
  0.00000000E+00  0.00000000E+00  0.00000000E+00
  0.00000000E+00  0.00000000E+00  0.00000000E+00
  0.00000000E+00  0.00000000E+00  0.00000000E+00
  0.00000000E+00  0.00000000E+00  0.00000000E+00
  0.00000000E+00  0.00000000E+00  0.00000000E+00
  0.00000000E+00  0.00000000E+00  0.00000000E+00
  0.00000000E+00  0.00000000E+00  0.00000000E+00
  0.00000000E+00  0.00000000E+00  0.00000000E+00
  0.00000000E+00  0.00000000E+00  0.00000000E+00
  0.00000000E+00  0.00000000E+00  0.00000000E+00
  0.00000000E+00  0.00000000E+00  0.00000000E+00
  0.00000000E+00  0.00000000E+00  0.00000000E+00
  0.00000000E+00  0.00000000E+00  0.00000000E+00
  0.00000000E+00  0.00000000E+00  0.00000000E+00
  0.00000000E+00  0.00000000E+00  0.00000000E+00
  0.00000000E+00  0.00000000E+00  0.00000000E+00
  0.00000000E+00  0.00000000E+00  0.00000000E+00
  0.00000000E+00  0.00000000E+00  0.00000000E+00
  0.00000000E+00  0.00000000E+00  0.00000000E+00
  0.00000000E+00  0.00000000E+00  0.00000000E+00
  0.00000000E+00  0.00000000E+00  0.00000000E+00
  0.00000000E+00  0.00000000E+00  0.00000000E+00
  0.00000000E+00  0.00000000E+00  0.00000000E+00
  0.00000000E+00  0.00000000E+00  0.00000000E+00
  0.00000000E+00  0.00000000E+00  0.00000000E+00
  0.00000000E+00  0.00000000E+00  0.00000000E+00
  0.00000000E+00  0.00000000E+00  0.00000000E+00
  0.00000000E+00  0.00000000E+00  0.00000000E+00
  0.00000000E+00  0.00000000E+00  0.00000000E+00
  0.00000000E+00  0.00000000E+00  0.00000000E+00
  0.00000000E+00  0.00000000E+00  0.00000000E+00
  0.00000000E+00  0.00000000E+00  0.00000000E+00
  0.00000000E+00  0.00000000E+00  0.00000000E+00
  0.00000000E+00  0.00000000E+00  0.00000000E+00
  0.00000000E+00  0.00000000E+00  0.00000000E+00
  0.00000000E+00  0.00000000E+00  0.00000000E+00
  0.00000000E+00  0.00000000E+00  0.00000000E+00
  0.00000000E+00  0.00000000E+00  0.00000000E+00
  0.00000000E+00  0.00000000E+00  0.00000000E+00
  0.00000000E+00  0.00000000E+00  0.00000000E+00
  0.00000000E+00  0.00000000E+00  0.00000000E+00
  0.00000000E+00  0.00000000E+00  0.00000000E+00
  0.00000000E+00  0.00000000E+00  0.00000000E+00
  0.00000000E+00  0.00000000E+00  0.00000000E+00
  0.00000000E+00  0.00000000E+00  0.00000000E+00
  0.00000000E+00  0.00000000E+00  0.00000000E+00
  0.00000000E+00  0.00000000E+00  0.00000000E+00
  0.00000000E+00  0.00000000E+00  0.00000000E+00
  0.00000000E+00  0.00000000E+00  0.00000000E+00
  0.00000000E+00  0.00000000E+00  0.00000000E+00
  0.00000000E+00  0.00000000E+00  0.00000000E+00
  0.00000000E+00  0.00000000E+00  0.00000000E+00
  0.00000000E+00  0.00000000E+00  0.00000000E+00
  0.00000000E+00  0.00000000E+00  0.00000000E+00
  0.00000000E+00  0.00000000E+00  0.00000000E+00
  0.00000000E+00  0.00000000E+00  0.00000000E+00
