# Supplementary material for: Tuning the reactivity of carbon surfaces with oxygen-containing functional groups
Source: Nat Commun. 2023 Apr 21;14:2293. doi: 10.1038/s41467-023-37962-3 (PMC10121666; doi:10.1038/s41467-023-37962-3)
Supplement: Supplementary file 3 — Source Data [file 41467_2023_37962_MOESM3_ESM.zip › Dataset for tuning oxygen-containing functional groups and reactivity of carbon surfaces-update/DFT_structure_coordinates/Zigzag model_COOH/CONTCAR_A_C3H7]

 C  H  C  H  O  C  O  C  H              
   1.00000000000000     
    14.7570728804868008    0.0000000000000000    0.0000000000000000
     0.0000000000000000   27.7800000000000011    0.0000000000000000
     0.0000000000000000    0.0000000000000000   25.0999999999999979
   C    H    C    H    O    C    O    C    H 
    40     7    20     4     1     1     1     3     7
Direct
  0.0290600685800455  0.5768754093236554  0.5090154593678989
  0.1123118385515844  0.5513518796441103  0.5077321720967736
  0.1122676939510077  0.6530484126603062  0.5164432230950925
  0.0289848216702604  0.6286751224792598  0.5130340657049034
  0.1955858507388480  0.5767623303975661  0.5092864078616607
  0.2791812251617111  0.5517094819423023  0.5066457101190659
  0.2782258590394723  0.6529980376615998  0.5151127502335651
  0.1953506314111365  0.6283292762801681  0.5140258979988587
  0.3624219460726059  0.5774774717210797  0.5065312024280689
  0.4457515157080556  0.5520787400332658  0.5040222949983518
  0.4454248620004511  0.6548293285337418  0.5080048571498277
  0.3619270351034781  0.6293441077261775  0.5093475645469152
  0.5290117053708461  0.5777542360770541  0.5046622302006025
  0.6122973442795796  0.5520177624568652  0.5032297748086755
  0.6131125131493177  0.6538307835134691  0.5075137624235683
  0.5293313013136376  0.6297206364796694  0.5069147971228131
  0.0291639699879720  0.4229333657992101  0.5011132704006797
  0.1125668426842272  0.3975306768638229  0.5004893130610143
  0.1124191608705351  0.4999415547003271  0.5047444541849105
  0.0291282712763536  0.4744031920239893  0.5031805606909777
  0.1958815246511591  0.4230388323352026  0.5013226912469810
  0.2792564361124398  0.3976451641992320  0.5001165575775205
  0.2792080439216891  0.5002118386081175  0.5039380726791152
  0.1958761283251865  0.4745314193236361  0.5033929790101203
  0.3625513926423233  0.4232045141670908  0.5001897368924850
  0.4458582592213853  0.3977649134467059  0.4987743471957011
  0.4458253387020818  0.5004933010921359  0.5018610295624928
  0.3625739636076923  0.4747641579862192  0.5018715245869685
  0.5291498065934256  0.4232955797254029  0.4988397783848074
  0.6124239077523226  0.3977754885387392  0.4978262215152814
  0.6123829095789460  0.5004505754128729  0.5010346335180056
  0.5291138300059673  0.4748701325321065  0.5003506291260028
  0.1125442999697531  0.3456455589445698  0.4987981896671374
  0.0291358566277853  0.3210664452808371  0.4977262042783498
  0.2792285681303751  0.3457575212699517  0.4986630128094284
  0.1959300685206172  0.3210983739650558  0.4981129624553795
  0.4458308186061122  0.3458722830732660  0.4976221601018472
  0.3625596939560978  0.3212264371425562  0.4976947139050342
  0.6123678540587835  0.3458757732998904  0.4963681189862297
  0.5290652935763361  0.3212677999916794  0.4963355946003518
  0.1125154884026801  0.6922331380687972  0.5200559407869032
  0.6143847184851656  0.6929916413477830  0.5098259947601848
  0.0291061862917968  0.2817525115450735  0.4964715686492963
  0.5290442723677399  0.2819340057065851  0.4952571295885769
  0.3626325221894963  0.2818991537889324  0.4967956686103391
  0.1959769256193055  0.2817779422280961  0.4968788566750541
  0.2761293920447513  0.6918827348964027  0.5197178394728761
  0.6958955413652270  0.5771390445789242  0.5047126701752839
  0.7791952394483204  0.5516134289108603  0.5043382629904775
  0.7793065179090306  0.6534215708567227  0.5095488348232161
  0.6960229502847507  0.6288820292597385  0.5070338632366651
  0.8625365826805939  0.5769791634185122  0.5067026635022708
  0.9458150099314905  0.5514682344596139  0.5063898156263359
  0.9457396239030619  0.6533374135198685  0.5131734901493419
  0.8625562921224851  0.6288063365018391  0.5096829410117912
  0.6957509023975370  0.4232246062682744  0.4985835332775422
  0.7790400783533644  0.3976726034066732  0.4982001448558805
  0.7791939574038266  0.5001517581443673  0.5019513141698363
  0.6957259051697172  0.4747667297805333  0.5002908374601732
  0.8624693197119440  0.4230258596272670  0.4997785376315851
  0.9458102103755804  0.3975171445630279  0.4996371423878571
  0.9458179729761482  0.5000012259168842  0.5036645767805545
  0.8624835401025229  0.4745278741481382  0.5016848399930121
  0.7790231081861337  0.3457867018670305  0.4964864565089850
  0.6956547501582502  0.3212463361677375  0.4953675568101293
  0.9457651693796518  0.3456648792658472  0.4978955866354605
  0.8623419119704693  0.3211586832700616  0.4963398401038371
  0.7790402684024087  0.6926816052894219  0.5120234934707752
  0.6955258463056840  0.2819183695259206  0.4941026951480652
  0.8621912870411572  0.2818508365026192  0.4950764083991533
  0.9455782356757044  0.6925723999545443  0.5159961169463282
  0.4821442964391746  0.7334234501826967  0.5436593185426370
  0.4436797654401559  0.7086800587168441  0.5101631220650273
  0.3910272073778960  0.7271348665470589  0.4705489814451798
  0.3643131161358973  0.7780127355282295  0.4748417759041966
  0.2734004670124126  0.7816008485961102  0.4465319299508859
  0.4367990731247222  0.8101225814838792  0.4506308216965868
  0.3574190413461177  0.7859844116224021  0.5176462353443416
  0.2236237646199799  0.7566497703936353  0.4637132367131913
  0.2465900842076591  0.8183674325077532  0.4500094649507814
  0.2808958686988339  0.7730170884535033  0.4040125632960495
  0.5011661777241673  0.8060751976277294  0.4719743292063001
  0.4155837940191978  0.8479842207487804  0.4532970831077771
  0.4469264493981212  0.8011052409022063  0.4083960746075013
 
  0.00000000E+00  0.00000000E+00  0.00000000E+00
  0.00000000E+00  0.00000000E+00  0.00000000E+00
  0.00000000E+00  0.00000000E+00  0.00000000E+00
  0.00000000E+00  0.00000000E+00  0.00000000E+00
  0.00000000E+00  0.00000000E+00  0.00000000E+00
  0.00000000E+00  0.00000000E+00  0.00000000E+00
  0.00000000E+00  0.00000000E+00  0.00000000E+00
  0.00000000E+00  0.00000000E+00  0.00000000E+00
  0.00000000E+00  0.00000000E+00  0.00000000E+00
  0.00000000E+00  0.00000000E+00  0.00000000E+00
  0.00000000E+00  0.00000000E+00  0.00000000E+00
  0.00000000E+00  0.00000000E+00  0.00000000E+00
  0.00000000E+00  0.00000000E+00  0.00000000E+00
  0.00000000E+00  0.00000000E+00  0.00000000E+00
  0.00000000E+00  0.00000000E+00  0.00000000E+00
  0.00000000E+00  0.00000000E+00  0.00000000E+00
  0.00000000E+00  0.00000000E+00  0.00000000E+00
  0.00000000E+00  0.00000000E+00  0.00000000E+00
  0.00000000E+00  0.00000000E+00  0.00000000E+00
  0.00000000E+00  0.00000000E+00  0.00000000E+00
  0.00000000E+00  0.00000000E+00  0.00000000E+00
  0.00000000E+00  0.00000000E+00  0.00000000E+00
  0.00000000E+00  0.00000000E+00  0.00000000E+00
  0.00000000E+00  0.00000000E+00  0.00000000E+00
  0.00000000E+00  0.00000000E+00  0.00000000E+00
  0.00000000E+00  0.00000000E+00  0.00000000E+00
  0.00000000E+00  0.00000000E+00  0.00000000E+00
  0.00000000E+00  0.00000000E+00  0.00000000E+00
  0.00000000E+00  0.00000000E+00  0.00000000E+00
  0.00000000E+00  0.00000000E+00  0.00000000E+00
  0.00000000E+00  0.00000000E+00  0.00000000E+00
  0.00000000E+00  0.00000000E+00  0.00000000E+00
  0.00000000E+00  0.00000000E+00  0.00000000E+00
  0.00000000E+00  0.00000000E+00  0.00000000E+00
  0.00000000E+00  0.00000000E+00  0.00000000E+00
  0.00000000E+00  0.00000000E+00  0.00000000E+00
  0.00000000E+00  0.00000000E+00  0.00000000E+00
  0.00000000E+00  0.00000000E+00  0.00000000E+00
  0.00000000E+00  0.00000000E+00  0.00000000E+00
  0.00000000E+00  0.00000000E+00  0.00000000E+00
  0.00000000E+00  0.00000000E+00  0.00000000E+00
  0.00000000E+00  0.00000000E+00  0.00000000E+00
  0.00000000E+00  0.00000000E+00  0.00000000E+00
  0.00000000E+00  0.00000000E+00  0.00000000E+00
  0.00000000E+00  0.00000000E+00  0.00000000E+00
  0.00000000E+00  0.00000000E+00  0.00000000E+00
  0.00000000E+00  0.00000000E+00  0.00000000E+00
  0.00000000E+00  0.00000000E+00  0.00000000E+00
  0.00000000E+00  0.00000000E+00  0.00000000E+00
  0.00000000E+00  0.00000000E+00  0.00000000E+00
  0.00000000E+00  0.00000000E+00  0.00000000E+00
  0.00000000E+00  0.00000000E+00  0.00000000E+00
  0.00000000E+00  0.00000000E+00  0.00000000E+00
  0.00000000E+00  0.00000000E+00  0.00000000E+00
  0.00000000E+00  0.00000000E+00  0.00000000E+00
  0.00000000E+00  0.00000000E+00  0.00000000E+00
  0.00000000E+00  0.00000000E+00  0.00000000E+00
  0.00000000E+00  0.00000000E+00  0.00000000E+00
  0.00000000E+00  0.00000000E+00  0.00000000E+00
  0.00000000E+00  0.00000000E+00  0.00000000E+00
  0.00000000E+00  0.00000000E+00  0.00000000E+00
  0.00000000E+00  0.00000000E+00  0.00000000E+00
  0.00000000E+00  0.00000000E+00  0.00000000E+00
  0.00000000E+00  0.00000000E+00  0.00000000E+00
  0.00000000E+00  0.00000000E+00  0.00000000E+00
  0.00000000E+00  0.00000000E+00  0.00000000E+00
  0.00000000E+00  0.00000000E+00  0.00000000E+00
  0.00000000E+00  0.00000000E+00  0.00000000E+00
  0.00000000E+00  0.00000000E+00  0.00000000E+00
  0.00000000E+00  0.00000000E+00  0.00000000E+00
  0.00000000E+00  0.00000000E+00  0.00000000E+00
  0.00000000E+00  0.00000000E+00  0.00000000E+00
  0.00000000E+00  0.00000000E+00  0.00000000E+00
  0.00000000E+00  0.00000000E+00  0.00000000E+00
  0.00000000E+00  0.00000000E+00  0.00000000E+00
  0.00000000E+00  0.00000000E+00  0.00000000E+00
  0.00000000E+00  0.00000000E+00  0.00000000E+00
  0.00000000E+00  0.00000000E+00  0.00000000E+00
  0.00000000E+00  0.00000000E+00  0.00000000E+00
  0.00000000E+00  0.00000000E+00  0.00000000E+00
  0.00000000E+00  0.00000000E+00  0.00000000E+00
  0.00000000E+00  0.00000000E+00  0.00000000E+00
  0.00000000E+00  0.00000000E+00  0.00000000E+00
  0.00000000E+00  0.00000000E+00  0.00000000E+00
