# Supplementary material for: Tuning the reactivity of carbon surfaces with oxygen-containing functional groups
Source: Nat Commun. 2023 Apr 21;14:2293. doi: 10.1038/s41467-023-37962-3 (PMC10121666; doi:10.1038/s41467-023-37962-3)
Supplement: Supplementary file 3 — Source Data [file 41467_2023_37962_MOESM3_ESM.zip › Dataset for tuning oxygen-containing functional groups and reactivity of carbon surfaces-update/DFT_structure_coordinates/Zigzag model_COOH/CONTCAR_A_C3H7_H2O]

 C  H  C  H  O  C  O  H  O  C  H        
   1.00000000000000     
    14.7570728804868008    0.0000000000000000    0.0000000000000000
     0.0000000000000000   27.7800000000000011    0.0000000000000000
     0.0000000000000000    0.0000000000000000   25.0999999999999979
   C    H    C    H    O    C    O    H    O    C    H 
    40     7    20     4     1     1     1     1     1     3     8
Direct
  0.0295576407064349  0.5768516821038401  0.5092936747188522
  0.1127859253474508  0.5513204381368233  0.5080862029190750
  0.1127769494809334  0.6530314517608961  0.5166619083644886
  0.0294835101658019  0.6286793357673989  0.5132394348243388
  0.1960809201382237  0.5767348257524717  0.5094592526071616
  0.2796866775237382  0.5517264970590463  0.5066876872606283
  0.2788351841906229  0.6529721790422933  0.5149423427509445
  0.1959164789579140  0.6283138699382154  0.5141518384342935
  0.3629687273470086  0.5775091987549639  0.5061203190229501
  0.4463161023781781  0.5520586942775654  0.5036895621642168
  0.4461716446548784  0.6549602479041104  0.5066670541365905
  0.3625241948120108  0.6294683344246009  0.5085862394061852
  0.5295881611453591  0.5777259349942525  0.5040914561864429
  0.6128769029334522  0.5519389928813149  0.5026808929482967
  0.6139755309229350  0.6536702801823320  0.5054610537979083
  0.5300696343335682  0.6297317625459992  0.5057131256947308
  0.0296237500319584  0.4228462431550670  0.5013590415898337
  0.1130238011569136  0.3974687187479877  0.5009134325426806
  0.1129265641531633  0.4998754406394831  0.5051915699998456
  0.0296304008363371  0.4743464620448899  0.5035101178098856
  0.1963687244330401  0.4229612322470565  0.5018064665633759
  0.2797309172222226  0.3976044898297711  0.5004637658893055
  0.2797090979585184  0.5001902247237734  0.5042317399768259
  0.1963944915294525  0.4744773685768177  0.5038778425232090
  0.3630014117802667  0.4231725004950099  0.5004271439247775
  0.4463287188521652  0.3977212092279784  0.4990196649357785
  0.4463224529566808  0.5004407118513063  0.5018391112183752
  0.3630379262421994  0.4747599168759597  0.5020063124037659
  0.5296293621862954  0.4232111635386760  0.4990671764418407
  0.6129113170249477  0.3976895420095571  0.4979893141292123
  0.6128839267507904  0.5003533323630950  0.5009287669006530
  0.5295987466819366  0.4748042041828679  0.5004096244683486
  0.1130278181266965  0.3455680632595399  0.4992104311684999
  0.0296704767612319  0.3209833828876597  0.4979705608085432
  0.2797094335722684  0.3456865736729197  0.4990460166744010
  0.1964027905313511  0.3210296163908766  0.4986341555717748
  0.4463150625273518  0.3458031869917625  0.4977998249798777
  0.3630359799468642  0.3211575695117735  0.4979260292992186
  0.6128847404737577  0.3457753117624960  0.4965239202184716
  0.5295579010765947  0.3211928823856716  0.4964446501569979
  0.1129248608243388  0.6922314666245790  0.5202797094412828
  0.6168275654012123  0.6927651857559896  0.5064701248924777
  0.0296848238307630  0.2816653625507830  0.4968002982387961
  0.5294493614278742  0.2818726180259672  0.4955050324728889
  0.3630553504190155  0.2818311976395024  0.4971215334475378
  0.1965023782004586  0.2817144096832669  0.4975545556832581
  0.2766329902369837  0.6918285825152408  0.5197631950175673
  0.6965327825790947  0.5769953404923744  0.5038691718294230
  0.7797898813412649  0.5515114209719373  0.5038873338814220
  0.7797714157990344  0.6535369702415174  0.5084615883814703
  0.6967323023161541  0.6287086465884106  0.5056328629265031
  0.8629986159816175  0.5769449720872292  0.5064717635961197
  0.9462834508960013  0.5514583395282382  0.5065299327774622
  0.9461536508562478  0.6533236644988597  0.5131084313315737
  0.8629557902392470  0.6288127280246474  0.5092852448341024
  0.6962429010531725  0.4231188725906467  0.4986773346971994
  0.7795668786345634  0.3975854711663590  0.4982078676417275
  0.7797019012989523  0.5000430628773561  0.5017900819253841
  0.6962114105502473  0.4746773249284098  0.5002607136641263
  0.8629549739379824  0.4229553931366770  0.4997286425168918
  0.9462620912103674  0.3974608062935319  0.4996813348536952
  0.9463141487218139  0.4999498758826135  0.5038298051788229
  0.8630013757303834  0.4744570037536280  0.5016600982152936
  0.7795690220568479  0.3456958056389711  0.4965569391411913
  0.6961625433255175  0.3211613968149641  0.4955025081008642
  0.9462880854710483  0.3455645063817486  0.4980139782753044
  0.8628710416255998  0.3210237944783610  0.4964782025648108
  0.7788235556587614  0.6928192422331765  0.5105955590363702
  0.6960027654289510  0.2818420843535908  0.4943629489911119
  0.8627071019986916  0.2817032744848912  0.4953690179403807
  0.9459182548656768  0.6925707034614564  0.5157657776524679
  0.4880895094000062  0.7336647178002331  0.5397480027057707
  0.4455426661234900  0.7086018336183846  0.5079330476507634
  0.3904821475535034  0.7273197123028038  0.4698545900762070
  0.6473455942552789  0.7873718877864118  0.4755238788402302
  0.6607503168700817  0.7780084437462682  0.5119712309638983
  0.3611427919073785  0.7777767172298458  0.4754897917702872
  0.2702854760824020  0.7803919440495942  0.4469505187916078
  0.4311258928997222  0.8122496670097968  0.4527965794608716
  0.3531220865586577  0.7844080570802768  0.5185109410506781
  0.2218430408838833  0.7543837295941479  0.4634916365844152
  0.2414219874534126  0.8166458633825988  0.4511375072614121
  0.2785311463367257  0.7725727633041919  0.4043000026092892
  0.4939588699558679  0.8112427989771347  0.4760308151999639
  0.4044666161079365  0.8491810480919889  0.4543893414942153
  0.4458817826495416  0.8034303337058059  0.4109953948260822
  0.6019618703243954  0.7683786535742929  0.5267993677284603
 
  0.00000000E+00  0.00000000E+00  0.00000000E+00
  0.00000000E+00  0.00000000E+00  0.00000000E+00
  0.00000000E+00  0.00000000E+00  0.00000000E+00
  0.00000000E+00  0.00000000E+00  0.00000000E+00
  0.00000000E+00  0.00000000E+00  0.00000000E+00
  0.00000000E+00  0.00000000E+00  0.00000000E+00
  0.00000000E+00  0.00000000E+00  0.00000000E+00
  0.00000000E+00  0.00000000E+00  0.00000000E+00
  0.00000000E+00  0.00000000E+00  0.00000000E+00
  0.00000000E+00  0.00000000E+00  0.00000000E+00
  0.00000000E+00  0.00000000E+00  0.00000000E+00
  0.00000000E+00  0.00000000E+00  0.00000000E+00
  0.00000000E+00  0.00000000E+00  0.00000000E+00
  0.00000000E+00  0.00000000E+00  0.00000000E+00
  0.00000000E+00  0.00000000E+00  0.00000000E+00
  0.00000000E+00  0.00000000E+00  0.00000000E+00
  0.00000000E+00  0.00000000E+00  0.00000000E+00
  0.00000000E+00  0.00000000E+00  0.00000000E+00
  0.00000000E+00  0.00000000E+00  0.00000000E+00
  0.00000000E+00  0.00000000E+00  0.00000000E+00
  0.00000000E+00  0.00000000E+00  0.00000000E+00
  0.00000000E+00  0.00000000E+00  0.00000000E+00
  0.00000000E+00  0.00000000E+00  0.00000000E+00
  0.00000000E+00  0.00000000E+00  0.00000000E+00
  0.00000000E+00  0.00000000E+00  0.00000000E+00
  0.00000000E+00  0.00000000E+00  0.00000000E+00
  0.00000000E+00  0.00000000E+00  0.00000000E+00
  0.00000000E+00  0.00000000E+00  0.00000000E+00
  0.00000000E+00  0.00000000E+00  0.00000000E+00
  0.00000000E+00  0.00000000E+00  0.00000000E+00
  0.00000000E+00  0.00000000E+00  0.00000000E+00
  0.00000000E+00  0.00000000E+00  0.00000000E+00
  0.00000000E+00  0.00000000E+00  0.00000000E+00
  0.00000000E+00  0.00000000E+00  0.00000000E+00
  0.00000000E+00  0.00000000E+00  0.00000000E+00
  0.00000000E+00  0.00000000E+00  0.00000000E+00
  0.00000000E+00  0.00000000E+00  0.00000000E+00
  0.00000000E+00  0.00000000E+00  0.00000000E+00
  0.00000000E+00  0.00000000E+00  0.00000000E+00
  0.00000000E+00  0.00000000E+00  0.00000000E+00
  0.00000000E+00  0.00000000E+00  0.00000000E+00
  0.00000000E+00  0.00000000E+00  0.00000000E+00
  0.00000000E+00  0.00000000E+00  0.00000000E+00
  0.00000000E+00  0.00000000E+00  0.00000000E+00
  0.00000000E+00  0.00000000E+00  0.00000000E+00
  0.00000000E+00  0.00000000E+00  0.00000000E+00
  0.00000000E+00  0.00000000E+00  0.00000000E+00
  0.00000000E+00  0.00000000E+00  0.00000000E+00
  0.00000000E+00  0.00000000E+00  0.00000000E+00
  0.00000000E+00  0.00000000E+00  0.00000000E+00
  0.00000000E+00  0.00000000E+00  0.00000000E+00
  0.00000000E+00  0.00000000E+00  0.00000000E+00
  0.00000000E+00  0.00000000E+00  0.00000000E+00
  0.00000000E+00  0.00000000E+00  0.00000000E+00
  0.00000000E+00  0.00000000E+00  0.00000000E+00
  0.00000000E+00  0.00000000E+00  0.00000000E+00
  0.00000000E+00  0.00000000E+00  0.00000000E+00
  0.00000000E+00  0.00000000E+00  0.00000000E+00
  0.00000000E+00  0.00000000E+00  0.00000000E+00
  0.00000000E+00  0.00000000E+00  0.00000000E+00
  0.00000000E+00  0.00000000E+00  0.00000000E+00
  0.00000000E+00  0.00000000E+00  0.00000000E+00
  0.00000000E+00  0.00000000E+00  0.00000000E+00
  0.00000000E+00  0.00000000E+00  0.00000000E+00
  0.00000000E+00  0.00000000E+00  0.00000000E+00
  0.00000000E+00  0.00000000E+00  0.00000000E+00
  0.00000000E+00  0.00000000E+00  0.00000000E+00
  0.00000000E+00  0.00000000E+00  0.00000000E+00
  0.00000000E+00  0.00000000E+00  0.00000000E+00
  0.00000000E+00  0.00000000E+00  0.00000000E+00
  0.00000000E+00  0.00000000E+00  0.00000000E+00
  0.00000000E+00  0.00000000E+00  0.00000000E+00
  0.00000000E+00  0.00000000E+00  0.00000000E+00
  0.00000000E+00  0.00000000E+00  0.00000000E+00
  0.00000000E+00  0.00000000E+00  0.00000000E+00
  0.00000000E+00  0.00000000E+00  0.00000000E+00
  0.00000000E+00  0.00000000E+00  0.00000000E+00
  0.00000000E+00  0.00000000E+00  0.00000000E+00
  0.00000000E+00  0.00000000E+00  0.00000000E+00
  0.00000000E+00  0.00000000E+00  0.00000000E+00
  0.00000000E+00  0.00000000E+00  0.00000000E+00
  0.00000000E+00  0.00000000E+00  0.00000000E+00
  0.00000000E+00  0.00000000E+00  0.00000000E+00
  0.00000000E+00  0.00000000E+00  0.00000000E+00
  0.00000000E+00  0.00000000E+00  0.00000000E+00
  0.00000000E+00  0.00000000E+00  0.00000000E+00
  0.00000000E+00  0.00000000E+00  0.00000000E+00
