# Supplementary material for: Tuning the reactivity of carbon surfaces with oxygen-containing functional groups
Source: Nat Commun. 2023 Apr 21;14:2293. doi: 10.1038/s41467-023-37962-3 (PMC10121666; doi:10.1038/s41467-023-37962-3)
Supplement: Supplementary file 3 — Source Data [file 41467_2023_37962_MOESM3_ESM.zip › Dataset for tuning oxygen-containing functional groups and reactivity of carbon surfaces-update/DFT_structure_coordinates/Zigzag model_OH/CONTCAR_AH]

 C  H  O  H  C  H                       
   1.00000000000000     
    14.7570728804868008    0.0000000000000000    0.0000000000000000
     0.0000000000000000   27.7800000000000011    0.0000000000000000
     0.0000000000000000    0.0000000000000000   25.0999999999999979
   C    H    O    H    C    H 
    40     7     1     1    20     4
Direct
  0.0423330911041293  0.5793545083956789  0.5014448556265741
  0.1256196291086375  0.5538542303710413  0.5016127268897880
  0.1256278824572322  0.6559113025463157  0.5019147116637528
  0.0422757347701775  0.6313330190603803  0.5012571450267516
  0.2089448944757108  0.5793237956524402  0.5023489944298182
  0.2922936855138779  0.5538843287917172  0.5026054240724319
  0.2919283184147057  0.6560141304203309  0.5054424939370178
  0.2087921855495067  0.6312579804501340  0.5031014052044313
  0.3756529862739800  0.5793748667994194  0.5040569055948919
  0.4588934513510689  0.5538783236920002  0.5037658545211178
  0.4584499515972870  0.6559581508703499  0.5086515446454689
  0.3747029408758488  0.6311898880695649  0.5061418207374431
  0.5420644799210349  0.5794706024761805  0.5046959944310594
  0.6254998943497202  0.5539951053598416  0.5035255288686985
  0.6258926256415807  0.6558345059625668  0.5061474343677885
  0.5426288079240421  0.6314020716083169  0.5066671646805232
  0.0422443493800373  0.4251593467906579  0.5001736643421496
  0.1255820319966501  0.3996622591941854  0.4996948113142151
  0.1256053549623943  0.5023174745651224  0.5012035593412434
  0.0422755887359177  0.4767485777958387  0.5009013576941419
  0.2089227383378189  0.4251781594016889  0.5001677916633951
  0.2922721447051400  0.3996752743843045  0.4997652578436585
  0.2923156684894649  0.5023348293694594  0.5016692203447211
  0.2089550643567293  0.4767671489499177  0.5010243458023239
  0.3756101564274539  0.4251811773524722  0.5003303195999587
  0.4589439708411660  0.3996871727483163  0.4998845326434480
  0.4589256268357788  0.5024006152555244  0.5022158707750097
  0.3756226472435935  0.4767755176285127  0.5014187832156733
  0.5422341565412042  0.4252207530626751  0.5005053669353385
  0.6255774492095766  0.3997211197257381  0.4999398924972935
  0.6255169540390197  0.5024330159071491  0.5021742661380477
  0.5422500291839063  0.4768221345665666  0.5016702875185923
  0.1256019132155337  0.3476599707437646  0.4986011672817227
  0.0422561372796710  0.3230499765043860  0.4980877750347133
  0.2922885686062754  0.3476679882567228  0.4986420146881018
  0.2089449832537192  0.3230455971232721  0.4980820114671667
  0.4589648677302106  0.3476993330554745  0.4986679420697678
  0.3756347998065157  0.3230677520294211  0.4981018096486300
  0.6256184383465260  0.3477123698076963  0.4987139213096832
  0.5422913360763226  0.3230854654114672  0.4981270851326345
  0.1258643904654085  0.6952305945059135  0.5019772868613621
  0.5148328101530961  0.7178589128189566  0.5165117410342975
  0.6291224143541406  0.6952034680056162  0.5059768167304042
  0.0422862204818943  0.2837374419108896  0.4972527553965668
  0.5423421457476696  0.2837786450455890  0.4972197484577852
  0.3757118381691223  0.2837556815351866  0.4972083155932899
  0.2090134617363024  0.2837357749193599  0.4972224149958016
  0.4538830459484949  0.7048582220506645  0.5125835773088631
  0.2920143554145118  0.6952337401600202  0.5066278804071304
  0.7090139311225228  0.5793329723856259  0.5035247839662944
  0.7923491457721678  0.5538668561132769  0.5023477457395382
  0.7924289416659275  0.6558895624287090  0.5032136553568842
  0.7093335292185877  0.6312483957390955  0.5043917274012985
  0.8756896548204995  0.5793406969300012  0.5019463551442844
  0.9590198626709662  0.5538701396077284  0.5015272384118499
  0.9589829251585686  0.6559423305714833  0.5012086646569373
  0.8757334811058967  0.6313105188372898  0.5020053464535471
  0.7088956340152661  0.4252356692559349  0.5004169963435806
  0.7922297446063882  0.3997042673278929  0.4998443067551724
  0.7922935087156400  0.5023477692299642  0.5016865819256524
  0.7088940534970283  0.4768468665367578  0.5014676479895066
  0.8755809799459814  0.4251802606359457  0.5002761768447161
  0.9589114525264794  0.3996633403666349  0.4997762979335180
  0.9589642577299849  0.5023271166992923  0.5012724512510390
  0.8756069985929197  0.4767715780768907  0.5011140761468371
  0.7922529772365117  0.3477006361527206  0.4986914699657531
  0.7089319233829851  0.3230938641652850  0.4981451646166392
  0.9589261174796438  0.3476715901015457  0.4986558454159693
  0.8755704095044513  0.3230739091655150  0.4981185416774555
  0.7925330079311541  0.6952229864794880  0.5035094618618851
  0.7089441240917982  0.2837878934234975  0.4972036422789606
  0.8755570711605631  0.2837656045840733  0.4972422646801649
  0.9590726755474525  0.6952665400220440  0.5011346560419556
 
  0.00000000E+00  0.00000000E+00  0.00000000E+00
  0.00000000E+00  0.00000000E+00  0.00000000E+00
  0.00000000E+00  0.00000000E+00  0.00000000E+00
  0.00000000E+00  0.00000000E+00  0.00000000E+00
  0.00000000E+00  0.00000000E+00  0.00000000E+00
  0.00000000E+00  0.00000000E+00  0.00000000E+00
  0.00000000E+00  0.00000000E+00  0.00000000E+00
  0.00000000E+00  0.00000000E+00  0.00000000E+00
  0.00000000E+00  0.00000000E+00  0.00000000E+00
  0.00000000E+00  0.00000000E+00  0.00000000E+00
  0.00000000E+00  0.00000000E+00  0.00000000E+00
  0.00000000E+00  0.00000000E+00  0.00000000E+00
  0.00000000E+00  0.00000000E+00  0.00000000E+00
  0.00000000E+00  0.00000000E+00  0.00000000E+00
  0.00000000E+00  0.00000000E+00  0.00000000E+00
  0.00000000E+00  0.00000000E+00  0.00000000E+00
  0.00000000E+00  0.00000000E+00  0.00000000E+00
  0.00000000E+00  0.00000000E+00  0.00000000E+00
  0.00000000E+00  0.00000000E+00  0.00000000E+00
  0.00000000E+00  0.00000000E+00  0.00000000E+00
  0.00000000E+00  0.00000000E+00  0.00000000E+00
  0.00000000E+00  0.00000000E+00  0.00000000E+00
  0.00000000E+00  0.00000000E+00  0.00000000E+00
  0.00000000E+00  0.00000000E+00  0.00000000E+00
  0.00000000E+00  0.00000000E+00  0.00000000E+00
  0.00000000E+00  0.00000000E+00  0.00000000E+00
  0.00000000E+00  0.00000000E+00  0.00000000E+00
  0.00000000E+00  0.00000000E+00  0.00000000E+00
  0.00000000E+00  0.00000000E+00  0.00000000E+00
  0.00000000E+00  0.00000000E+00  0.00000000E+00
  0.00000000E+00  0.00000000E+00  0.00000000E+00
  0.00000000E+00  0.00000000E+00  0.00000000E+00
  0.00000000E+00  0.00000000E+00  0.00000000E+00
  0.00000000E+00  0.00000000E+00  0.00000000E+00
  0.00000000E+00  0.00000000E+00  0.00000000E+00
  0.00000000E+00  0.00000000E+00  0.00000000E+00
  0.00000000E+00  0.00000000E+00  0.00000000E+00
  0.00000000E+00  0.00000000E+00  0.00000000E+00
  0.00000000E+00  0.00000000E+00  0.00000000E+00
  0.00000000E+00  0.00000000E+00  0.00000000E+00
  0.00000000E+00  0.00000000E+00  0.00000000E+00
  0.00000000E+00  0.00000000E+00  0.00000000E+00
  0.00000000E+00  0.00000000E+00  0.00000000E+00
  0.00000000E+00  0.00000000E+00  0.00000000E+00
  0.00000000E+00  0.00000000E+00  0.00000000E+00
  0.00000000E+00  0.00000000E+00  0.00000000E+00
  0.00000000E+00  0.00000000E+00  0.00000000E+00
  0.00000000E+00  0.00000000E+00  0.00000000E+00
  0.00000000E+00  0.00000000E+00  0.00000000E+00
  0.00000000E+00  0.00000000E+00  0.00000000E+00
  0.00000000E+00  0.00000000E+00  0.00000000E+00
  0.00000000E+00  0.00000000E+00  0.00000000E+00
  0.00000000E+00  0.00000000E+00  0.00000000E+00
  0.00000000E+00  0.00000000E+00  0.00000000E+00
  0.00000000E+00  0.00000000E+00  0.00000000E+00
  0.00000000E+00  0.00000000E+00  0.00000000E+00
  0.00000000E+00  0.00000000E+00  0.00000000E+00
  0.00000000E+00  0.00000000E+00  0.00000000E+00
  0.00000000E+00  0.00000000E+00  0.00000000E+00
  0.00000000E+00  0.00000000E+00  0.00000000E+00
  0.00000000E+00  0.00000000E+00  0.00000000E+00
  0.00000000E+00  0.00000000E+00  0.00000000E+00
  0.00000000E+00  0.00000000E+00  0.00000000E+00
  0.00000000E+00  0.00000000E+00  0.00000000E+00
  0.00000000E+00  0.00000000E+00  0.00000000E+00
  0.00000000E+00  0.00000000E+00  0.00000000E+00
  0.00000000E+00  0.00000000E+00  0.00000000E+00
  0.00000000E+00  0.00000000E+00  0.00000000E+00
  0.00000000E+00  0.00000000E+00  0.00000000E+00
  0.00000000E+00  0.00000000E+00  0.00000000E+00
  0.00000000E+00  0.00000000E+00  0.00000000E+00
  0.00000000E+00  0.00000000E+00  0.00000000E+00
  0.00000000E+00  0.00000000E+00  0.00000000E+00
