# Supplementary material for: Tuning the reactivity of carbon surfaces with oxygen-containing functional groups
Source: Nat Commun. 2023 Apr 21;14:2293. doi: 10.1038/s41467-023-37962-3 (PMC10121666; doi:10.1038/s41467-023-37962-3)
Supplement: Supplementary file 3 — Source Data [file 41467_2023_37962_MOESM3_ESM.zip › Dataset for tuning oxygen-containing functional groups and reactivity of carbon surfaces-update/DFT_structure_coordinates/Zigzag model_OH/CONTCAR_AH_C3H6]

 C  H  O  H  C  H  C  H                 
   1.00000000000000     
    14.7570728804868008    0.0000000000000000    0.0000000000000000
     0.0000000000000000   27.7800000000000011    0.0000000000000000
     0.0000000000000000    0.0000000000000000   25.0999999999999979
   C    H    O    H    C    H    C    H 
    40     6     1     1    20     4     3     7
Direct
  0.0415851940637579  0.5763610082915701  0.4980352749482221
  0.1249078926972100  0.5508600088454940  0.4977895466327785
  0.1248794574438441  0.6528567228768912  0.4998613583624475
  0.0415244879728474  0.6282950125698868  0.4992311972439588
  0.2082511897790119  0.5763356073963566  0.4988441901220309
  0.2916771393345112  0.5508885390650022  0.4984805027152142
  0.2913949879524252  0.6529027627834172  0.5005983509646104
  0.2080767142954778  0.6282290590727000  0.4998120005646196
  0.3750967523494547  0.5764239774731083  0.4992777578902080
  0.4582753575740449  0.5508028236571850  0.4981676176704004
  0.4585907023736605  0.6530175151256483  0.5024795429572850
  0.3745421116800046  0.6283322732953268  0.5009094494367841
  0.5414927317364818  0.5763741178813492  0.4979427828542945
  0.6248863032557527  0.5508667386236553  0.4970630242629067
  0.6251322313788653  0.6529247088685277  0.5003224070898522
  0.5422232156824837  0.6281785540187057  0.4997526613076604
  0.0416164301531366  0.4221661020437311  0.4952591469224519
  0.1249397836344457  0.3967386927138955  0.4954915419923241
  0.1249578444587264  0.4993064468982292  0.4965948707066533
  0.0416403828436126  0.4737339857107875  0.4957457123537195
  0.2082765391409274  0.4221736486470297  0.4958170351036467
  0.2916043834192342  0.3967236666982152  0.4962521590314463
  0.2916618663950014  0.4992917485068386  0.4972343430805801
  0.2082932965459252  0.4737281101059321  0.4964453564865443
  0.3749424466283329  0.4221581241315454  0.4964685646171318
  0.4582558363044726  0.3967035322880736  0.4965467797808942
  0.4582723812183804  0.4992818170163225  0.4971239468099942
  0.3749546964967423  0.4736952144955131  0.4969125467036897
  0.5415844971683211  0.4221344914538449  0.4961252810344775
  0.6249013824079301  0.3966834509543733  0.4958536729712938
  0.6249078173471218  0.4992965348245232  0.4962143911199569
  0.5416056456109767  0.4736831771806653  0.4963060778163969
  0.1249515109407092  0.3447877922793758  0.4961893571316272
  0.0416346721727395  0.3201855467929658  0.4964989996624734
  0.2915801430647846  0.3447715628778315  0.4967831359315768
  0.2082595103876069  0.3201817103244336  0.4968453652485799
  0.4582364849349126  0.3447811400918574  0.4971428540105438
  0.3749043446307315  0.3201694002684476  0.4973785127763887
  0.6249060564716681  0.3447287844743570  0.4966048240729144
  0.5415482793202557  0.3201553746785319  0.4973289861202290
  0.1249230423087512  0.6921759563576917  0.5005657862615251
  0.6247890063576433  0.6921339516622775  0.5017675562508833
  0.0416342076739298  0.2808668740442761  0.4973072454577996
  0.5415140896714822  0.2808273081170997  0.4978238883917594
  0.3748402716424870  0.2808421986512313  0.4978341546143274
  0.2081965179268997  0.2808596089365706  0.4973999160787241
  0.4623112859901307  0.7020893259432470  0.5062031667091591
  0.2899779502907843  0.6921739249310614  0.4996737309824073
  0.7082648840817373  0.5763256338421192  0.4975926118040067
  0.7916114165725112  0.5508097376111694  0.4970231165729607
  0.7915754564267524  0.6528644064935799  0.4998215667790754
  0.7083780712925990  0.6282257716670856  0.4991329340170445
  0.8749050798126689  0.5763385381731490  0.4977355245617951
  0.9582554837819658  0.5508621559745275  0.4972252119599519
  0.9582077815243122  0.6528943346785214  0.4997993853756585
  0.8749217924720931  0.6282765808864057  0.4991021220534024
  0.7082254795896813  0.4221461303887829  0.4953962346126715
  0.7915721134060759  0.3967043833519056  0.4953780310652804
  0.7916044239920706  0.4992649231476005  0.4959500374864294
  0.7082560534332407  0.4737084361718047  0.4956472445001128
  0.8749351843718716  0.4221438634125204  0.4951938213206767
  0.9582859287197956  0.3967139525603453  0.4952638515059129
  0.9582694093781159  0.4993031522486467  0.4960904358124574
  0.8749417602361442  0.4736995256775430  0.4955465297283199
  0.7915987111540351  0.3447449816600194  0.4961221656242872
  0.7082698066001779  0.3201345055450068  0.4967996135861758
  0.9582842547343711  0.3447736698198904  0.4959805600652809
  0.8749623449855097  0.3201684475804387  0.4965214643664878
  0.7914078711270049  0.6921757079461743  0.5010271014420306
  0.7082527329717716  0.2808050052527515  0.4975088981884219
  0.8749625317348131  0.2808436791146854  0.4974110019811900
  0.9582060992091448  0.6922187791463892  0.5007650758993584
  0.4456233511851227  0.7186779819854385  0.6313107977707436
  0.5398854791963197  0.6987897524590257  0.6332355531050574
  0.3698771265278130  0.6924185618084916  0.6266477861050375
  0.4395343423487658  0.7579215322353899  0.6344670250037867
  0.5821268298734922  0.7141334788068443  0.6013258491445092
  0.5730409535086153  0.7082359033784904  0.6711465043927801
  0.5405947464368624  0.6594478280112170  0.6289390675832487
  0.4145078287952854  0.7128937195242935  0.5305295506671113
  0.3028300082182984  0.7089698461612925  0.6263230892240079
  0.3723977981847555  0.6531974502535604  0.6236335703095929
 
  0.00000000E+00  0.00000000E+00  0.00000000E+00
  0.00000000E+00  0.00000000E+00  0.00000000E+00
  0.00000000E+00  0.00000000E+00  0.00000000E+00
  0.00000000E+00  0.00000000E+00  0.00000000E+00
  0.00000000E+00  0.00000000E+00  0.00000000E+00
  0.00000000E+00  0.00000000E+00  0.00000000E+00
  0.00000000E+00  0.00000000E+00  0.00000000E+00
  0.00000000E+00  0.00000000E+00  0.00000000E+00
  0.00000000E+00  0.00000000E+00  0.00000000E+00
  0.00000000E+00  0.00000000E+00  0.00000000E+00
  0.00000000E+00  0.00000000E+00  0.00000000E+00
  0.00000000E+00  0.00000000E+00  0.00000000E+00
  0.00000000E+00  0.00000000E+00  0.00000000E+00
  0.00000000E+00  0.00000000E+00  0.00000000E+00
  0.00000000E+00  0.00000000E+00  0.00000000E+00
  0.00000000E+00  0.00000000E+00  0.00000000E+00
  0.00000000E+00  0.00000000E+00  0.00000000E+00
  0.00000000E+00  0.00000000E+00  0.00000000E+00
  0.00000000E+00  0.00000000E+00  0.00000000E+00
  0.00000000E+00  0.00000000E+00  0.00000000E+00
  0.00000000E+00  0.00000000E+00  0.00000000E+00
  0.00000000E+00  0.00000000E+00  0.00000000E+00
  0.00000000E+00  0.00000000E+00  0.00000000E+00
  0.00000000E+00  0.00000000E+00  0.00000000E+00
  0.00000000E+00  0.00000000E+00  0.00000000E+00
  0.00000000E+00  0.00000000E+00  0.00000000E+00
  0.00000000E+00  0.00000000E+00  0.00000000E+00
  0.00000000E+00  0.00000000E+00  0.00000000E+00
  0.00000000E+00  0.00000000E+00  0.00000000E+00
  0.00000000E+00  0.00000000E+00  0.00000000E+00
  0.00000000E+00  0.00000000E+00  0.00000000E+00
  0.00000000E+00  0.00000000E+00  0.00000000E+00
  0.00000000E+00  0.00000000E+00  0.00000000E+00
  0.00000000E+00  0.00000000E+00  0.00000000E+00
  0.00000000E+00  0.00000000E+00  0.00000000E+00
  0.00000000E+00  0.00000000E+00  0.00000000E+00
  0.00000000E+00  0.00000000E+00  0.00000000E+00
  0.00000000E+00  0.00000000E+00  0.00000000E+00
  0.00000000E+00  0.00000000E+00  0.00000000E+00
  0.00000000E+00  0.00000000E+00  0.00000000E+00
  0.00000000E+00  0.00000000E+00  0.00000000E+00
  0.00000000E+00  0.00000000E+00  0.00000000E+00
  0.00000000E+00  0.00000000E+00  0.00000000E+00
  0.00000000E+00  0.00000000E+00  0.00000000E+00
  0.00000000E+00  0.00000000E+00  0.00000000E+00
  0.00000000E+00  0.00000000E+00  0.00000000E+00
  0.00000000E+00  0.00000000E+00  0.00000000E+00
  0.00000000E+00  0.00000000E+00  0.00000000E+00
  0.00000000E+00  0.00000000E+00  0.00000000E+00
  0.00000000E+00  0.00000000E+00  0.00000000E+00
  0.00000000E+00  0.00000000E+00  0.00000000E+00
  0.00000000E+00  0.00000000E+00  0.00000000E+00
  0.00000000E+00  0.00000000E+00  0.00000000E+00
  0.00000000E+00  0.00000000E+00  0.00000000E+00
  0.00000000E+00  0.00000000E+00  0.00000000E+00
  0.00000000E+00  0.00000000E+00  0.00000000E+00
  0.00000000E+00  0.00000000E+00  0.00000000E+00
  0.00000000E+00  0.00000000E+00  0.00000000E+00
  0.00000000E+00  0.00000000E+00  0.00000000E+00
  0.00000000E+00  0.00000000E+00  0.00000000E+00
  0.00000000E+00  0.00000000E+00  0.00000000E+00
  0.00000000E+00  0.00000000E+00  0.00000000E+00
  0.00000000E+00  0.00000000E+00  0.00000000E+00
  0.00000000E+00  0.00000000E+00  0.00000000E+00
  0.00000000E+00  0.00000000E+00  0.00000000E+00
  0.00000000E+00  0.00000000E+00  0.00000000E+00
  0.00000000E+00  0.00000000E+00  0.00000000E+00
  0.00000000E+00  0.00000000E+00  0.00000000E+00
  0.00000000E+00  0.00000000E+00  0.00000000E+00
  0.00000000E+00  0.00000000E+00  0.00000000E+00
  0.00000000E+00  0.00000000E+00  0.00000000E+00
  0.00000000E+00  0.00000000E+00  0.00000000E+00
  0.00000000E+00  0.00000000E+00  0.00000000E+00
  0.00000000E+00  0.00000000E+00  0.00000000E+00
  0.00000000E+00  0.00000000E+00  0.00000000E+00
  0.00000000E+00  0.00000000E+00  0.00000000E+00
  0.00000000E+00  0.00000000E+00  0.00000000E+00
  0.00000000E+00  0.00000000E+00  0.00000000E+00
  0.00000000E+00  0.00000000E+00  0.00000000E+00
  0.00000000E+00  0.00000000E+00  0.00000000E+00
  0.00000000E+00  0.00000000E+00  0.00000000E+00
  0.00000000E+00  0.00000000E+00  0.00000000E+00
