# Supplementary material for: Tuning the reactivity of carbon surfaces with oxygen-containing functional groups
Source: Nat Commun. 2023 Apr 21;14:2293. doi: 10.1038/s41467-023-37962-3 (PMC10121666; doi:10.1038/s41467-023-37962-3)
Supplement: Supplementary file 3 — Source Data [file 41467_2023_37962_MOESM3_ESM.zip › Dataset for tuning oxygen-containing functional groups and reactivity of carbon surfaces-update/DFT_structure_coordinates/Zigzag model_OH/CONTCAR_AH_C3H6_H2O]

 C  H  O  H  C  H  O  C  H              
   1.00000000000000     
    14.7570728804868008    0.0000000000000000    0.0000000000000000
     0.0000000000000000   27.7800000000000011    0.0000000000000000
     0.0000000000000000    0.0000000000000000   25.0999999999999979
   C    H    O    H    C    H    O    C    H 
    40     7     1     1    20     4     1     3     8
Direct
  0.0410987588800534  0.5782382617137450  0.5038723592370536
  0.1244253031509253  0.5527741056424854  0.5025564151512815
  0.1243458686919118  0.6547277375575663  0.5053736847775463
  0.0410126015456193  0.6302293010089887  0.5054812906427064
  0.2077778491380284  0.5781559359684729  0.5027339637068705
  0.2911684597556244  0.5527635283795189  0.5020183949746101
  0.2906660638656489  0.6546736948950768  0.5037374945304690
  0.2074146199754335  0.6300520104936085  0.5039335462280230
  0.3745159535291028  0.5782009672676157  0.5023849425322697
  0.4578551775216223  0.5528553284027311  0.5024473618716716
  0.4569553241899025  0.6554360599029505  0.5033762595868886
  0.3734646873553732  0.6299574184328054  0.5029053883520955
  0.5407896476513275  0.5785738513593690  0.5037007256720111
  0.6242595391924483  0.5530376977820508  0.5036230811278345
  0.6245700914094708  0.6550475018047396  0.5053822026241528
  0.5413509698550646  0.6306328103909797  0.5044252677201425
  0.0412526865280517  0.4240469378839098  0.4995830748073973
  0.1246277821879866  0.3985630151247485  0.4988536369814745
  0.1245365530197542  0.5011956560501930  0.5012337100122363
  0.0412121372427233  0.4756609979461990  0.5008924810062143
  0.2079663916193284  0.4240408556097814  0.4993262078043709
  0.2913502950684773  0.3985802409226208  0.4987919826574593
  0.2912538952483565  0.5011766084800987  0.5009769545336642
  0.2079008408075253  0.4756469792634908  0.5004473510991313
  0.3746820952321336  0.4240768805135631  0.4994052398893660
  0.4580099137690000  0.3985925637304578  0.4989655516601284
  0.4579589533761486  0.5013127994781820  0.5013500997806759
  0.3746288074947671  0.4756794887072496  0.5005063249245524
  0.5412798868791647  0.4241159464223872  0.4997660946141682
  0.6246014952499852  0.3986329199143613  0.4992399316166640
  0.6244590522733013  0.5013813859035806  0.5021490465812615
  0.5412788650701350  0.4757297550023493  0.5011051339608268
  0.1246720038034290  0.3465793042843469  0.4977965422028649
  0.0413287296410317  0.3219771989879341  0.4974039671979330
  0.2913688513164369  0.3465900481362050  0.4977871236530618
  0.2080230026192402  0.3219758653038992  0.4974086676582004
  0.4580319620531167  0.3466131607365169  0.4978296861151110
  0.3747090876522702  0.3219863794447800  0.4974176745570379
  0.6246598488695055  0.3466204872093792  0.4979152391897815
  0.5413500593785202  0.3219989129605337  0.4974168500737389
  0.1245502174100367  0.6940454276670858  0.5063181001006199
  0.5397746691745396  0.7536530593156414  0.5907730080309038
  0.6265562784085553  0.6943144345163240  0.5053943992725639
  0.0412029682112883  0.2826512996206053  0.4966331929145175
  0.5413077811298187  0.2826805621869509  0.4965871149616222
  0.3746525982080057  0.2826585766450640  0.4966830035137857
  0.2079576037188113  0.2826575000515401  0.4967186030674352
  0.4500406576495254  0.7038652468970582  0.5017468621018349
  0.2909802018343695  0.6938874892239955  0.5044542082840716
  0.7077489409097028  0.5783261562487531  0.5047189075196078
  0.7911261967670010  0.5528754417755332  0.5041276631399224
  0.7910540845670953  0.6548687928471435  0.5071026748687480
  0.7079227548280845  0.6302649747556685  0.5059177728246901
  0.8744543144976806  0.5783069532257233  0.5047528190943297
  0.9577464146751664  0.5528295241726235  0.5035653388109541
  0.9577651576585926  0.6548292691284160  0.5068523718195510
  0.8744753728382519  0.6303120440561775  0.5064206062704211
  0.7078607068727361  0.4241639083636524  0.5000286629742620
  0.7912136643572514  0.3986429329070387  0.4993175998746128
  0.7912208056095771  0.5012903048286088  0.5024173319027259
  0.7078431104694395  0.4757945675365371  0.5015649315323601
  0.8745576658741884  0.4240914274992397  0.4999366479782453
  0.9579162097625246  0.3985866388169437  0.4991205855594720
  0.9578616462606022  0.5012438141867986  0.5019285586536578
  0.8745507477882806  0.4757032008351750  0.5014415478697832
  0.7912842647909712  0.3466331143730569  0.4979459953673590
  0.7079780305603470  0.3220158774607189  0.4974249699434111
  0.9579868646142111  0.3465955315045420  0.4978821468681931
  0.8746173714299591  0.3220172105717928  0.4974249912145426
  0.7908826227509094  0.6941953770778286  0.5080687182418031
  0.7079038892018356  0.2826923048530194  0.4965192933214745
  0.8744721098064987  0.2826932010927223  0.4965636660777904
  0.9578066076154188  0.6941481935250179  0.5080311336213587
  0.5557263830326526  0.7660580673068371  0.5551576260759603
  0.5656277972678609  0.7121070769171417  0.6667708981737848
  0.6488147392876114  0.6861923302480911  0.6482865353351213
  0.4807211067264562  0.7024914415954625  0.6508581125861465
  0.5761756586764102  0.7411420927156748  0.6957132657245833
  0.6957734463442659  0.7110508044921160  0.6280963847595571
  0.6862756210561483  0.6710940427254123  0.6823384926462891
  0.6325954447941822  0.6569354089719560  0.6204915856146557
  0.4227956339686780  0.7224521283130502  0.6664043037038336
  0.4661780499487500  0.6736252968146696  0.6225035215339932
  0.5025846159022163  0.7218279312866749  0.5166522605176725
  0.5216780496263435  0.7958217435860206  0.5511128167894928
 
  0.00000000E+00  0.00000000E+00  0.00000000E+00
  0.00000000E+00  0.00000000E+00  0.00000000E+00
  0.00000000E+00  0.00000000E+00  0.00000000E+00
  0.00000000E+00  0.00000000E+00  0.00000000E+00
  0.00000000E+00  0.00000000E+00  0.00000000E+00
  0.00000000E+00  0.00000000E+00  0.00000000E+00
  0.00000000E+00  0.00000000E+00  0.00000000E+00
  0.00000000E+00  0.00000000E+00  0.00000000E+00
  0.00000000E+00  0.00000000E+00  0.00000000E+00
  0.00000000E+00  0.00000000E+00  0.00000000E+00
  0.00000000E+00  0.00000000E+00  0.00000000E+00
  0.00000000E+00  0.00000000E+00  0.00000000E+00
  0.00000000E+00  0.00000000E+00  0.00000000E+00
  0.00000000E+00  0.00000000E+00  0.00000000E+00
  0.00000000E+00  0.00000000E+00  0.00000000E+00
  0.00000000E+00  0.00000000E+00  0.00000000E+00
  0.00000000E+00  0.00000000E+00  0.00000000E+00
  0.00000000E+00  0.00000000E+00  0.00000000E+00
  0.00000000E+00  0.00000000E+00  0.00000000E+00
  0.00000000E+00  0.00000000E+00  0.00000000E+00
  0.00000000E+00  0.00000000E+00  0.00000000E+00
  0.00000000E+00  0.00000000E+00  0.00000000E+00
  0.00000000E+00  0.00000000E+00  0.00000000E+00
  0.00000000E+00  0.00000000E+00  0.00000000E+00
  0.00000000E+00  0.00000000E+00  0.00000000E+00
  0.00000000E+00  0.00000000E+00  0.00000000E+00
  0.00000000E+00  0.00000000E+00  0.00000000E+00
  0.00000000E+00  0.00000000E+00  0.00000000E+00
  0.00000000E+00  0.00000000E+00  0.00000000E+00
  0.00000000E+00  0.00000000E+00  0.00000000E+00
  0.00000000E+00  0.00000000E+00  0.00000000E+00
  0.00000000E+00  0.00000000E+00  0.00000000E+00
  0.00000000E+00  0.00000000E+00  0.00000000E+00
  0.00000000E+00  0.00000000E+00  0.00000000E+00
  0.00000000E+00  0.00000000E+00  0.00000000E+00
  0.00000000E+00  0.00000000E+00  0.00000000E+00
  0.00000000E+00  0.00000000E+00  0.00000000E+00
  0.00000000E+00  0.00000000E+00  0.00000000E+00
  0.00000000E+00  0.00000000E+00  0.00000000E+00
  0.00000000E+00  0.00000000E+00  0.00000000E+00
  0.00000000E+00  0.00000000E+00  0.00000000E+00
  0.00000000E+00  0.00000000E+00  0.00000000E+00
  0.00000000E+00  0.00000000E+00  0.00000000E+00
  0.00000000E+00  0.00000000E+00  0.00000000E+00
  0.00000000E+00  0.00000000E+00  0.00000000E+00
  0.00000000E+00  0.00000000E+00  0.00000000E+00
  0.00000000E+00  0.00000000E+00  0.00000000E+00
  0.00000000E+00  0.00000000E+00  0.00000000E+00
  0.00000000E+00  0.00000000E+00  0.00000000E+00
  0.00000000E+00  0.00000000E+00  0.00000000E+00
  0.00000000E+00  0.00000000E+00  0.00000000E+00
  0.00000000E+00  0.00000000E+00  0.00000000E+00
  0.00000000E+00  0.00000000E+00  0.00000000E+00
  0.00000000E+00  0.00000000E+00  0.00000000E+00
  0.00000000E+00  0.00000000E+00  0.00000000E+00
  0.00000000E+00  0.00000000E+00  0.00000000E+00
  0.00000000E+00  0.00000000E+00  0.00000000E+00
  0.00000000E+00  0.00000000E+00  0.00000000E+00
  0.00000000E+00  0.00000000E+00  0.00000000E+00
  0.00000000E+00  0.00000000E+00  0.00000000E+00
  0.00000000E+00  0.00000000E+00  0.00000000E+00
  0.00000000E+00  0.00000000E+00  0.00000000E+00
  0.00000000E+00  0.00000000E+00  0.00000000E+00
  0.00000000E+00  0.00000000E+00  0.00000000E+00
  0.00000000E+00  0.00000000E+00  0.00000000E+00
  0.00000000E+00  0.00000000E+00  0.00000000E+00
  0.00000000E+00  0.00000000E+00  0.00000000E+00
  0.00000000E+00  0.00000000E+00  0.00000000E+00
  0.00000000E+00  0.00000000E+00  0.00000000E+00
  0.00000000E+00  0.00000000E+00  0.00000000E+00
  0.00000000E+00  0.00000000E+00  0.00000000E+00
  0.00000000E+00  0.00000000E+00  0.00000000E+00
  0.00000000E+00  0.00000000E+00  0.00000000E+00
  0.00000000E+00  0.00000000E+00  0.00000000E+00
  0.00000000E+00  0.00000000E+00  0.00000000E+00
  0.00000000E+00  0.00000000E+00  0.00000000E+00
  0.00000000E+00  0.00000000E+00  0.00000000E+00
  0.00000000E+00  0.00000000E+00  0.00000000E+00
  0.00000000E+00  0.00000000E+00  0.00000000E+00
  0.00000000E+00  0.00000000E+00  0.00000000E+00
  0.00000000E+00  0.00000000E+00  0.00000000E+00
  0.00000000E+00  0.00000000E+00  0.00000000E+00
  0.00000000E+00  0.00000000E+00  0.00000000E+00
  0.00000000E+00  0.00000000E+00  0.00000000E+00
  0.00000000E+00  0.00000000E+00  0.00000000E+00
