# Supplementary material for: Tuning the reactivity of carbon surfaces with oxygen-containing functional groups
Source: Nat Commun. 2023 Apr 21;14:2293. doi: 10.1038/s41467-023-37962-3 (PMC10121666; doi:10.1038/s41467-023-37962-3)
Supplement: Supplementary file 3 — Source Data [file 41467_2023_37962_MOESM3_ESM.zip › Dataset for tuning oxygen-containing functional groups and reactivity of carbon surfaces-update/DFT_structure_coordinates/Zigzag model_OH/CONTCAR_AH_C3H8O]

 C  H  O  H  C  H  O  C  H              
   1.00000000000000     
    14.7570728804868008    0.0000000000000000    0.0000000000000000
     0.0000000000000000   27.7800000000000011    0.0000000000000000
     0.0000000000000000    0.0000000000000000   25.0999999999999979
   C    H    O    H    C    H    O    C    H 
    40     7     1     1    20     4     1     3     8
Direct
  0.0415986922109129  0.5780458066059890  0.5022883276057369
  0.1248932965794421  0.5525647660729802  0.5020643933266679
  0.1249642110780425  0.6545263858254063  0.5024760706579355
  0.0415591900992764  0.6300067503603124  0.5020038089980635
  0.2082726454976906  0.5780056430924362  0.5023768224851334
  0.2916263780179456  0.5525876408757705  0.5019116547586839
  0.2914436771244915  0.6545818084639032  0.5044060442738887
  0.2081577393462067  0.6299049467532346  0.5030610697324380
  0.3750109109938039  0.5780475890763397  0.5023262136085584
  0.4582246072089765  0.5525246923151612  0.5021169120854189
  0.4580143985738382  0.6548497794071326  0.5063938741688886
  0.3742624172285106  0.6298381415769844  0.5040648510435841
  0.5413889475276801  0.5780780303134951  0.5025408916008187
  0.6247832956747252  0.5526024753832891  0.5019994141489188
  0.6249638836470108  0.6545339755069627  0.5012107305919911
  0.5419729700623060  0.6299586551515028  0.5034574377490258
  0.0415906863196336  0.4238344964568257  0.4998520363516143
  0.1249197560913534  0.3983672456989191  0.4991678505734520
  0.1249006893872876  0.5009877220248595  0.5012368758014841
  0.0415775428547992  0.4754140387240591  0.5009216469713343
  0.2082669230599529  0.4238610831735002  0.4996408102637279
  0.2915950579892134  0.3983794430831908  0.4990448633315615
  0.2916247516822486  0.5010002221026990  0.5010370153597682
  0.2082682709488956  0.4754402347384483  0.5006556766697774
  0.3749341725416576  0.4238493095502061  0.4995745268559098
  0.4582595265541406  0.3983525445578150  0.4991079429822318
  0.4582498462776581  0.5010030531451202  0.5011772256619085
  0.3749255432786551  0.4754138742193469  0.5005770601274530
  0.5415984953907260  0.4238264064549986  0.4997669190167988
  0.6249241048025984  0.3983429009784784  0.4993022651122906
  0.6248284714182754  0.5009993488894118  0.5013683143676501
  0.5415672648792980  0.4754009127041630  0.5008495663356048
  0.1248818344055849  0.3464346575766442  0.4979663749646313
  0.0415561150336189  0.3218316654686170  0.4974640056462101
  0.2915516124478139  0.3464372195123723  0.4979118106828113
  0.2082206711468552  0.3218449228251854  0.4974438486077266
  0.4582187743167965  0.3464292723673124  0.4979495591870888
  0.3748773255405490  0.3218357491951009  0.4974398626089356
  0.6248921077954309  0.3464092417152543  0.4980579061117441
  0.5415501279864627  0.3218231668004544  0.4974803323482011
  0.1251234885193008  0.6938517243743664  0.5023420760479744
  0.5025727673753152  0.7150023474580159  0.5360330864737006
  0.6259578853684750  0.6937749702880900  0.4997533206807668
  0.0415950793363599  0.2825095626038134  0.4964806190723069
  0.5415547860180764  0.2825027427066087  0.4965447154397403
  0.3748936484584156  0.2825139412844312  0.4965415120104370
  0.2082483149555713  0.2825218233425709  0.4965450308128684
  0.4549015385993308  0.7035187928105734  0.5108744074406663
  0.2919431285331676  0.6938016979864979  0.5054809951657141
  0.7081973128813621  0.5779929930800926  0.5019127653665113
  0.7915780275451006  0.5525526057594273  0.5019570161860805
  0.7914857629684289  0.6544941809448153  0.5003047113829799
  0.7083471326473375  0.6298608243213967  0.5008698983372650
  0.8748934184310164  0.5780374232772634  0.5019618621373593
  0.9582479462785680  0.5525802258988410  0.5020610398137183
  0.9582210116277442  0.6545756400177661  0.5011639016632128
  0.8749072894371679  0.6299928868205266  0.5011811462337282
  0.7082429391012801  0.4238358800891243  0.4999525523174780
  0.7915916117635967  0.3983478739726354  0.4994219163883902
  0.7915630408384718  0.5009752343475578  0.5015072811217822
  0.7082028965186893  0.4754308694245078  0.5010062406855585
  0.8749246105660448  0.4238229962415265  0.5000078530402655
  0.9582529523935227  0.3983467089256495  0.4993819753919596
  0.9582386170758418  0.5009890547850229  0.5014758674456959
  0.8748971439382280  0.4754074299473806  0.5010572480946527
  0.7915659089673078  0.3464174845247365  0.4980844196543360
  0.7082348632368031  0.3218256222188297  0.4974996773834234
  0.9582306000501057  0.3464179115114869  0.4980628499444892
  0.8748935609122896  0.3218264696814142  0.4974868069568925
  0.7913075224456247  0.6938116057910095  0.4994019799313620
  0.7082496935722472  0.2825080976580047  0.4964806232127583
  0.8748996903048423  0.2825080171246326  0.4964561322823431
  0.9582732884211199  0.6938993577711993  0.5004340835622332
  0.5480760816167504  0.7412960288542463  0.5939148742722330
  0.5665173928637108  0.7130158923076071  0.6420407653386793
  0.6570368416191019  0.6882319909431859  0.6335607992740663
  0.4897379207538683  0.6777142563216932  0.6533025227626230
  0.5725427070094755  0.7388197580623992  0.6753525853949536
  0.7092185542027191  0.7142986831693470  0.6217613708680454
  0.6788494287214599  0.6705755187481536  0.6705422243498363
  0.6519389518819736  0.6606901461698369  0.6023399344422907
  0.4246458547817235  0.6963959676826227  0.6586411982413028
  0.5038124125504905  0.6574169300634348  0.6899904462671603
  0.4824643541588523  0.6518286507463140  0.6204386466062797
  0.4968698098258376  0.7622650609121639  0.6017609096876381
 
  0.00000000E+00  0.00000000E+00  0.00000000E+00
  0.00000000E+00  0.00000000E+00  0.00000000E+00
  0.00000000E+00  0.00000000E+00  0.00000000E+00
  0.00000000E+00  0.00000000E+00  0.00000000E+00
  0.00000000E+00  0.00000000E+00  0.00000000E+00
  0.00000000E+00  0.00000000E+00  0.00000000E+00
  0.00000000E+00  0.00000000E+00  0.00000000E+00
  0.00000000E+00  0.00000000E+00  0.00000000E+00
  0.00000000E+00  0.00000000E+00  0.00000000E+00
  0.00000000E+00  0.00000000E+00  0.00000000E+00
  0.00000000E+00  0.00000000E+00  0.00000000E+00
  0.00000000E+00  0.00000000E+00  0.00000000E+00
  0.00000000E+00  0.00000000E+00  0.00000000E+00
  0.00000000E+00  0.00000000E+00  0.00000000E+00
  0.00000000E+00  0.00000000E+00  0.00000000E+00
  0.00000000E+00  0.00000000E+00  0.00000000E+00
  0.00000000E+00  0.00000000E+00  0.00000000E+00
  0.00000000E+00  0.00000000E+00  0.00000000E+00
  0.00000000E+00  0.00000000E+00  0.00000000E+00
  0.00000000E+00  0.00000000E+00  0.00000000E+00
  0.00000000E+00  0.00000000E+00  0.00000000E+00
  0.00000000E+00  0.00000000E+00  0.00000000E+00
  0.00000000E+00  0.00000000E+00  0.00000000E+00
  0.00000000E+00  0.00000000E+00  0.00000000E+00
  0.00000000E+00  0.00000000E+00  0.00000000E+00
  0.00000000E+00  0.00000000E+00  0.00000000E+00
  0.00000000E+00  0.00000000E+00  0.00000000E+00
  0.00000000E+00  0.00000000E+00  0.00000000E+00
  0.00000000E+00  0.00000000E+00  0.00000000E+00
  0.00000000E+00  0.00000000E+00  0.00000000E+00
  0.00000000E+00  0.00000000E+00  0.00000000E+00
  0.00000000E+00  0.00000000E+00  0.00000000E+00
  0.00000000E+00  0.00000000E+00  0.00000000E+00
  0.00000000E+00  0.00000000E+00  0.00000000E+00
  0.00000000E+00  0.00000000E+00  0.00000000E+00
  0.00000000E+00  0.00000000E+00  0.00000000E+00
  0.00000000E+00  0.00000000E+00  0.00000000E+00
  0.00000000E+00  0.00000000E+00  0.00000000E+00
  0.00000000E+00  0.00000000E+00  0.00000000E+00
  0.00000000E+00  0.00000000E+00  0.00000000E+00
  0.00000000E+00  0.00000000E+00  0.00000000E+00
  0.00000000E+00  0.00000000E+00  0.00000000E+00
  0.00000000E+00  0.00000000E+00  0.00000000E+00
  0.00000000E+00  0.00000000E+00  0.00000000E+00
  0.00000000E+00  0.00000000E+00  0.00000000E+00
  0.00000000E+00  0.00000000E+00  0.00000000E+00
  0.00000000E+00  0.00000000E+00  0.00000000E+00
  0.00000000E+00  0.00000000E+00  0.00000000E+00
  0.00000000E+00  0.00000000E+00  0.00000000E+00
  0.00000000E+00  0.00000000E+00  0.00000000E+00
  0.00000000E+00  0.00000000E+00  0.00000000E+00
  0.00000000E+00  0.00000000E+00  0.00000000E+00
  0.00000000E+00  0.00000000E+00  0.00000000E+00
  0.00000000E+00  0.00000000E+00  0.00000000E+00
  0.00000000E+00  0.00000000E+00  0.00000000E+00
  0.00000000E+00  0.00000000E+00  0.00000000E+00
  0.00000000E+00  0.00000000E+00  0.00000000E+00
  0.00000000E+00  0.00000000E+00  0.00000000E+00
  0.00000000E+00  0.00000000E+00  0.00000000E+00
  0.00000000E+00  0.00000000E+00  0.00000000E+00
  0.00000000E+00  0.00000000E+00  0.00000000E+00
  0.00000000E+00  0.00000000E+00  0.00000000E+00
  0.00000000E+00  0.00000000E+00  0.00000000E+00
  0.00000000E+00  0.00000000E+00  0.00000000E+00
  0.00000000E+00  0.00000000E+00  0.00000000E+00
  0.00000000E+00  0.00000000E+00  0.00000000E+00
  0.00000000E+00  0.00000000E+00  0.00000000E+00
  0.00000000E+00  0.00000000E+00  0.00000000E+00
  0.00000000E+00  0.00000000E+00  0.00000000E+00
  0.00000000E+00  0.00000000E+00  0.00000000E+00
  0.00000000E+00  0.00000000E+00  0.00000000E+00
  0.00000000E+00  0.00000000E+00  0.00000000E+00
  0.00000000E+00  0.00000000E+00  0.00000000E+00
  0.00000000E+00  0.00000000E+00  0.00000000E+00
  0.00000000E+00  0.00000000E+00  0.00000000E+00
  0.00000000E+00  0.00000000E+00  0.00000000E+00
  0.00000000E+00  0.00000000E+00  0.00000000E+00
  0.00000000E+00  0.00000000E+00  0.00000000E+00
  0.00000000E+00  0.00000000E+00  0.00000000E+00
  0.00000000E+00  0.00000000E+00  0.00000000E+00
  0.00000000E+00  0.00000000E+00  0.00000000E+00
  0.00000000E+00  0.00000000E+00  0.00000000E+00
  0.00000000E+00  0.00000000E+00  0.00000000E+00
  0.00000000E+00  0.00000000E+00  0.00000000E+00
  0.00000000E+00  0.00000000E+00  0.00000000E+00
