# Supplementary material for: Tuning the reactivity of carbon surfaces with oxygen-containing functional groups
Source: Nat Commun. 2023 Apr 21;14:2293. doi: 10.1038/s41467-023-37962-3 (PMC10121666; doi:10.1038/s41467-023-37962-3)
Supplement: Supplementary file 3 — Source Data [file 41467_2023_37962_MOESM3_ESM.zip › Dataset for tuning oxygen-containing functional groups and reactivity of carbon surfaces-update/DFT_structure_coordinates/Zigzag model_OH/CONTCAR_A_C3H7]

 C  H  O  H  C  H  C  H                 
   1.00000000000000     
    14.7570728804868008    0.0000000000000000    0.0000000000000000
     0.0000000000000000   27.7800000000000011    0.0000000000000000
     0.0000000000000000    0.0000000000000000   25.0999999999999979
   C    H    O    H    C    H    C    H 
    40     6     1     1    20     4     3     7
Direct
  0.0413394218902190  0.5770265259705096  0.4953001751601995
  0.1246846406249080  0.5515131322407635  0.4952715872100787
  0.1248488351327597  0.6534813976261777  0.4985896993702185
  0.0413662427123098  0.6289287558098738  0.4967656909664732
  0.2080295522076570  0.5769695184584102  0.4975970236433246
  0.2913824488043313  0.5514917164198929  0.4978605386265137
  0.2912749036554713  0.6531831830178012  0.5059710814576189
  0.2081295039959911  0.6288063788698710  0.5001030999918484
  0.3747112694870141  0.5768566435115500  0.5018675632561170
  0.4579287186102470  0.5513071193413787  0.5008860445301441
  0.4574933282903264  0.6522060253790031  0.5191474717795354
  0.3740787121802451  0.6283394636984148  0.5088768795592844
  0.5410965305028080  0.5768673951608542  0.5031175173755714
  0.6244916885900383  0.5514877479218234  0.4995709237473316
  0.6246554091517939  0.6530599366318973  0.5096935077862983
  0.5415906890104172  0.6283160494808270  0.5107879089288071
  0.0413947609036734  0.4228177344134126  0.4945676515816458
  0.1247414813057307  0.3973332984459705  0.4951037492629115
  0.1247153014274085  0.4999633739836761  0.4942915753090177
  0.0413799362086142  0.4743784126513398  0.4939926596730352
  0.2080627674552104  0.4228094835136537  0.4946900789488965
  0.2913976448863210  0.3973128271005922  0.4951716972372229
  0.2913832503636220  0.4999587025886996  0.4955972588279678
  0.2080596872854748  0.4743772420940564  0.4944729984101721
  0.3747099673608608  0.4227879248719484  0.4951038483086301
  0.4580444251960318  0.3972981075159938  0.4953774512649281
  0.4579525581067713  0.4998925211042370  0.4973353499237739
  0.3746507748295244  0.4743248780045503  0.4957896173627959
  0.5413545846434267  0.4227929860689665  0.4952400044584427
  0.6247003035335881  0.3973212628198238  0.4953058411309438
  0.6245098019662301  0.4999731081917488  0.4966248120808198
  0.5412992945784441  0.4743270286711225  0.4961813167118697
  0.1247163036184044  0.3454681548219368  0.4966995202066622
  0.0413808371271313  0.3208842189504357  0.4976697567566029
  0.2913532570399734  0.3454419949613956  0.4965753248929325
  0.2080169904169610  0.3208553766185228  0.4975436377532282
  0.4580037970454491  0.3454308044949757  0.4965358235697354
  0.3746597447292943  0.3208357758879098  0.4973451571944972
  0.6246761765239395  0.3454468673201575  0.4965326654656499
  0.5413340336759302  0.3208407327262285  0.4973035552393016
  0.1248575364046272  0.6927832972868373  0.5002333152378809
  0.6242360405039649  0.6921616002713291  0.5131188271549897
  0.0413477071797338  0.2815706075034100  0.4990991958175404
  0.5413311260578147  0.2815258858944840  0.4985291483452633
  0.3746273604941566  0.2815226990114533  0.4986098019095185
  0.2079779220036135  0.2815431873374747  0.4989384909028423
  0.4563212171702547  0.6996906949416648  0.5345207913311916
  0.2917214150205265  0.6923598406234263  0.5085301193843114
  0.7078897297025600  0.5769170256842805  0.4999626923323643
  0.7912331533238371  0.5514981108954230  0.4969422999654823
  0.7911227002257247  0.6533577249821019  0.5021644788134211
  0.7078263461395397  0.6286939408573827  0.5036348465845244
  0.8745802846513590  0.5770049269874316  0.4965230339683535
  0.9579576177010817  0.5515358435834468  0.4949070507670515
  0.9579401916591912  0.6534891527194920  0.4978922555493130
  0.8745193789634215  0.6288934204439878  0.4985022265805996
  0.7079950553178874  0.4228282962215626  0.4949661787859760
  0.7913758923051850  0.3973440820391571  0.4951643903556376
  0.7912778536528520  0.4999716226851370  0.4951786430573243
  0.7079148298630120  0.4743942068359479  0.4952745996404489
  0.8746903712682131  0.4228187727996751  0.4946609444975900
  0.9580611309893403  0.3973354987244646  0.4951149299277904
  0.9580043209523315  0.4999770574198580  0.4941551238016996
  0.8746604689416465  0.4743864991529618  0.4943367692275799
  0.7913574056232442  0.3454685170997168  0.4966243997264544
  0.7080176660357468  0.3208654073014252  0.4974019575436866
  0.9580590166594748  0.3454708209207498  0.4967503148188432
  0.8747032228948909  0.3208874645419867  0.4976368125763549
  0.7910602774588695  0.6926352618123605  0.5044621768537775
  0.7080228003373147  0.2815519645287959  0.4987439282003905
  0.8746804297786196  0.2815737778641922  0.4990504643279484
  0.9579092764181553  0.6927982835006840  0.4993976058996089
  0.4523962015676231  0.7097119088624519  0.5924654130954728
  0.5418293877570597  0.6977994510717320  0.6198649170603353
  0.3725814570251394  0.6854871494020961  0.6202728780187444
  0.4421130378485094  0.7489429028583877  0.5924801183775050
  0.5987848321062710  0.7168083873091509  0.6012608505916656
  0.5381175223216346  0.7088425966753097  0.6618851623870050
  0.5558265347736411  0.6589609683700668  0.6187379648082266
  0.3074394661792730  0.6953556198702778  0.6023231398656991
  0.3715728715875433  0.6968528342087944  0.6622353198362314
  0.3787094379605067  0.6460564157762937  0.6194920578157190
 
  0.00000000E+00  0.00000000E+00  0.00000000E+00
  0.00000000E+00  0.00000000E+00  0.00000000E+00
  0.00000000E+00  0.00000000E+00  0.00000000E+00
  0.00000000E+00  0.00000000E+00  0.00000000E+00
  0.00000000E+00  0.00000000E+00  0.00000000E+00
  0.00000000E+00  0.00000000E+00  0.00000000E+00
  0.00000000E+00  0.00000000E+00  0.00000000E+00
  0.00000000E+00  0.00000000E+00  0.00000000E+00
  0.00000000E+00  0.00000000E+00  0.00000000E+00
  0.00000000E+00  0.00000000E+00  0.00000000E+00
  0.00000000E+00  0.00000000E+00  0.00000000E+00
  0.00000000E+00  0.00000000E+00  0.00000000E+00
  0.00000000E+00  0.00000000E+00  0.00000000E+00
  0.00000000E+00  0.00000000E+00  0.00000000E+00
  0.00000000E+00  0.00000000E+00  0.00000000E+00
  0.00000000E+00  0.00000000E+00  0.00000000E+00
  0.00000000E+00  0.00000000E+00  0.00000000E+00
  0.00000000E+00  0.00000000E+00  0.00000000E+00
  0.00000000E+00  0.00000000E+00  0.00000000E+00
  0.00000000E+00  0.00000000E+00  0.00000000E+00
  0.00000000E+00  0.00000000E+00  0.00000000E+00
  0.00000000E+00  0.00000000E+00  0.00000000E+00
  0.00000000E+00  0.00000000E+00  0.00000000E+00
  0.00000000E+00  0.00000000E+00  0.00000000E+00
  0.00000000E+00  0.00000000E+00  0.00000000E+00
  0.00000000E+00  0.00000000E+00  0.00000000E+00
  0.00000000E+00  0.00000000E+00  0.00000000E+00
  0.00000000E+00  0.00000000E+00  0.00000000E+00
  0.00000000E+00  0.00000000E+00  0.00000000E+00
  0.00000000E+00  0.00000000E+00  0.00000000E+00
  0.00000000E+00  0.00000000E+00  0.00000000E+00
  0.00000000E+00  0.00000000E+00  0.00000000E+00
  0.00000000E+00  0.00000000E+00  0.00000000E+00
  0.00000000E+00  0.00000000E+00  0.00000000E+00
  0.00000000E+00  0.00000000E+00  0.00000000E+00
  0.00000000E+00  0.00000000E+00  0.00000000E+00
  0.00000000E+00  0.00000000E+00  0.00000000E+00
  0.00000000E+00  0.00000000E+00  0.00000000E+00
  0.00000000E+00  0.00000000E+00  0.00000000E+00
  0.00000000E+00  0.00000000E+00  0.00000000E+00
  0.00000000E+00  0.00000000E+00  0.00000000E+00
  0.00000000E+00  0.00000000E+00  0.00000000E+00
  0.00000000E+00  0.00000000E+00  0.00000000E+00
  0.00000000E+00  0.00000000E+00  0.00000000E+00
  0.00000000E+00  0.00000000E+00  0.00000000E+00
  0.00000000E+00  0.00000000E+00  0.00000000E+00
  0.00000000E+00  0.00000000E+00  0.00000000E+00
  0.00000000E+00  0.00000000E+00  0.00000000E+00
  0.00000000E+00  0.00000000E+00  0.00000000E+00
  0.00000000E+00  0.00000000E+00  0.00000000E+00
  0.00000000E+00  0.00000000E+00  0.00000000E+00
  0.00000000E+00  0.00000000E+00  0.00000000E+00
  0.00000000E+00  0.00000000E+00  0.00000000E+00
  0.00000000E+00  0.00000000E+00  0.00000000E+00
  0.00000000E+00  0.00000000E+00  0.00000000E+00
  0.00000000E+00  0.00000000E+00  0.00000000E+00
  0.00000000E+00  0.00000000E+00  0.00000000E+00
  0.00000000E+00  0.00000000E+00  0.00000000E+00
  0.00000000E+00  0.00000000E+00  0.00000000E+00
  0.00000000E+00  0.00000000E+00  0.00000000E+00
  0.00000000E+00  0.00000000E+00  0.00000000E+00
  0.00000000E+00  0.00000000E+00  0.00000000E+00
  0.00000000E+00  0.00000000E+00  0.00000000E+00
  0.00000000E+00  0.00000000E+00  0.00000000E+00
  0.00000000E+00  0.00000000E+00  0.00000000E+00
  0.00000000E+00  0.00000000E+00  0.00000000E+00
  0.00000000E+00  0.00000000E+00  0.00000000E+00
  0.00000000E+00  0.00000000E+00  0.00000000E+00
  0.00000000E+00  0.00000000E+00  0.00000000E+00
  0.00000000E+00  0.00000000E+00  0.00000000E+00
  0.00000000E+00  0.00000000E+00  0.00000000E+00
  0.00000000E+00  0.00000000E+00  0.00000000E+00
  0.00000000E+00  0.00000000E+00  0.00000000E+00
  0.00000000E+00  0.00000000E+00  0.00000000E+00
  0.00000000E+00  0.00000000E+00  0.00000000E+00
  0.00000000E+00  0.00000000E+00  0.00000000E+00
  0.00000000E+00  0.00000000E+00  0.00000000E+00
  0.00000000E+00  0.00000000E+00  0.00000000E+00
  0.00000000E+00  0.00000000E+00  0.00000000E+00
  0.00000000E+00  0.00000000E+00  0.00000000E+00
  0.00000000E+00  0.00000000E+00  0.00000000E+00
  0.00000000E+00  0.00000000E+00  0.00000000E+00
