# Supplementary material for: Tuning the reactivity of carbon surfaces with oxygen-containing functional groups
Source: Nat Commun. 2023 Apr 21;14:2293. doi: 10.1038/s41467-023-37962-3 (PMC10121666; doi:10.1038/s41467-023-37962-3)
Supplement: Supplementary file 3 — Source Data [file 41467_2023_37962_MOESM3_ESM.zip › Dataset for tuning oxygen-containing functional groups and reactivity of carbon surfaces-update/DFT_structure_coordinates/Zigzag model_OH/CONTCAR_A_C3H7O_H2O]

 C  H  O  H  C  H  O  C  H              
   1.00000000000000     
    14.7570728804868008    0.0000000000000000    0.0000000000000000
     0.0000000000000000   27.7800000000000011    0.0000000000000000
     0.0000000000000000    0.0000000000000000   25.0999999999999979
   C    H    O    H    C    H    O    C    H 
    40     7     1     1    20     4     1     3     8
Direct
  0.0413302321411627  0.5770142100084265  0.4952954556530728
  0.1246783323655183  0.5514954264872123  0.4952937180843878
  0.1248034323942152  0.6534745980581688  0.4986551032772003
  0.0413410187160222  0.6289154530457371  0.4967672147389702
  0.2080111420226081  0.5769424603580247  0.4976447391047157
  0.2913689411232537  0.5514625028801299  0.4978779789395477
  0.2911878429970845  0.6531590109728352  0.5059975716367040
  0.2080579642072967  0.6287804860816073  0.5001798442773824
  0.3746938975297844  0.5768214314343667  0.5018257830788417
  0.4579541321898605  0.5513125327957277  0.5008897224940760
  0.4574148754313082  0.6520994511789826  0.5188420973843101
  0.3740313971736299  0.6283137968949982  0.5087580751955804
  0.5411220633257093  0.5768909233568219  0.5031162581884753
  0.6245116538778396  0.5514805292883267  0.4996007047854114
  0.6247725015383333  0.6531134096176011  0.5096720982737130
  0.5416282340720181  0.6283919334401544  0.5107314593613100
  0.0413928532043590  0.4228076907420926  0.4945752706255680
  0.1247433938428311  0.3973280938809661  0.4950982813096774
  0.1247106926367088  0.4999493743144184  0.4943043328589964
  0.0413671275073970  0.4743667064749154  0.4940032924028310
  0.2080698560390749  0.4228013480333265  0.4946982192916048
  0.2913887116235727  0.3973072972701104  0.4951814295140872
  0.2913907702100063  0.4999352134673480  0.4956211251593218
  0.2080614387396861  0.4743636795731522  0.4944740092115751
  0.3747103058832477  0.4227837034719179  0.4951192867850452
  0.4580248986970101  0.3972837806945971  0.4953993668708226
  0.4579743719838927  0.4998923653119146  0.4973693364097313
  0.3746683098499681  0.4743190189485162  0.4958065876867004
  0.5413397615813896  0.4227776097071602  0.4952886100680009
  0.6246993391598951  0.3973014774929772  0.4953439181670212
  0.6245156973684772  0.4999559122057925  0.4966704702186389
  0.5413041628133070  0.4743118360519261  0.4962334725839553
  0.1247035870000263  0.3454607609053081  0.4966902857096261
  0.0413701709922496  0.3208746155704806  0.4976573213893582
  0.2913341162579873  0.3454390929434050  0.4965783442560585
  0.2079981410259402  0.3208519875361996  0.4975188977816820
  0.4579898374529571  0.3454180045636432  0.4965488286873639
  0.3746363866688961  0.3208265770842572  0.4973436548337708
  0.6246657676928372  0.3454333637280054  0.4965478356821003
  0.5413160456436679  0.3208271572247101  0.4973021712013230
  0.1248117218053429  0.6927794357164021  0.5002686283096598
  0.5160390780760756  0.7551003990832409  0.5099980753991581
  0.6252479471924796  0.6922316065744879  0.5130412833092328
  0.0413460561243202  0.2815685402072081  0.4990990525360656
  0.5413013916037295  0.2815160856502478  0.4985189987453579
  0.3745977539701612  0.2815136979082237  0.4986030169250409
  0.2079601164370958  0.2815440953998017  0.4989212515473517
  0.4553647921904282  0.6997958188832475  0.5344646673181273
  0.2915276938125793  0.6923199618390353  0.5086719596460467
  0.7079257878046469  0.5768898326947032  0.4999560737104866
  0.7912482345564086  0.5514680102927402  0.4969233079356665
  0.7910983794173608  0.6533694553957905  0.5021747205016409
  0.7078349231061257  0.6286448180726653  0.5036457729896106
  0.8745596828732196  0.5769960752971722  0.4964946195155980
  0.9579416267541354  0.5515250883054822  0.4948809886974466
  0.9579113237307237  0.6534842857840265  0.4978878604194567
  0.8744747442916846  0.6288905148767930  0.4985002000982409
  0.7080058377013319  0.4228153350272310  0.4949963254795463
  0.7913806715460301  0.3973269095188566  0.4951707727850178
  0.7912920573017499  0.4999445542137774  0.4951679361670982
  0.7079254637571810  0.4743754288919496  0.4953014763698306
  0.8747042181452539  0.4228042683667942  0.4946676803817242
  0.9580644678359534  0.3973283925026339  0.4951192307363169
  0.9579963809636254  0.4999671032933013  0.4941421783778838
  0.8746642134329554  0.4743653213805165  0.4943228018348237
  0.7913461840973228  0.3454579850984886  0.4966147112447727
  0.7080021650345908  0.3208525320310029  0.4973927382286530
  0.9580392149904339  0.3454624408051902  0.4967556286632014
  0.8746816942730231  0.3208729984746864  0.4976171185842044
  0.7908610117844740  0.6926364644794114  0.5045082318595672
  0.7079940776277156  0.2815438864288786  0.4987083743723065
  0.8746723247538671  0.2815637074615592  0.4990301657186006
  0.9578482849088771  0.6927890236890331  0.4993879798001237
  0.5535394470076409  0.7842958261047493  0.5118837272831479
  0.4521550069038168  0.7097287724963914  0.5929535087762082
  0.5418171574374837  0.6977529421382116  0.6198108361779582
  0.3723833657013767  0.6853997826908403  0.6203586789040515
  0.4424363722196429  0.7489647491345801  0.5928651139092118
  0.5983048555428614  0.7170613518883313  0.6011565208037573
  0.5382950161372357  0.7088158689870395  0.6618257437758241
  0.5557677935235860  0.6589221440011526  0.6187307611464676
  0.3073172452814468  0.6953361323343887  0.6023897756313924
  0.3713173712148786  0.6967496239777492  0.6623102078612471
  0.3785954157094526  0.6459903361551446  0.6195442765133309
  0.5306971237377858  0.8052907151585804  0.4840293611191225
 
  0.00000000E+00  0.00000000E+00  0.00000000E+00
  0.00000000E+00  0.00000000E+00  0.00000000E+00
  0.00000000E+00  0.00000000E+00  0.00000000E+00
  0.00000000E+00  0.00000000E+00  0.00000000E+00
  0.00000000E+00  0.00000000E+00  0.00000000E+00
  0.00000000E+00  0.00000000E+00  0.00000000E+00
  0.00000000E+00  0.00000000E+00  0.00000000E+00
  0.00000000E+00  0.00000000E+00  0.00000000E+00
  0.00000000E+00  0.00000000E+00  0.00000000E+00
  0.00000000E+00  0.00000000E+00  0.00000000E+00
  0.00000000E+00  0.00000000E+00  0.00000000E+00
  0.00000000E+00  0.00000000E+00  0.00000000E+00
  0.00000000E+00  0.00000000E+00  0.00000000E+00
  0.00000000E+00  0.00000000E+00  0.00000000E+00
  0.00000000E+00  0.00000000E+00  0.00000000E+00
  0.00000000E+00  0.00000000E+00  0.00000000E+00
  0.00000000E+00  0.00000000E+00  0.00000000E+00
  0.00000000E+00  0.00000000E+00  0.00000000E+00
  0.00000000E+00  0.00000000E+00  0.00000000E+00
  0.00000000E+00  0.00000000E+00  0.00000000E+00
  0.00000000E+00  0.00000000E+00  0.00000000E+00
  0.00000000E+00  0.00000000E+00  0.00000000E+00
  0.00000000E+00  0.00000000E+00  0.00000000E+00
  0.00000000E+00  0.00000000E+00  0.00000000E+00
  0.00000000E+00  0.00000000E+00  0.00000000E+00
  0.00000000E+00  0.00000000E+00  0.00000000E+00
  0.00000000E+00  0.00000000E+00  0.00000000E+00
  0.00000000E+00  0.00000000E+00  0.00000000E+00
  0.00000000E+00  0.00000000E+00  0.00000000E+00
  0.00000000E+00  0.00000000E+00  0.00000000E+00
  0.00000000E+00  0.00000000E+00  0.00000000E+00
  0.00000000E+00  0.00000000E+00  0.00000000E+00
  0.00000000E+00  0.00000000E+00  0.00000000E+00
  0.00000000E+00  0.00000000E+00  0.00000000E+00
  0.00000000E+00  0.00000000E+00  0.00000000E+00
  0.00000000E+00  0.00000000E+00  0.00000000E+00
  0.00000000E+00  0.00000000E+00  0.00000000E+00
  0.00000000E+00  0.00000000E+00  0.00000000E+00
  0.00000000E+00  0.00000000E+00  0.00000000E+00
  0.00000000E+00  0.00000000E+00  0.00000000E+00
  0.00000000E+00  0.00000000E+00  0.00000000E+00
  0.00000000E+00  0.00000000E+00  0.00000000E+00
  0.00000000E+00  0.00000000E+00  0.00000000E+00
  0.00000000E+00  0.00000000E+00  0.00000000E+00
  0.00000000E+00  0.00000000E+00  0.00000000E+00
  0.00000000E+00  0.00000000E+00  0.00000000E+00
  0.00000000E+00  0.00000000E+00  0.00000000E+00
  0.00000000E+00  0.00000000E+00  0.00000000E+00
  0.00000000E+00  0.00000000E+00  0.00000000E+00
  0.00000000E+00  0.00000000E+00  0.00000000E+00
  0.00000000E+00  0.00000000E+00  0.00000000E+00
  0.00000000E+00  0.00000000E+00  0.00000000E+00
  0.00000000E+00  0.00000000E+00  0.00000000E+00
  0.00000000E+00  0.00000000E+00  0.00000000E+00
  0.00000000E+00  0.00000000E+00  0.00000000E+00
  0.00000000E+00  0.00000000E+00  0.00000000E+00
  0.00000000E+00  0.00000000E+00  0.00000000E+00
  0.00000000E+00  0.00000000E+00  0.00000000E+00
  0.00000000E+00  0.00000000E+00  0.00000000E+00
  0.00000000E+00  0.00000000E+00  0.00000000E+00
  0.00000000E+00  0.00000000E+00  0.00000000E+00
  0.00000000E+00  0.00000000E+00  0.00000000E+00
  0.00000000E+00  0.00000000E+00  0.00000000E+00
  0.00000000E+00  0.00000000E+00  0.00000000E+00
  0.00000000E+00  0.00000000E+00  0.00000000E+00
  0.00000000E+00  0.00000000E+00  0.00000000E+00
  0.00000000E+00  0.00000000E+00  0.00000000E+00
  0.00000000E+00  0.00000000E+00  0.00000000E+00
  0.00000000E+00  0.00000000E+00  0.00000000E+00
  0.00000000E+00  0.00000000E+00  0.00000000E+00
  0.00000000E+00  0.00000000E+00  0.00000000E+00
  0.00000000E+00  0.00000000E+00  0.00000000E+00
  0.00000000E+00  0.00000000E+00  0.00000000E+00
  0.00000000E+00  0.00000000E+00  0.00000000E+00
  0.00000000E+00  0.00000000E+00  0.00000000E+00
  0.00000000E+00  0.00000000E+00  0.00000000E+00
  0.00000000E+00  0.00000000E+00  0.00000000E+00
  0.00000000E+00  0.00000000E+00  0.00000000E+00
  0.00000000E+00  0.00000000E+00  0.00000000E+00
  0.00000000E+00  0.00000000E+00  0.00000000E+00
  0.00000000E+00  0.00000000E+00  0.00000000E+00
  0.00000000E+00  0.00000000E+00  0.00000000E+00
  0.00000000E+00  0.00000000E+00  0.00000000E+00
  0.00000000E+00  0.00000000E+00  0.00000000E+00
  0.00000000E+00  0.00000000E+00  0.00000000E+00
