# Supplementary material for: Tuning the reactivity of carbon surfaces with oxygen-containing functional groups
Source: Nat Commun. 2023 Apr 21;14:2293. doi: 10.1038/s41467-023-37962-3 (PMC10121666; doi:10.1038/s41467-023-37962-3)
Supplement: Supplementary file 3 — Source Data [file 41467_2023_37962_MOESM3_ESM.zip › Dataset for tuning oxygen-containing functional groups and reactivity of carbon surfaces-update/from DFT energy to free energy/CONTCAR_C3H6]

 C  H                                   
   1.00000000000000     
    20.0000000000000000    0.0000000000000000    0.0000000000000000
     0.0000000000000000   21.0000000000000000    0.0000000000000000
     0.0000000000000000    0.0000000000000000   22.0000000000000000
   C    H 
     3     6
Direct
  0.4747177364767686  0.5390811347274660  0.4840274054097223
  0.4808929755410989  0.5069414570393384  0.5445332173568136
  0.4984269279458555  0.5164911314751580  0.4314762052975115
  0.4485365367371569  0.5849250617911252  0.4838477832929965
  0.5077424246815191  0.5375148784389679  0.5771114046052184
  0.4923212097701041  0.5426231003015676  0.3889734248624936
  0.4313594125760690  0.4976749087036484  0.5646032251905437
  0.5077697251393027  0.4614489840967366  0.5410963168529552
  0.5249242061321086  0.4710348624736180  0.4290870625862788
 
  0.00000000E+00  0.00000000E+00  0.00000000E+00
  0.00000000E+00  0.00000000E+00  0.00000000E+00
  0.00000000E+00  0.00000000E+00  0.00000000E+00
  0.00000000E+00  0.00000000E+00  0.00000000E+00
  0.00000000E+00  0.00000000E+00  0.00000000E+00
  0.00000000E+00  0.00000000E+00  0.00000000E+00
  0.00000000E+00  0.00000000E+00  0.00000000E+00
  0.00000000E+00  0.00000000E+00  0.00000000E+00
  0.00000000E+00  0.00000000E+00  0.00000000E+00
