# Supplementary material for: Tuning the reactivity of carbon surfaces with oxygen-containing functional groups
Source: Nat Commun. 2023 Apr 21;14:2293. doi: 10.1038/s41467-023-37962-3 (PMC10121666; doi:10.1038/s41467-023-37962-3)
Supplement: Supplementary file 3 — Source Data [file 41467_2023_37962_MOESM3_ESM.zip › Dataset for tuning oxygen-containing functional groups and reactivity of carbon surfaces-update/from DFT energy to free energy/CONTCAR_C3H8O]

 O  C  H                                
   1.00000000000000     
    20.0000000000000000    0.0000000000000000    0.0000000000000000
     0.0000000000000000   21.0000000000000000    0.0000000000000000
     0.0000000000000000    0.0000000000000000   22.0000000000000000
   O    C    H 
     1     3     8
Direct
  0.5644025942902138  0.4848102646466828  0.4619858068580814
  0.4922239206944395  0.4826689367618455  0.4638463937603152
  0.4687259458653982  0.5515505151247229  0.4621181378238347
  0.4675037024614452  0.4470051488448237  0.5200399583462458
  0.4737135476410151  0.4579731216813697  0.4226149963178265
  0.4879058978399832  0.5755634692355478  0.4213574634588225
  0.4138464206393260  0.5539556907981940  0.4615346868129325
  0.4869952167399701  0.5773792670696787  0.5022998735071398
  0.4856768271028513  0.3975128886680363  0.5202683549469365
  0.4125269976258201  0.4454404683602540  0.5213113425605387
  0.4854213788674008  0.4705874892955719  0.5615891396723832
  0.5810625502321385  0.4412670252275663  0.4628474822985731
 
  0.00000000E+00  0.00000000E+00  0.00000000E+00
  0.00000000E+00  0.00000000E+00  0.00000000E+00
  0.00000000E+00  0.00000000E+00  0.00000000E+00
  0.00000000E+00  0.00000000E+00  0.00000000E+00
  0.00000000E+00  0.00000000E+00  0.00000000E+00
  0.00000000E+00  0.00000000E+00  0.00000000E+00
  0.00000000E+00  0.00000000E+00  0.00000000E+00
  0.00000000E+00  0.00000000E+00  0.00000000E+00
  0.00000000E+00  0.00000000E+00  0.00000000E+00
  0.00000000E+00  0.00000000E+00  0.00000000E+00
  0.00000000E+00  0.00000000E+00  0.00000000E+00
  0.00000000E+00  0.00000000E+00  0.00000000E+00
