# Supplementary material for: Tuning the reactivity of carbon surfaces with oxygen-containing functional groups
Source: Nat Commun. 2023 Apr 21;14:2293. doi: 10.1038/s41467-023-37962-3 (PMC10121666; doi:10.1038/s41467-023-37962-3)
Supplement: Supplementary file 3 — Source Data [file 41467_2023_37962_MOESM3_ESM.zip › Dataset for tuning oxygen-containing functional groups and reactivity of carbon surfaces-update/from DFT energy to free energy/CONTCAR_H2O]

 O  H                                   
   1.00000000000000     
    20.0000000000000000    0.0000000000000000    0.0000000000000000
     0.0000000000000000   21.0000000000000000    0.0000000000000000
     0.0000000000000000    0.0000000000000000   22.0000000000000000
   O    H 
     1     2
Direct
  0.5049999999999955  0.5000000000000000  0.5134962770902050
  0.5049999999999955  0.5366118138531775  0.4864336796367184
  0.5049999999999955  0.4633881861468154  0.4864336796367184
 
  0.00000000E+00  0.00000000E+00  0.00000000E+00
  0.00000000E+00  0.00000000E+00  0.00000000E+00
  0.00000000E+00  0.00000000E+00  0.00000000E+00
