# Supplementary material for: Tuning the reactivity of carbon surfaces with oxygen-containing functional groups
Source: Nat Commun. 2023 Apr 21;14:2293. doi: 10.1038/s41467-023-37962-3 (PMC10121666; doi:10.1038/s41467-023-37962-3)
Supplement: Supplementary file 3 — Source Data [file 41467_2023_37962_MOESM3_ESM.zip › Dataset for tuning oxygen-containing functional groups and reactivity of carbon surfaces-update/from DFT energy to free energy/getG_COOH.py]

# -*- coding: utf-8 -*-
"""
Created on Tue Aug 11 09:19:16 2020

@author: 13025
"""

import os
from pprint import pprint
from pathlib import Path
from pmutt.io.excel import read_excel
from pmutt.chemkin import CatSite
from pmutt.empirical.references import Reference, References
import numpy as np
from pmutt.empirical.nasa import Nasa
from pmutt import pmutt_list_to_dict
from pmutt.reaction import ChemkinReaction, Reactions
from pmutt.io.thermdat import write_thermdat, read_thermdat
from pmutt import pmutt_list_to_dict
from pmutt.reaction import ChemkinReaction, Reactions
from pmutt.io import chemkin as ck_io
from pmutt import constants as c
from pmutt.statmech import StatMech, presets
from pmutt.reaction import Reaction


# Find the location of Jupyter notebook
# Note that normally Python scripts have a __file__ variable but Jupyter notebook doesn't.
# Using pathlib can overcome this limiation
notebook_path = Path().resolve()
base_path = os.path.dirname(__file__)
os.chdir(notebook_path)
#excel_path = './input_omkm_FeNC1.xlsx'
new_species_thermdat = read_thermdat('{}/thermdatCOOH'.format(base_path))
Ts=523
for i in new_species_thermdat:
   G = i.get_GoRT(T=Ts)*c.R('eV/K')*Ts
   print('%s    %f' % (i.name,G))
   #G1 = i.get_G(T=Ts,units='eV')
   #print('%s    %f' % (i.name,G1))
