# Supplementary material for: Tuning the reactivity of carbon surfaces with oxygen-containing functional groups
Source: Nat Commun. 2023 Apr 21;14:2293. doi: 10.1038/s41467-023-37962-3 (PMC10121666; doi:10.1038/s41467-023-37962-3)
Supplement: Supplementary file 3 — Source Data [file 41467_2023_37962_MOESM3_ESM.zip › Dataset for tuning oxygen-containing functional groups and reactivity of carbon surfaces-update/from DFT energy to free energy/pmutt process_COOH.py]

# -*- coding: utf-8 -*-
"""
Created on Thu Aug  6 10:28:59 2020

@author: 13025
"""

import os
from pprint import pprint
from pathlib import Path
from pmutt.io.excel import read_excel
from pmutt.chemkin import CatSite
from pmutt.empirical.references import Reference, References
from pmutt.io.chemkin import write_gas, write_surf, write_EA,write_tube_mole
import numpy as np
from pmutt.empirical.nasa import Nasa
from pmutt import pmutt_list_to_dict
from pmutt.reaction import ChemkinReaction, Reactions
from pmutt.io.thermdat import write_thermdat, read_thermdat
from pmutt import pmutt_list_to_dict
from pmutt.reaction import ChemkinReaction, Reactions
from pmutt.io import chemkin as ck_io
from pmutt import constants as c
#from pmutt.statmech import StatMech, presets
#from pmutt.reaction import Reaction


# Find the location of Jupyter notebook
# Note that normally Python scripts have a __file__ variable but Jupyter notebook doesn't.
# Using pathlib can overcome this limiation
notebook_path = Path().resolve()
base_path = os.path.dirname(__file__)
os.chdir(notebook_path)
excel_path = './pMuTT_free energy for COOH.xlsx'

cat_site_data = read_excel(io=excel_path, sheet_name='cat_sites')[0]
cat_site = CatSite(**cat_site_data)

# Print the properties of the catalyst site
pprint(cat_site.to_dict())
references_data = read_excel(io=excel_path, sheet_name='refs')

# Convert data to Reference objects and put them in a list
refs_list = [Reference(**ref_data) for ref_data in references_data]

# Assign the Reference objects to a References object so offsets can be calculated
refs = References(references=refs_list)

# Print out the offsets calculated
print(refs.offset)

# Range of data to fit the Nasa polynomials
T_low = 298.15 # K
T_high = 723.15 # K
species_data = read_excel(io=excel_path, sheet_name='species')
species = []
for specie_data in species_data:
    specie = Nasa.from_model(T_low=T_low, T_high=T_high, references=refs, **specie_data) # Previously was Nasa.from_model
    # If the species is a surface species, assign the catalyst site specified above
    if specie.phase.lower() == 's':
        specie.cat_site = cat_site
        specie.n_sites = 1
    species.append(specie)

NASAspecies = read_thermdat('./thermdatNIST_GRW.txt')    
species.extend(NASAspecies)

# Convert list of Nasa polynomials to dictionary of Nasa polynomials
species_dict = pmutt_list_to_dict(species)
surf_rxns=read_excel(io='./pMuTT_free energy for COOH.xlsx',sheet_name='reactions')
rxns = Reactions(reactions=
      [ChemkinReaction.from_string(species=species_dict, **rxn_data,sticking_coeff=0.5) for rxn_data in surf_rxns]) 

write_thermdat(filename='thermdatCOOH',nasa_species=species)
write_gas(nasa_species=species,reactions=rxns,filename='gas.inp')
write_surf(nasa_species=species,reactions=rxns,use_mw_corrections=False,act_method_name='get_G_act',act_units='kcal/mol',filename='surf.inp')


    
#write_EA(reactions=rxns,conditions=conditions,act_method_name='get_GoRT_act',filename='EAs.inp')
#mole_frac=[{'C3H8O':0.9874,'C5H4O2':0.0126,'Zn(S)':1}]
#write_tube_mole(mole_frac_conditions=mole_frac,nasa_species=species,filename='tube_mole.inp')
