# Supplementary material for: Tuning the reactivity of carbon surfaces with oxygen-containing functional groups
Source: Nat Commun. 2023 Apr 21;14:2293. doi: 10.1038/s41467-023-37962-3 (PMC10121666; doi:10.1038/s41467-023-37962-3)
Supplement: Supplementary file 3 — Source Data [file 41467_2023_37962_MOESM3_ESM.zip › Dataset for tuning oxygen-containing functional groups and reactivity of carbon surfaces-update/from DFT energy to free energy/pMuTT_free energy for COOH.xlsx]

## Sheet: reactions
reaction_str	is_adsorption	beta
Reaction string	If True, the reaction represents adsorption
C3H8O+C(S) = IPA(S) + C(B)	TRUE	0
IPA(S) = TS1(S) = C3H7_H2O(S)	FALSE	1
C3H7_H2O(S) = C3H7(S) + H2O	TRUE	0
C3H7(S) = TS3(S)=C3H6(S)	FALSE	1
C3H6+C(S) =C3H6(S) + C(B)	TRUE	0
C3H7_H2O(S) = TS2(S) = C3H6_H2O(S)	FALSE	1
C3H6(S) + H2O = C3H6_H2O(S)	TRUE	0

## Sheet: species
name	phase	elements.H	elements.O	elements.C	elements.GC	geometry	symmetrynumber	atoms	statmech_model	n_sites	potentialenergy	vib_wavenumber	vib_wavenumber	vib_wavenumber	vib_wavenumber	vib_wavenumber	vib_wavenumber	vib_wavenumber	vib_wavenumber	vib_wavenumber	vib_wavenumber	vib_wavenumber	vib_wavenumber	vib_wavenumber	vib_wavenumber	vib_wavenumber	vib_wavenumber	vib_wavenumber	vib_wavenumber	vib_wavenumber	vib_wavenumber	vib_wavenumber	vib_wavenumber	vib_wavenumber	vib_wavenumber	vib_wavenumber	vib_wavenumber	vib_wavenumber	vib_wavenumber	vib_wavenumber	vib_wavenumber	vib_wavenumber	vib_wavenumber	vib_wavenumber	vib_wavenumber	vib_wavenumber	vib_wavenumber	vib_wavenumber	vib_wavenumber
Name of the species	G' for gas, 'S' for surface		Stoichiometric formula	Phase of the Species. Supported options: G - gas S - surface					Statistical model to use	Number of sites occupied	DFT energy in eV. If this is an adsorbed species, substract the energy of the surface	Vibrational wavenumber in 1/cm	Vibrational wavenumber in 1/cm	Vibrational wavenumber in 1/cm	Vibrational wavenumber in 1/cm	Vibrational wavenumber in 1/cm	Vibrational wavenumber in 1/cm	Vibrational wavenumber in 1/cm	Vibrational wavenumber in 1/cm	Vibrational wavenumber in 1/cm	Vibrational wavenumber in 1/cm	Vibrational wavenumber in 1/cm	Vibrational wavenumber in 1/cm	Vibrational wavenumber in 1/cm	Vibrational wavenumber in 1/cm	Vibrational wavenumber in 1/cm	Vibrational wavenumber in 1/cm	Vibrational wavenumber in 1/cm	Vibrational wavenumber in 1/cm	Vibrational wavenumber in 1/cm	Vibrational wavenumber in 1/cm	Vibrational wavenumber in 1/cm	Vibrational wavenumber in 1/cm	Vibrational wavenumber in 1/cm	Vibrational wavenumber in 1/cm	Vibrational wavenumber in 1/cm	Vibrational wavenumber in 1/cm	Vibrational wavenumber in 1/cm	Vibrational wavenumber in 1/cm	Vibrational wavenumber in 1/cm	Vibrational wavenumber in 1/cm	Vibrational wavenumber in 1/cm	Vibrational wavenumber in 1/cm	Vibrational wavenumber in 1/cm	Vibrational wavenumber in 1/cm	Vibrational wavenumber in 1/cm	Vibrational wavenumber in 1/cm	Vibrational wavenumber in 1/cm	Vibrational wavenumber in 1/cm
IPA(S)	S	8	1	3	0				Harmonic	1	-64.2359	3377.16	3060.39	3052.76	3049.52	3042.33	2988.68	2975.63	2971.45	2967.48	1659.82	1460.67	1458.37	1443.46	1436.78	1435.8	1380.17	1365.31	1349.1	1326.23	1291.28	1207.24	1148.56	1123.07	1088.12	934.028	929.41	916.684	898.877	801.741	759.471	724.321	717.978	471.75	438.63	424.127	369.128	360.942	282.223
TS1(S)	S	8	1	3	0				Harmonic	1	-62.0272	3733.1	3143.74	3087.79	3069.85	3019.35	2956.32	2929.18	2883.43	2844.48	1652.15	1525.57	1464.48	1431.42	1390.44	1383.94	1347.56	1319.06	1311.29	1298.71	1183.24	1159.59	1009.57	932.088	917.962	867.756	798.473	774.475	746.172	682.034	524.395	429.519	403.651	398.625	375.833	269.767	233.135	218.484	212.712
C3H7_H2O(S)	S	8	1	3	0				Harmonic	1	-64.1237	3810.64	3500.7	3072.4	3067.6	3061.97	3052.19	3024.19	2983.42	2980.43	1666.3	1604.02	1462.31	1447.75	1438.31	1433.26	1370.93	1354.03	1331.87	1322.83	1181.83	1163.85	1138.94	1082.99	931.057	914.268	906.196	846.465	813.767	724.552	596.918	489.052	433.577	424.971	394.786	365.69	280.99	244.188	222.247
C3H7(S)	S	6	0	3	0				Harmonic	1	-49.576	3074.6	3065.79	3058.27	3050.73	2997.36	2984.53	2981.99	1695.91	1464.35	1447.56	1438.69	1432.12	1370.04	1353.18	1327.28	1311.24	1164.91	1141.19	1138.35	1090.69	928.711	914.179	909.946	827.612	815.047	719.797	486.706	426.499	417.293	371.492	262.935	235.984	213.626	201.562	164.997	137.346	102.494	57.246
TS3(S)	S	6	0	3	0				Harmonic	1	-47.9128	3125.71	3106.17	3079.8	3031.67	3030.77	2957.56	1590.76	1509.05	1445.63	1423.63	1413.14	1382.42	1343.1	1338.34	1304.56	1249.03	1168.09	1024.85	965.337	938.062	914.624	872.836	822.569	748.515	650.641	556.843	436.708	426.44	395.087	340.393	273.496	222.91	206.92	155.468	132.553	120.021	59.6916	18.6713
C3H6(S)	S	6	0	3	0				Harmonic	1	-48.9272	3574.36	3152.03	3066.48	3058.59	3042.8	3025.1	2967.39	1716.58	1652.9	1439.81	1426.84	1399.1	1355.29	1312.72	1289.46	1159.53	1108.3	1030.14	1001.55	918.762	914.03	910.627	748.824	704.784	584.745	551.693	427.53	400.133	365.741	216.806	201.569	161.013	154.361	106.037	95.3176	77.1866	63.0468	49.8085
TS2(S)	S	8	1	3	0				Harmonic	1	-62.4574	3806.39	3514.2	3127.96	3111.42	3085.35	3031.32	3025.51	2947.6	1609.97	1590.69	1524.91	1442.41	1411.68	1399.06	1373.59	1338.82	1325.28	1290.7	1260.71	1168.42	1020.74	977.362	942.066	921.972	864.281	806.468	773.021	673.067	592.586	580.77	424.229	406.811	395.14	349.031	312.249	266.753	201.055	193.296
C3H6_H2O(S)	S	8	1	3	0				Harmonic	1	-63.7441	3666.47	3446.64	3154.91	3070.72	3064.88	3050.74	3009.37	2962.26	2942.89	1663.51	1648.93	1614.76	1446.42	1435.86	1430.14	1401.35	1359.58	1290.33	1225.56	1161.67	1037.5	1011.88	1002.32	922.275	920.094	916.667	779.47	725.492	710.813	597.481	514.469	434.328	415.677	403.731	343.298	229.964	220.75	184.317
C(S)	S	0	0	0	1				Harmonic	1		3640.46	1713.75	1291.97	1096.04	735.07	693.94	577.651	390.419	352.14	166.207	136.049	46.6259
C(B)	S	0	0	0	1				Placeholder	1
[truncated: 32 more columns]

## Sheet: cat_sites
name	site_density	density	bulk_specie
Name of catalyst site	Site density in mol/cm2	Density in g/cm3	Name of the bulk specie
C(S)	8.54715e-11	22.4	C(B)

## Sheet: refs
name	elements.H	elements.O	elements.C	elements.GC	statmech_model	T_ref	HoRT_ref	potentialenergy	geometry	atoms	symmetrynumber	spin	vib_wavenumber	vib_wavenumber	vib_wavenumber	vib_wavenumber	vib_wavenumber	vib_wavenumber	vib_wavenumber	vib_wavenumber	vib_wavenumber	vib_wavenumber	vib_wavenumber	vib_wavenumber	vib_wavenumber	vib_wavenumber	vib_wavenumber	vib_wavenumber	vib_wavenumber	vib_wavenumber	vib_wavenumber	vib_wavenumber	vib_wavenumber	vib_wavenumber	vib_wavenumber	vib_wavenumber	vib_wavenumber	vib_wavenumber	vib_wavenumber	vib_wavenumber	vib_wavenumber	vib_wavenumber	vib_wavenumber	vib_wavenumber	vib_wavenumber
Name of the species	Stoichiometric formula	Stoichiometric formula	Stoichiometric formula	Stoichiometric formula	Type of thermodynamic model. Supported models include IdealGas and Harmonic	Only used for referencing. Reference Temperature in K	Only used for referencing. Dimensionless heat capacity (H/RT) corresponding to T_ref	DFT energy in eV. If this is an adsorbed species, substract the energy of the surface		Location to find atoms. See ase.read for supported formats	Symmetry number given by DOI: 10.1007/s00214-007-0328-0		Vibrational wavenumber in 1/cm	Vibrational wavenumber in 1/cm	Vibrational wavenumber in 1/cm	Vibrational wavenumber in 1/cm	Vibrational wavenumber in 1/cm	Vibrational wavenumber in 1/cm	Vibrational wavenumber in 1/cm	Vibrational wavenumber in 1/cm	Vibrational wavenumber in 1/cm	Vibrational wavenumber in 1/cm	Vibrational wavenumber in 1/cm	Vibrational wavenumber in 1/cm	Vibrational wavenumber in 1/cm	Vibrational wavenumber in 1/cm	Vibrational wavenumber in 1/cm	Vibrational wavenumber in 1/cm	Vibrational wavenumber in 1/cm	Vibrational wavenumber in 1/cm	Vibrational wavenumber in 1/cm	Vibrational wavenumber in 1/cm	Vibrational wavenumber in 1/cm	Vibrational wavenumber in 1/cm	Vibrational wavenumber in 1/cm	Vibrational wavenumber in 1/cm	Vibrational wavenumber in 1/cm	Vibrational wavenumber in 1/cm	Vibrational wavenumber in 1/cm	Vibrational wavenumber in 1/cm	Vibrational wavenumber in 1/cm	Vibrational wavenumber in 1/cm	Vibrational wavenumber in 1/cm	Vibrational wavenumber in 1/cm	Vibrational wavenumber in 1/cm
C3H8O	8	1	3	0	IdealGas	298.15	-110.005	-63.6462	nonlinear	./CONTCAR_C3H8O	1	0	3731.74	3061.92	3055.32	3045.87	3032.97	2982.2	2965.8	2896.03	1457.41	1447.41	1434.83	1432.44	1370.36	1355.64	1336.95	1319.78	1236.04	1144.27	1112.04	1057.64	926.835	918.744	897.867	805.812	469.929	404.86	354.514	281.598	254.698	212.037
C3H6	6	0	3	0	IdealGas	298.15	8.06786	-48.7089	nonlinear	./CONTCAR_C3H6	1	0	3151.51	3068.79	3061.07	3042.68	3008.65	2956.64	1658.8	1443.72	1426.54	1403.01	1355.95	1287.7	1154.24	1028.11	996.336	916.519	914.361	902.697	574.018	414.892	206.054
H2O	2	1	0	0	IdealGas	298.15	-97.551	-14.2234	nonlinear	./CONTCAR_H2O	2	0	3840.87	3726.53	1583.32
C	0	0	0	1	Placeholder	298.15	0
