# Supplementary material for: Tuning the reactivity of carbon surfaces with oxygen-containing functional groups
Source: Nat Commun. 2023 Apr 21;14:2293. doi: 10.1038/s41467-023-37962-3 (PMC10121666; doi:10.1038/s41467-023-37962-3)
Supplement: Supplementary file 3 — Source Data [file 41467_2023_37962_MOESM3_ESM.zip › Dataset for tuning oxygen-containing functional groups and reactivity of carbon surfaces-update/from DFT energy to free energy/pMuTT_Free energy for OH.xlsx]

## Sheet: reactions
reaction_str	is_adsorption	beta
Reaction string	If True, the reaction represents adsorption
C3H8O+GOH(S) = IPAGOH(S) + GOH(B)	TRUE	0
IPAGOH(S) = TS1(S) = C3H7_H2O_GO(S)	FALSE	1
C3H7_H2O_GO(S) = C3H7_GO(S) + H2O	TRUE	0
C3H7_GO(S) = TS3(S)=C3H6_GOH(S)	FALSE	1
C3H6+GOH(S) =C3H6_GOH(S) + GOH(B)	TRUE	0
C3H7_H2O_GO(S) = TS2(S) = C3H6_H2O_GOH(S)	FALSE	1
C3H6_GOH(S) + H2O = C3H6_H2O_GOH(S)	TRUE	0

## Sheet: species
name	phase	elements.H	elements.O	elements.C	elements.GOH	geometry	symmetrynumber	atoms	statmech_model	n_sites	potentialenergy	vib_wavenumber	vib_wavenumber	vib_wavenumber	vib_wavenumber	vib_wavenumber	vib_wavenumber	vib_wavenumber	vib_wavenumber	vib_wavenumber	vib_wavenumber	vib_wavenumber	vib_wavenumber	vib_wavenumber	vib_wavenumber	vib_wavenumber	vib_wavenumber	vib_wavenumber	vib_wavenumber	vib_wavenumber	vib_wavenumber	vib_wavenumber	vib_wavenumber	vib_wavenumber	vib_wavenumber	vib_wavenumber	vib_wavenumber	vib_wavenumber	vib_wavenumber	vib_wavenumber	vib_wavenumber	vib_wavenumber	vib_wavenumber	vib_wavenumber	vib_wavenumber	vib_wavenumber	vib_wavenumber	vib_wavenumber	vib_wavenumber
Name of the species	G' for gas, 'S' for surface		Stoichiometric formula	Phase of the Species. Supported options: G - gas S - surface					Statistical model to use	Number of sites occupied	DFT energy in eV. If this is an adsorbed species, substract the energy of the surface	Vibrational wavenumber in 1/cm	Vibrational wavenumber in 1/cm	Vibrational wavenumber in 1/cm	Vibrational wavenumber in 1/cm	Vibrational wavenumber in 1/cm	Vibrational wavenumber in 1/cm	Vibrational wavenumber in 1/cm	Vibrational wavenumber in 1/cm	Vibrational wavenumber in 1/cm	Vibrational wavenumber in 1/cm	Vibrational wavenumber in 1/cm	Vibrational wavenumber in 1/cm	Vibrational wavenumber in 1/cm	Vibrational wavenumber in 1/cm	Vibrational wavenumber in 1/cm	Vibrational wavenumber in 1/cm	Vibrational wavenumber in 1/cm	Vibrational wavenumber in 1/cm	Vibrational wavenumber in 1/cm	Vibrational wavenumber in 1/cm	Vibrational wavenumber in 1/cm	Vibrational wavenumber in 1/cm	Vibrational wavenumber in 1/cm	Vibrational wavenumber in 1/cm	Vibrational wavenumber in 1/cm	Vibrational wavenumber in 1/cm	Vibrational wavenumber in 1/cm	Vibrational wavenumber in 1/cm	Vibrational wavenumber in 1/cm	Vibrational wavenumber in 1/cm	Vibrational wavenumber in 1/cm	Vibrational wavenumber in 1/cm	Vibrational wavenumber in 1/cm	Vibrational wavenumber in 1/cm	Vibrational wavenumber in 1/cm	Vibrational wavenumber in 1/cm	Vibrational wavenumber in 1/cm	Vibrational wavenumber in 1/cm
IPAGOH(S)	S	8	1	3	0				Harmonic	1	-64.1271	3740.34	3291.76	3070.61	3064.81	3061.59	3039.49	2989.67	2971.7	2931.74	1457.08	1447.84	1438.33	1432.08	1376.04	1364.41	1343.99	1331.05	1320.58	1242.26	1150.89	1107.43	1067.27	925.328	916.31	902.86	815.715	795.18	720.801	476.835	414.138	391.454	363.732	305.766	261.621	233.709	217.795	174.274	128.321
TS1(S)	S	8	1	3	0				Harmonic	1	-62.2246	3751.91	3133.1	3074.77	3066.13	3013.93	3007.91	2895.69	2886.57	2454.19	1608.15	1441.6	1434.14	1404.91	1391.66	1344.7	1331.34	1316.65	1162.94	1149.9	1031.43	1008.05	912.828	905.076	860.683	828.599	709.12	591.166	467.473	410.476	382.65	306.212	246.031	202.826	164.586	129.085	114.484	99.1605	74.8715
C3H7_H2O_GO(S)	S	8	1	3	0				Harmonic	1	-63.8996	3807.71	3497.45	3078.99	3070.13	3059.17	3052.02	2996.68	2987.13	2982.16	1598.01	1458.13	1447.87	1432.65	1432.27	1368.41	1353.65	1339.81	1316.22	1160.78	1129.68	1089.25	914.505	904.832	893.024	816.771	663.328	642.684	504.288	454.889	389.775	367.276	285.879	266.333	252.872	213.579	174.315	140.557	133.835
C3H7_GO(S)	S	6	0	3	0				Harmonic	1	-49.3628	3077.98	3073.07	3063.46	3053.84	2995.73	2990.75	2985.45	1456.99	1444.93	1433.66	1429.71	1364.35	1349.68	1326.75	1315.58	1152.55	1123	1092.29	915.021	904.957	889.075	823.405	657.655	509.915	402.816	377.704	275.608	248.216	236.659	199.46	82.175	64.994	50
TS3(S)	S	6	0	3	0				Harmonic	1	-47.5393	3141.95	3110.47	3085.21	3049.27	3022.38	2935.42	1702.13	1476.14	1436.28	1404.41	1382.94	1329.96	1328.12	1253.52	1173.6	1022.2	1002.78	937.049	924.225	848.668	802.375	556.928	498.908	430.425	373.579	328.233	239.378	168.661	146.604	110.905	77.3667	50
C3H6_GOH(S)	S	6	0	3	0				Harmonic	1	-48.9745	3679.35	3159.45	3076.58	3070.06	3054.23	3025.81	2972.31	1651.93	1438.55	1423.49	1397.81	1356.34	1286.84	1223.35	1155.21	1026.47	994.86	913.44	910.832	903.802	765.794	575.293	415.453	365.479	245.391	182.785	135.471	87.4489	63.113	39.3555	14.3329	50	50
TS2(S)	S	8	1	3	0				Harmonic	1	-62.0519	3801.68	3559.8	3157.15	3116.56	3094.55	3062.66	3030.08	2945.65	1781.56	1575.07	1475.49	1434.83	1399.63	1381.35	1322.29	1314.34	1250.71	1166.75	1033.43	999.649	932.569	914.591	829.604	796.634	550.822	526.583	475.131	415.284	363.182	297.025	295.037	210.133	137.79	114.131	99.454	78.8081	62.6413	42.6257
C3H6_H2O_GOH(S)	S	8	1	3	0				Harmonic	1	-63.7425	3795.64	3487.02	3324.95	3150.16	3069.72	3062.33	3045.65	3022.09	2968.49	1641.96	1586.01	1439.8	1423.13	1397.94	1372.61	1359.07	1293.33	1164.05	1034.8	1008.38	923.391	918.74	908.76	837.594	779.795	597.482	507.922	426.695	422.887	340.588	265.548	255.485	225.281	207.325	181.736	173.775	135.868	128.335
GOH(S)	S	0	0	0	1				Harmonic	1		3714.74	1231.68	770.403	416.356	409.759	164.136
GOH(B)	S	0	0	0	1				Placeholder	1
[truncated: 32 more columns]

## Sheet: cat_sites
name	site_density	density	bulk_specie
Name of catalyst site	Site density in mol/cm2	Density in g/cm3	Name of the bulk specie
GOH(S)	8.54715e-11	22.4	GOH(B)

## Sheet: refs
name	elements.H	elements.O	elements.C	elements.GOH	statmech_model	T_ref	HoRT_ref	potentialenergy	geometry	atoms	symmetrynumber	spin	vib_wavenumber	vib_wavenumber	vib_wavenumber	vib_wavenumber	vib_wavenumber	vib_wavenumber	vib_wavenumber	vib_wavenumber	vib_wavenumber	vib_wavenumber	vib_wavenumber	vib_wavenumber	vib_wavenumber	vib_wavenumber	vib_wavenumber	vib_wavenumber	vib_wavenumber	vib_wavenumber	vib_wavenumber	vib_wavenumber	vib_wavenumber	vib_wavenumber	vib_wavenumber	vib_wavenumber	vib_wavenumber	vib_wavenumber	vib_wavenumber	vib_wavenumber	vib_wavenumber	vib_wavenumber	vib_wavenumber	vib_wavenumber	vib_wavenumber
Name of the species	Stoichiometric formula	Stoichiometric formula	Stoichiometric formula	Stoichiometric formula	Type of thermodynamic model. Supported models include IdealGas and Harmonic	Only used for referencing. Reference Temperature in K	Only used for referencing. Dimensionless heat capacity (H/RT) corresponding to T_ref	DFT energy in eV. If this is an adsorbed species, substract the energy of the surface		Location to find atoms. See ase.read for supported formats	Symmetry number given by DOI: 10.1007/s00214-007-0328-0		Vibrational wavenumber in 1/cm	Vibrational wavenumber in 1/cm	Vibrational wavenumber in 1/cm	Vibrational wavenumber in 1/cm	Vibrational wavenumber in 1/cm	Vibrational wavenumber in 1/cm	Vibrational wavenumber in 1/cm	Vibrational wavenumber in 1/cm	Vibrational wavenumber in 1/cm	Vibrational wavenumber in 1/cm	Vibrational wavenumber in 1/cm	Vibrational wavenumber in 1/cm	Vibrational wavenumber in 1/cm	Vibrational wavenumber in 1/cm	Vibrational wavenumber in 1/cm	Vibrational wavenumber in 1/cm	Vibrational wavenumber in 1/cm	Vibrational wavenumber in 1/cm	Vibrational wavenumber in 1/cm	Vibrational wavenumber in 1/cm	Vibrational wavenumber in 1/cm	Vibrational wavenumber in 1/cm	Vibrational wavenumber in 1/cm	Vibrational wavenumber in 1/cm	Vibrational wavenumber in 1/cm	Vibrational wavenumber in 1/cm	Vibrational wavenumber in 1/cm	Vibrational wavenumber in 1/cm	Vibrational wavenumber in 1/cm	Vibrational wavenumber in 1/cm	Vibrational wavenumber in 1/cm	Vibrational wavenumber in 1/cm	Vibrational wavenumber in 1/cm
C3H8O	8	1	3	0	IdealGas	298.15	-110.005	-63.6462	nonlinear	./CONTCAR_C3H8O	1	0	3731.74	3061.92	3055.32	3045.87	3032.97	2982.2	2965.8	2896.03	1457.41	1447.41	1434.83	1432.44	1370.36	1355.64	1336.95	1319.78	1236.04	1144.27	1112.04	1057.64	926.835	918.744	897.867	805.812	469.929	404.86	354.514	281.598	254.698	212.037
C3H6	6	0	3	0	IdealGas	298.15	8.06786	-48.7089	nonlinear	./CONTCAR_C3H6	1	0	3151.51	3068.79	3061.07	3042.68	3008.65	2956.64	1658.8	1443.72	1426.54	1403.01	1355.95	1287.7	1154.24	1028.11	996.336	916.519	914.361	902.697	574.018	414.892	206.054
H2O	2	1	0	0	IdealGas	298.15	-97.551	-14.2234	nonlinear	./CONTCAR_H2O	2	0	3840.87	3726.53	1583.32
GOH	0	0	0	1	Placeholder	298.15	0
