# Supplementary material for: Tuning the reactivity of carbon surfaces with oxygen-containing functional groups
Source: Nat Commun. 2023 Apr 21;14:2293. doi: 10.1038/s41467-023-37962-3 (PMC10121666; doi:10.1038/s41467-023-37962-3)
Supplement: Supplementary file 3 — Source Data [file 41467_2023_37962_MOESM3_ESM.zip › Dataset for tuning oxygen-containing functional groups and reactivity of carbon surfaces-update/from DFT energy to free energy/thermdatNIST_GRW.txt]

! ------------------------------------------------------------------------------
!  Gas Species from Burcat 
! ------------------------------------------------------------------------------
C3H8O           g 2/00  C   3H   8O   1     G200.000   6000      1000          1
 9.64183701E+00 2.00230715E-02-7.11967189E-06 1.14138950E-09-6.79935249E-14    2
-3.74835623E+04-2.56288343E+01 4.30755345E+00 1.02582798E-02 6.19565411E-05    3
-9.02973802E-08 3.73936384E-11-3.49249212E+04 7.55995822E+00                   4
C5H4O2          T 8/15  C   5H   4O   2     G200.000   6000      1000          1
 1.31133737E+01 1.57248586E-02-5.70919767E-06 9.26169147E-10-5.56414626E-14    2
-2.50165275E+04-4.26530545E+01 2.43957232E+00 2.09278841E-02 5.18001252E-05    3
-9.15579723E-08 4.03899529E-11-2.10820967E+04 1.78379147E+01                   4
C3H6O           ATcT A  C   3H   6O   1     G200.000   6000      1000          1
 7.29796974E+00 1.75656913E-02-6.31678065E-06 1.02025553E-09-6.10903592E-14    2
-2.95368927E+04-1.27591704E+01 5.55638920E+00-2.83863547E-03 7.05722951E-05    3
-8.78130984E-08 3.40290951E-11-2.78325393E+04 2.31960221E+00                   4
C5H6O2          T 8/15  C   5H   6O   2     G200.000   6000      1000          1
 1.29141558E+01 2.04594980E-02-7.38201899E-06 1.19252731E-09-7.13649073E-14    2
-3.21641623E+04-3.99281539E+01 3.67186678E+00 1.62109491E-02 7.07817082E-05    3
-1.10308362E-07 4.67566349E-11-2.83425523E+04 1.45419650E+01                   4
C3H6            g 2/00  C   3H   6    0     G200.000   6000      1000          1
 6.03870234E+00 1.62963931E-02-5.82130800E-06 9.35936829E-10-5.58603143E-14    2
-7.41715057E+02-8.43825992E+00 3.83464468E+00 3.29078952E-03 5.05228001E-05    3
-6.66251176E-08 2.63707473E-11 7.88717123E+02 7.53408013E+00                   4
C3H8            g 2/00  C   3H   8    0     G200.000   6000      1000          1
 6.66919760E+00 2.06108751E-02-7.36512349E-06 1.18434262E-09-7.06914630E-14    2
-1.62754066E+04-1.31943379E+01 4.21093013E+00 1.70886504E-03 7.06530164E-05    3
-9.20060565E-08 3.64618453E-11-1.43810883E+04 5.61004451E+00                   4
H2O             L 5/89  H   2O   1    0     G200.000   6000      1000.         1
 0.26770389E+01 0.29731816E-02-0.77376889E-06 0.94433514E-10-0.42689991E-14    2
-0.29885894E+05 0.68825500E+01 0.41986352E+01-0.20364017E-02 0.65203416E-05    3
-0.54879269E-08 0.17719680E-11-0.30293726E+05-0.84900901E+00                   4
H2O(L)          L 8/89  H   2O   1    0     L273.150   600       600.          1
 0.00000000E+00 0.00000000E+00 0.00000000E+00 0.00000000E+00 0.00000000E+00    2
 0.00000000E+00 0.00000000E+00 7.25575005E+01-6.62445402E-01 2.56198746E-03    3
-4.36591923E-06 2.78178981E-09-4.18865499E+04-2.88280137E+02                   4
! ------------------------------------------------------------------------------
