# Supplementary material for: Tuning the reactivity of carbon surfaces with oxygen-containing functional groups
Source: Nat Commun. 2023 Apr 21;14:2293. doi: 10.1038/s41467-023-37962-3 (PMC10121666; doi:10.1038/s41467-023-37962-3)
Supplement: Supplementary file 3 — Source Data [file 41467_2023_37962_MOESM3_ESM.zip › Dataset for tuning oxygen-containing functional groups and reactivity of carbon surfaces-update/Solve for Gi from XPS/Estimated peaks_R2.py]

# -*- coding: utf-8 -*-
"""
Created on Thu Feb 24 20:10:01 2022

@author: 13025
"""

import numpy as np
import pandas as pd
from scipy.optimize import nnls
from sklearn.metrics import r2_score
from sklearn.linear_model import LinearRegression


C_exp = pd.read_excel('./OLS_NNLS_withoutG9.xlsx', sheet_name = 'C_exp')
C_nnls = pd.read_excel('./OLS_NNLS_withoutG9.xlsx', sheet_name = 'C_nnls')
C_ols = pd.read_excel('./OLS_NNLS_withoutG9.xlsx', sheet_name = 'C_ols')


C_exp = np.array(C_exp,dtype='float64')
C_nnls = np.array(C_nnls,dtype='float64')
C_ols= np.array(C_ols,dtype='float64')
a = C_exp.shape[0]
#print (a)
for i in range((a)):
    S_exp=C_exp[i,0:11]
    S_nnls = C_nnls[i,0:11]
    S_ols = C_ols[i,0:11]
    R2_nnls = r2_score(S_exp, S_ols)
    R2_ols = r2_score(S_exp, S_ols)
    print (R2_nnls, R2_ols)
