# Supplementary material for: Tuning the reactivity of carbon surfaces with oxygen-containing functional groups
Source: Nat Commun. 2023 Apr 21;14:2293. doi: 10.1038/s41467-023-37962-3 (PMC10121666; doi:10.1038/s41467-023-37962-3)
Supplement: Supplementary file 3 — Source Data [file 41467_2023_37962_MOESM3_ESM.zip › Dataset for tuning oxygen-containing functional groups and reactivity of carbon surfaces-update/Solve for Gi from XPS/OLS_NNLS_withG9.py]

# -*- coding: utf-8 -*-
"""
Created on Tue May 31 14:04:23 2022

@author: 13025
"""


import numpy as np
import pandas as pd
from scipy.optimize import nnls


#Given k and C, solve for G (Cj=kij*Gi)
matrix= pd.read_excel('./OLS_NNLS_withG9.xlsx', sheet_name='kij matrix')
data= pd.read_excel('./OLS_NNLS_withG9.xlsx', sheet_name = 'xps data')

matrix = np.array(matrix,dtype='float64')
k = matrix[:,0:8]

data = np.array(data,dtype='float64')
a = data.shape[0]

for i in range((a)):
    C = data[i,1:11]
    G1 = nnls(k, C)
    G2 = np.linalg.lstsq(k, C, rcond=None)
    print ("NNLS:", G1)
    print ("OLS:" ,G2)
