# Supplementary material for: Tuning the reactivity of carbon surfaces with oxygen-containing functional groups
Source: Nat Commun. 2023 Apr 21;14:2293. doi: 10.1038/s41467-023-37962-3 (PMC10121666; doi:10.1038/s41467-023-37962-3)
Supplement: Supplementary file 3 — Source Data [file 41467_2023_37962_MOESM3_ESM.zip › Dataset for tuning oxygen-containing functional groups and reactivity of carbon surfaces-update/Solve for Gi from XPS/OLS_NNLS_withG9.xlsx]

## Sheet: kij matrix
G2	G3	G4	G5	G6	G7	G9	G10
0	1	0	0	0	2	0	0
0	0	0	0	2	0	0	0
2	0	0	1	0	0	0	0
0	0	1	0	0	0	1	2
2	0	0	0	0	0	0	0
0	0	1	1	0	0	1	2
0	0	0	0	1	0	0	0
0	1	0	0	0	0	0	0
0	0	0	0	0	1	1	1
0	0	1	0	0	0	0	0

## Sheet: xps data
rate (mol/g/s)	C3	C4	C5	C6	O1	O2	O3	O4	O5	O6
0.000272555	0.00314647	0.00315416	0.00187711	0.001554	4.12158e-05	0.00169611	0.000563457	0.000935443	0.00154481	0.000207123
1.367e-05	0.00275604	0.00321804	0.00186391	0.0010833	0.000199024	0.000639288	0.0005	0.00013297	0.00124785	0
0.00023987	0.00293312	0.00293312	0.00184794	0.00136826	0.00018756	0.00125886	0.000500022	0.000891931	0.000911588	0.000222778
0.00014656	0.00286229	0.00311885	0.00174784	0.00104229	0.000122945	0.000723977	0.000457249	0.000339067	0.00112675	4.52486e-05
1.59086e-05	0.00282353	0.00310751	0.00177688	0.000892495	0.000256979	0.000248201	0.000426555	0.000106639	0.000710614	0
1.99154e-07	0.00275821	0.00279913	0.00162055	0.000777536	0.000134377	0.000120508	0.000397106	1.81898e-05	0.000415978	0
0.000237	0.00290548	0.00286568	0.00171145	0.00117015	0.000109221	0.000890198	0.000352471	0.000822217	0.000692376	0.000223274
9.447e-05	0.002791	0.0030256	0.00157752	0.000760445	8.67483e-05	0.000593035	0.000268548	0.000222224	0.000858088	4.43575e-05
1.11498e-07	0.0025588	0.00300742	0.00150371	0.000631393	0.000164085	3.21756e-05	0.000356311	2.70027e-05	0.000371519	0
0.00019252	0.00291814	0.0028059	0.00161941	0.00104219	8.59219e-05	0.000566133	0.000448648	0.000442385	0.000669089	0.000176854
1.32475e-07	0.00251681	0.0027142	0.00126663	0.000427692	0.000153677	3.09292e-05	0.000275015	1.73591e-05	0.000351236	0

## Sheet: Gi data from OLS
Sample	G2	G3	G4	G5	G6	G7	G9	G10
1	0.000232	0.000935	0.000207	0.000989	0.00137	0.00111	-4.48e-05	0.000484
2	0.000363	0.000133	7.32e-19	0.00061	0.00139	0.00131	-0.000683	0.00062
3	0.000315	0.000892	0.000223	0.000775	0.00127	0.00102	-0.000921	0.000812
4	0.000304	0.000339	4.52e-05	0.000653	0.00134	0.00126	-0.000781	0.000646
5	0.000399	0.000107	9.76e-19	0.000438	0.00133	0.00136	-0.00165	0.000999
6	0.000335	1.82e-05	9.35e-19	0.000415	0.0012	0.00137	-0.00215	0.0012
7	0.00029	0.000822	0.000223	0.000661	0.00122	0.00104	-0.00117	0.000826
8	0.000251	0.000222	4.44e-05	0.000662	0.00126	0.00128	-0.00115	0.000728
9	0.000324	2.7e-05	3.79e-19	0.00037	0.00127	0.00127	-0.00194	0.00104
10	0.000294	0.000442	0.000177	0.000529	0.00121	0.00124	-0.0015	0.000932
11	0.000266	1.74e-05	7.42e-19	0.000358	0.00114	0.00125	-0.00185	0.000949

## Sheet: Gi data from NNLS
Sample	G2	G3	G4	G5	G6	G7	G9	G10
1	0.000232	0.000941	0.000213	0.000992	0.00137	0.0011	0	0.000457
2	0.000352	0.000221	8.82e-05	0.000655	0.00139	0.00122	0	0.000201
3	0.0003	0.00101	0.000342	0.000835	0.00127	0.000902	0	0.000248
4	0.000292	0.00044	0.000146	0.000704	0.00134	0.00116	0	0.000167
5	0.000374	0.000323	0.000201	0.000538	0.00133	0.00114	0	0
6	0.000318	0.000336	0.000138	0.000484	0.0012	0.00105	0	0
7	0.000271	0.000974	0.000375	0.000737	0.00122	0.00089	0	0.000106
8	0.000232	0.000371	0.000193	0.000736	0.00126	0.00114	0	2.05e-05
9	0.000314	0.000325	8.38e-05	0.000412	0.00127	0.000968	0	0
10	0.00027	0.000636	0.00037	0.000626	0.00121	0.00104	0	1.21e-05
11	0.000262	0.000317	2.87e-05	0.000372	0.00114	0.00095	0	0
