# Supplementary material for: Tuning the reactivity of carbon surfaces with oxygen-containing functional groups
Source: Nat Commun. 2023 Apr 21;14:2293. doi: 10.1038/s41467-023-37962-3 (PMC10121666; doi:10.1038/s41467-023-37962-3)
Supplement: Supplementary file 3 — Source Data [file 41467_2023_37962_MOESM3_ESM.zip › Dataset for tuning oxygen-containing functional groups and reactivity of carbon surfaces-update/Solve for Gi from XPS/OLS_NNLS_withoutG9.xlsx]

## Sheet: kij matrix
G2	G3	G4	G5	G6	G7	G10
0	1	0	0	0	2	0
0	0	0	0	2	0	0
2	0	0	1	0	0	0
0	0	1	0	0	0	2
2	0	0	0	0	0	0
0	0	1	1	0	0	2
0	0	0	0	1	0	0
0	1	0	0	0	0	0
0	0	0	0	0	1	1
0	0	1	0	0	0	0

## Sheet: xps data
rate (mol/g/s)	C3	C4	C5	C6	O1	O2	O3	O4	O5	O6
0.000272555	0.00314647	0.00315416	0.00187711	0.001554	4.12158e-05	0.00169611	0.000563457	0.000935443	0.00154481	0.000207123
1.367e-05	0.00275604	0.00321804	0.00186391	0.0010833	0.000199024	0.000639288	0.0005	0.00013297	0.00124785	0
0.00023987	0.00293312	0.00293312	0.00184794	0.00136826	0.00018756	0.00125886	0.000500022	0.000891931	0.000911588	0.000222778
0.00014656	0.00286229	0.00311885	0.00174784	0.00104229	0.000122945	0.000723977	0.000457249	0.000339067	0.00112675	4.52486e-05
1.59086e-05	0.00282353	0.00310751	0.00177688	0.000892495	0.000256979	0.000248201	0.000426555	0.000106639	0.000710614	0
1.99154e-07	0.00275821	0.00279913	0.00162055	0.000777536	0.000134377	0.000120508	0.000397106	1.81898e-05	0.000415978	0
0.000237	0.00290548	0.00286568	0.00171145	0.00117015	0.000109221	0.000890198	0.000352471	0.000822217	0.000692376	0.000223274
9.447e-05	0.002791	0.0030256	0.00157752	0.000760445	8.67483e-05	0.000593035	0.000268548	0.000222224	0.000858088	4.43575e-05
1.11498e-07	0.0025588	0.00300742	0.00150371	0.000631393	0.000164085	3.21756e-05	0.000356311	2.70027e-05	0.000371519	0
0.00019252	0.00291814	0.0028059	0.00161941	0.00104219	8.59219e-05	0.000566133	0.000448648	0.000442385	0.000669089	0.000176854
1.32475e-07	0.00251681	0.0027142	0.00126663	0.000427692	0.000153677	3.09292e-05	0.000275015	1.73591e-05	0.000351236	0

## Sheet: Gi data from OLS
Sample	G2	G3	G4	G5	G6	G7	G10
1	0.000232	0.000941	0.000213	0.000992	0.00137	0.0011	0.000457
2	0.000352	0.000221	8.82e-05	0.000655	0.00139	0.00122	0.000201
3	0.0003	0.00101	0.000342	0.000835	0.00127	0.000902	0.000248
4	0.000292	0.00044	0.000146	0.000704	0.00134	0.00116	0.000167
5	0.000372	0.000319	0.000213	0.000544	0.00133	0.00115	-1.02e-05
6	0.0003	0.000296	0.000277	0.000553	0.0012	0.00109	-0.000122
7	0.000271	0.000974	0.000375	0.000737	0.00122	0.00089	0.000106
8	0.000232	0.000371	0.000193	0.000736	0.00126	0.00114	2.05e-05
9	0.000293	0.000277	0.00025	0.000495	0.00127	0.00102	-0.000145
10	0.00027	0.000636	0.00037	0.000626	0.00121	0.00104	1.21e-05
11	0.000236	0.000256	0.000238	0.000477	0.00114	0.00101	-0.000183

## Sheet: Gi data from NNLS
Sample	G2	G3	G4	G5	G6	G7	G10
1	0.000232	0.000941	0.000213	0.000992	0.00137	0.0011	0.000457
2	0.000352	0.000221	8.82e-05	0.000655	0.00139	0.00122	0.000201
3	0.0003	0.00101	0.000342	0.000835	0.00127	0.000902	0.000248
4	0.000292	0.00044	0.000146	0.000704	0.00134	0.00116	0.000167
5	0.000374	0.000323	0.000201	0.000538	0.00133	0.00114	0
6	0.000318	0.000336	0.000138	0.000484	0.0012	0.00105	0
7	0.000271	0.000974	0.000375	0.000737	0.00122	0.00089	0.000106
8	0.000232	0.000371	0.000193	0.000736	0.00126	0.00114	2.05e-05
9	0.000314	0.000325	8.38e-05	0.000412	0.00127	0.000968	0
10	0.00027	0.000636	0.00037	0.000626	0.00121	0.00104	1.21e-05
11	0.000262	0.000317	2.87e-05	0.000372	0.00114	0.00095	0

## Sheet: C_exp
C3	C4	C5	C6	O1	O2	O3	O4	O5	O6
0.00314647	0.00315416	0.00187711	0.001554	4.12158e-05	0.00169611	0.000563457	0.000935443	0.00154481	0.000207123
0.00275604	0.00321804	0.00186391	0.0010833	0.000199024	0.000639288	0.0005	0.00013297	0.00124785	0
0.00293312	0.00293312	0.00184794	0.00136826	0.00018756	0.00125886	0.000500022	0.000891931	0.000911588	0.000222778
0.00286229	0.00311885	0.00174784	0.00104229	0.000122945	0.000723977	0.000457249	0.000339067	0.00112675	4.52486e-05
0.00282353	0.00310751	0.00177688	0.000892495	0.000256979	0.000248201	0.000426555	0.000106639	0.000710614	0
0.00275821	0.00279913	0.00162055	0.000777536	0.000134377	0.000120508	0.000397106	1.81898e-05	0.000415978	0
0.00290548	0.00286568	0.00171145	0.00117015	0.000109221	0.000890198	0.000352471	0.000822217	0.000692376	0.000223274
0.002791	0.0030256	0.00157752	0.000760445	8.67483e-05	0.000593035	0.000268548	0.000222224	0.000858088	4.43575e-05
0.0025588	0.00300742	0.00150371	0.000631393	0.000164085	3.21756e-05	0.000356311	2.70027e-05	0.000371519	0
0.00291814	0.0028059	0.00161941	0.00104219	8.59219e-05	0.000566133	0.000448648	0.000442385	0.000669089	0.000176854
0.00251681	0.0027142	0.00126663	0.000427692	0.000153677	3.09292e-05	0.000275015	1.73591e-05	0.000351236	0

## Sheet: C_nnls
C3	C4	C5	C6	O1	O2	O3	O4	O5	O6
0.00314069	0.00274872	0.00145511	0.00112621	0.00046322	0.0021181	0.00137436	0.00094123	0.00155638	0.00021291
0.00266785	0.00277443	0.00135873	0.000489934	0.000704202	0.00114447	0.00138721	0.000221157	0.00142422	8.81874e-05
0.00281428	0.0025465	0.00143521	0.00083668	0.0006003	0.00167159	0.00127325	0.00101078	0.00114928	0.00034162
0.00276152	0.00267798	0.00128724	0.00048092	0.00058356	0.0011846	0.00133899	0.00043984	0.00132829	0.00014602
0.00260758	0.00265662	0.00128604	0.00020083	0.00074782	0.00073905	0.00132831	0.00032258	0.0011425	0.00020083
0.0024402	0.00239814	0.00111928	0.00013813	0.00063564	0.00062177	0.00119907	0.0003362	0.001052	0.00013813
0.00275389	0.00243354	0.00127879	0.00058591	0.00054186	0.00132284	0.00121677	0.00097381	0.00099556	0.00037487
0.00264207	0.0025279	0.0012002	0.000234209	0.000464063	0.00097035	0.00126395	0.000371146	0.00115593	0.000193279
0.00226068	0.00254846	0.00103996	8.38182e-05	0.000627842	0.000495932	0.00127423	0.00032513	0.000967773	8.38182e-05
0.00272452	0.00242418	0.00116543	0.000394594	0.000539904	0.00102012	0.00121209	0.000636002	0.00105632	0.000370471
0.00221731	0.00228137	0.00089638	2.87223e-05	0.000523925	0.000401177	0.00114068	0.000316855	0.000950227	2.87223e-05

## Sheet: C_ols
C3	C4	C5	C6	O1	O2	O3	O4	O5	O6
0.00314069	0.00274872	0.00145511	0.00112621	0.00046322	0.0021181	0.00137436	0.00094123	0.00155638	0.00021291
0.00266785	0.00277443	0.00135873	0.000489934	0.000704202	0.00114447	0.00138721	0.000221157	0.00142422	8.81874e-05
0.00281428	0.0025465	0.00143521	0.00083668	0.0006003	0.00167159	0.00127325	0.00101078	0.00114928	0.00034162
0.00276152	0.00267798	0.00128724	0.00048092	0.00058356	0.0011846	0.00133899	0.00043984	0.00132829	0.00014602
0.002611	0.00265663	0.00128896	0.000192049	0.000744894	0.000736117	0.00132831	0.000319169	0.00113567	0.00021253
0.0024808	0.00239814	0.00115409	3.369e-05	0.00060082	0.00058696	0.00119907	0.00029558	0.00097076	0.00027739
0.00275389	0.00243354	0.00127879	0.00058591	0.00054186	0.00132284	0.00121677	0.00097381	0.00099556	0.00037487
0.00264207	0.0025279	0.0012002	0.000234209	0.000464063	0.00097035	0.00126395	0.000371146	0.00115593	0.000193279
0.00230908	0.00254846	0.00108143	-4.063e-05	0.00058636	0.00045444	0.00127423	0.00027674	0.00087099	0.00024973
0.00272452	0.00242418	0.00116543	0.000394594	0.000539904	0.00102012	0.00121209	0.000636002	0.00105632	0.000370471
0.00227845	0.00228136	0.00094879	-0.00012851	0.00047152	0.00034876	0.00114068	0.00025571	0.00082794	0.00023835
